# Supplementary material for: In-vivo neuronal dysfunction by Aβ and tau overlaps with brain-wide inflammatory mechanisms in Alzheimer’s disease
Source: Front Aging Neurosci. 2024 Jun 19;16:1383163. doi: 10.3389/fnagi.2024.1383163 (PMC11223503; doi:10.3389/fnagi.2024.1383163)
Supplement: Supplementary file 3 [file Table_2.xlsx]

## Sheet: All three gene sets -Annotation
Gene	original_id	Ab	AbTau	Tau	Gene ID	Type	Tax ID	Homologene Gene ID	Homologene Gene Tax ID	Gene Symbol	Description	Protein Functions (ChatGPT)	Disease & Drugs (ChatGPT)	Biological Process (GO)	Kinase Class (UniProt)	Protein Function (Protein Atlas)	Subcellular Location (Protein Atlas)	Drug (DrugBank)	Canonical Pathways_x000D_	Hallmark Gene Sets_x000D_	GO:0002694 regulation of leukocyte activa	GO:0043408 regulation of MAPK cascade	GO:0032103 positive regulation of respons	GO:0048729 tissue morphogenesis	GO:0008283 cell population proliferation	GO:0007423 sensory organ development	WP3945 TYROBP causal network in micro	GO:0006954 inflammatory response	R-HSA-1280218 Adaptive Immune System	GO:0060627 regulation of vesicle-mediated	M5885 NABA MATRISOME ASSOCIATED	GO:0051046 regulation of secretion	GO:0007389 pattern specification process	GO:0034762 regulation of transmembrane tr	R-HSA-372790 Signaling by GPCR	GO:0030855 epithelial cell differentiatio	GO:0007276 gamete generation	GO:0045321 leukocyte activation	GO:0140352 export from cell	GO:0002699 positive regulation of immune	TotalEvidenceCount
4147	MATN2	1	1	1	4147	Gene_ID	H. sapiens	4147	H. sapiens	MATN2	matrilin 2	MATN2, also known as matrilin 2, is a gene that encodes a protein belonging to the von Willebrand factor A domain containing protein family. This family of proteins is involved in the formation of filamentous networks in the extracellular matrices of various tissues. MATN2 contains five von Willebrand factor A domains, but its specific function is not yet known. Two transcript variants encoding d…	There is limited information available on the disease implications of MATN2. However, some studies have suggested that mutations in this gene may be associated with skeletal dysplasia, a group of genetic disorders that affect bone and cartilage development. Targeted drug discovery efforts for MATN2 are also limited, as its specific function is not yet fully understood. However, some studies have …	GO:0030198 extracellular matrix organization;GO:0043062 extracellular structure organization;GO:0045229 external encapsulating structure organization		Predicted secreted proteins; Predicted intracellular proteins			(M3008)NABA ECM GLYCOPROTEINS; (M5884)NABA CORE MATRISOME; (M5889)NABA MATRISOME	(M5930)HALLMARK EPITHELIAL MESENCHYMAL TRANSITION	0	0	0	0	0	0	0	0	0	0	0	0	0	0	0	0	0	0	0	0	3
5316	PKNOX1	1	1	1	5316	Gene_ID	H. sapiens	5316	H. sapiens	PKNOX1	PBX/knotted 1 homeobox 1	PKNOX1, also known as PBX/knotted 1 homeobox 1, is a gene that encodes a protein involved in DNA binding and regulation of transcription by RNA polymerase II. It is predicted to play a role in angiogenesis, camera-type eye development, hemopoiesis, and positive regulation of transcription. The protein is predicted to be located in both the cytoplasm and nucleus, and to be part of chromatin. This …	There is limited information available on the disease implications of PKNOX1. However, some studies have suggested that it may play a role in cancer development and progression. For example, one study found that PKNOX1 expression was significantly higher in breast cancer tissues compared to normal breast tissues, and that higher PKNOX1 expression was associated with poorer overall survival. As fo…	GO:0030218 erythrocyte differentiation;GO:0034101 erythrocyte homeostasis;GO:0002262 myeloid cell homeostasis		Transcription factors:Helix-turn-helix domains; Predicted intracellular proteins	Nucleoplasm (Approved)				0	0	0	0	0	1	0	0	0	0	0	0	0	0	0	0	0	1	0	0	3
3956	LGALS1	1	0	1	3956	Gene_ID	H. sapiens	3956	H. sapiens	LGALS1	galectin 1	LGALS1, also known as galectin 1, is a gene that encodes for a protein belonging to the galectin family. Galectins are proteins that bind to beta-galactoside sugars and are involved in regulating cell-cell and cell-matrix interactions. LGALS1 is thought to act as a negative growth factor, meaning it regulates cell proliferation by inhibiting cell growth. This suggests that LGALS1 may play a role …	LGALS1 has been implicated in various diseases, including cancer, inflammation, and autoimmune disorders. In cancer, LGALS1 has been shown to promote tumor growth and metastasis by regulating cell adhesion, migration, and angiogenesis. As a result, LGALS1 has been identified as a potential therapeutic target for cancer treatment. Several drugs targeting LGALS1 are currently in development, includ…	GO:0002317 plasma cell differentiation;GO:0046598 positive regulation of viral entry into host cell;GO:0075294 positive regulation by symbiont of entry into host		Predicted secreted proteins; Predicted intracellular proteins	Cytosol (Approved); Additional: Nucleoplasm	Mercaptoethanol; Thiodigalactoside; 1,4-Dithiothreitol; Artenimol	(M269)PID RAS PATHWAY; (M254)PID MYC REPRESS PATHWAY; (M5880)NABA ECM AFFILIATED	(M5935)HALLMARK FATTY ACID METABOLISM; (M5930)HALLMARK EPITHELIAL MESENCHYMAL TRANSITION	1	0	1	0	0	0	0	0	0	0	1	0	0	0	0	0	0	1	0	0	2
313	AOAH	0	1	1	313	Gene_ID	H. sapiens	313	H. sapiens	AOAH	acyloxyacyl hydrolase	The AOAH gene encodes both the light and heavy subunits of acyloxyacyl hydrolase, an enzyme that breaks down fatty acyl chains from bacterial lipopolysaccharides, which helps to detoxify these molecules. This gene may play a role in regulating the host's inflammatory response to gram-negative bacteria. There are different versions of the gene due to alternative splicing.	Research has shown that variations in the AOAH gene may be associated with increased susceptibility to infections caused by gram-negative bacteria, such as sepsis and meningitis. Additionally, some studies have suggested that AOAH may play a role in the development of inflammatory bowel disease and asthma. Targeted drug discovery efforts for AOAH have focused on developing inhibitors of the enzym…	GO:0008653 lipopolysaccharide metabolic process;GO:0009104 lipopolysaccharide catabolic process;GO:1903509 liposaccharide metabolic process		Predicted secreted proteins; Enzymes; ENZYME proteins:Hydrolases	Vesicles (Approved); Additional: Endoplasmic reticulum				0	0	1	0	0	0	0	0	0	0	0	0	0	0	0	0	0	0	0	0	2
8969	HIST1H2AG	0	1	1	8969	Gene_ID	H. sapiens	8969	H. sapiens	H2AC11	H2A clustered histone 11	H2AC11 is a gene that encodes a replication-dependent histone, which is a member of the histone H2A family. Histones are nuclear proteins that are responsible for the nucleosome structure of the chromosomal fiber in eukaryotes. The gene is intronless and is found in the histone microcluster on chromosome 6p21.33. Transcripts from this gene lack polyA tails but instead contain a palindromic termin…	There is limited information available on the disease implications of H2AC11. However, research has shown that mutations in other histone genes can lead to various diseases, including cancer and developmental disorders. Targeted drug discovery efforts for histone genes have focused on developing inhibitors that target histone-modifying enzymes, such as histone deacetylases (HDACs) and histone met…	GO:0008150 biological_process		Predicted intracellular proteins	Nucleoplasm (Approved)				0	0	0	0	0	0	0	0	0	0	0	0	0	0	0	0	0	0	0	0	2
727936	GXYLT2	1	1	0	727936	Gene_ID	H. sapiens	727936	H. sapiens	GXYLT2	glucoside xylosyltransferase 2	GXYLT2 is a gene that encodes for a protein called glucoside xylosyltransferase 2. This protein is responsible for elongating O-linked glucose that is bound to epidermal growth factor (EGF) repeats. It catalyzes the addition of xylose to the O-glucose-modified residues of EGF repeats of Notch proteins. This gene is important in the regulation of Notch signaling, which is involved in cell differen…	Mutations in the GXYLT2 gene have been associated with several developmental disorders, including Alagille syndrome and congenital heart disease. Alagille syndrome is a rare genetic disorder that affects multiple organ systems, including the liver, heart, and kidneys. It is caused by mutations in several genes, including GXYLT2, which disrupt the Notch signaling pathway. Targeted drug discovery e…	GO:0016266 O-glycan processing;GO:0006493 protein O-linked glycosylation;GO:0006486 protein glycosylation		Enzymes; ENZYME proteins:Transferases; Predicted intracellular proteins	Nucleoplasm (Approved); Additional: Cytokinetic bridge;Midbody ring				0	0	0	0	0	0	0	0	0	0	0	0	0	0	0	0	0	0	0	0	2
960	CD44	1	1	0	960	Gene_ID	H. sapiens	960	H. sapiens	CD44	CD44 molecule (Indian blood group)	CD44 is a gene that encodes a cell-surface glycoprotein involved in cell-cell interactions, cell adhesion, and migration. It acts as a receptor for hyaluronic acid and can interact with other ligands such as osteopontin, collagens, and matrix metalloproteinases. CD44 plays a role in various cellular functions including lymphocyte activation, recirculation and homing, hematopoiesis, and tumor meta…	CD44 has been implicated in various diseases including cancer, inflammation, and autoimmune disorders. In cancer, CD44 is involved in tumor growth, invasion, and metastasis, making it a potential target for cancer therapy. Several drugs targeting CD44 are currently in development, including monoclonal antibodies and small molecule inhibitors. One example is the monoclonal antibody, RG7356, which …	GO:0070487 monocyte aggregation;GO:1900623 regulation of monocyte aggregation;GO:1900625 positive regulation of monocyte aggregation		Blood group antigen proteins; Predicted secreted proteins; CD markers; Cancer-related genes:Candidate cancer biomarkers; Predicted intracellular proteins; FDA approved drug targets:Small molecule drugs	Plasma membrane (Supported); Additional: Golgi apparatus	Bivatuzumab; Hyaluronic acid	(M11736)SA MMP CYTOKINE CONNECTION; (M63)PID AVB3 OPN PATHWAY	(M5897)HALLMARK IL6 JAK STAT3 SIGNALING; (M5902)HALLMARK APOPTOSIS; (M5947)HALLMARK IL2 STAT5 SIGNALING	1	1	0	1	0	0	0	1	0	0	0	0	0	0	0	0	0	1	0	0	2
404037	HAPLN4	0	1	1	404037	Gene_ID	H. sapiens	404037	H. sapiens	HAPLN4	hyaluronan and proteoglycan link protein 4	HAPLN4 is a human gene that is predicted to have hyaluronic acid binding activity and be involved in central nervous system and skeletal system development. It is also predicted to be located in the extracellular region and active in the extracellular matrix.	There is limited information available on the disease implications of HAPLN4. However, some studies have suggested that mutations in this gene may be associated with skeletal dysplasia, a group of disorders characterized by abnormal bone growth and development. As for targeted drug discovery efforts, there are currently no known drugs that specifically target HAPLN4. However, there are drugs that…	GO:1904862 inhibitory synapse assembly;GO:0051932 synaptic transmission, GABAergic;GO:0002052 positive regulation of neuroblast proliferation		Predicted secreted proteins		Hyaluronic acid	(M5882)NABA PROTEOGLYCANS; (M5884)NABA CORE MATRISOME; (M5889)NABA MATRISOME		0	0	0	0	0	0	0	0	0	0	0	0	0	0	0	0	0	0	1	0	2
2159	F10	1	1	0	2159	Gene_ID	H. sapiens	2159	H. sapiens	F10	coagulation factor X	The F10 gene encodes coagulation factor X, which is a vitamin K-dependent protein involved in the blood coagulation cascade. The protein undergoes multiple processing steps before being converted to a mature two-chain form. The heavy chain contains the catalytic domain, while the light chain contains two EGF-like domains. The mature factor is activated by cleavage of the activation peptide by eit…	Factor X deficiency is a rare bleeding disorder caused by mutations in the F10 gene. The severity of the disease varies depending on the level of factor X activity in the blood. Patients with severe deficiency may experience spontaneous bleeding, while those with mild deficiency may only experience bleeding after trauma or surgery. Treatment options include replacement therapy with factor X conce…	GO:0051897 positive regulation of protein kinase B signaling;GO:0007596 blood coagulation;GO:0050817 coagulation		ENZYME proteins:Hydrolases; Disease related genes; Human disease related genes:Cardiovascular diseases:Hematologic diseases; Enzymes; Peptidases:Serine-type peptidases; Candidate cardiovascular disease genes; Predicted secreted proteins; FDA approved drug targets:Biotech drugs; FDA approved drug targets:Small molecule drugs		Antihemophilic factor, human recombinant; Coagulation factor VIIa Recombinant Human; Coagulation Factor IX (Recombinant); Fondaparinux; Heparin; Enoxaparin; gamma-carboxy-L-glutamic acid; 4-[(5-CHLOROINDOL-2-YL)SULFONYL]-2-(2-METHYLPROPYL)-1-[[5-(PYRIDIN-4-YL)PYRIMIDIN-2-YL]CARBONYL]PIPERAZINE; SSR-126517E; LY-517717; Rivaroxaban; Lanoteplase; Idraparinux; rNAPc2; Apixaban; Otamixaban; Eribaxaban…	(M169)PID INTEGRIN2 PATHWAY; (M3468)NABA ECM REGULATORS; (M5885)NABA MATRISOME ASSOCIATED	(M5946)HALLMARK COAGULATION; (M5921)HALLMARK COMPLEMENT; (M5934)HALLMARK XENOBIOTIC METABOLISM	0	0	0	0	0	0	0	0	0	0	1	0	0	0	0	0	0	0	0	0	2
360	AQP3	0	1	1	360	Gene_ID	H. sapiens	360	H. sapiens	AQP3	aquaporin 3 (Gill blood group)	AQP3, or aquaporin 3, is a gene that encodes a water channel protein. This protein is part of a family of small integral membrane proteins related to aquaporin 0. AQP3 is found in the basal lateral membranes of collecting duct cells in the kidney and facilitates the transport of nonionic small solutes such as urea and glycerol, in addition to its water channel function. It has been suggested that…	AQP3 has been implicated in several diseases, including skin disorders, cancer, and kidney diseases. In skin disorders, AQP3 has been shown to play a role in regulating skin hydration and barrier function, and mutations in the gene have been associated with conditions such as psoriasis and atopic dermatitis. In cancer, AQP3 has been found to be overexpressed in several types of tumors, including …	GO:0070295 renal water absorption;GO:0090650 cellular response to oxygen-glucose deprivation;GO:0003097 renal water transport		Blood group antigen proteins	Plasma membrane (Supported)	Sennosides	(M232)PID ECADHERIN STABILIZATION PATHWAY	(M5941)HALLMARK UV RESPONSE UP; (M5906)HALLMARK ESTROGEN RESPONSE EARLY; (M5945)HALLMARK HEME METABOLISM	0	0	0	0	0	0	0	0	0	0	0	0	0	0	0	0	0	0	0	0	2
642938	FAM196A	0	1	1	642938	Gene_ID	H. sapiens	642938	H. sapiens	INSYN2A	inhibitory synaptic factor 2A	INSYN2A is a human gene that is predicted to play a role in inhibitory postsynaptic potential. It is also predicted to be active in the postsynaptic density. The gene's function is not yet fully understood, but it is believed to be involved in regulating the activity of inhibitory synapses in the brain. This gene may have implications for neurological disorders that involve disruptions in synapti…	Unfortunately, there is currently limited information available on the disease implications and targeted drug discovery efforts for INSYN2A. As the gene's function is not yet fully understood, it is difficult to predict its potential therapeutic applications. However, given its predicted role in regulating inhibitory synapses in the brain, it may have implications for neurological disorders such …	GO:0060080 inhibitory postsynaptic potential;GO:0099565 chemical synaptic transmission, postsynaptic;GO:0060078 regulation of postsynaptic membrane potential		Predicted intracellular proteins					0	0	0	0	0	0	0	0	0	0	0	0	0	0	0	0	0	0	1	0	2
81626	C1orf14	1	1	0	81626	Gene_ID	H. sapiens	81626	H. sapiens	SHCBP1L	SHC binding and spindle associated 1 like	SHCBP1L is a gene that encodes a protein similar to Src homology 2 domain-binding protein 1. The protein interacts with heat shock 70 kDa protein 2 and may play a role in maintaining spindle integrity during meiosis. The gene is located in a region of chromosome 1 that is associated with prostate cancer susceptibility.	There is limited information available on the disease implications of SHCBP1L. However, the gene is located in a region of chromosome 1 that has been associated with prostate cancer susceptibility. Targeted drug discovery efforts for SHCBP1L are also limited, as the function of the protein it encodes is not well understood. There are currently no drugs on the market that specifically target SHCBP…	GO:0007112 male meiosis cytokinesis;GO:0033206 meiotic cytokinesis;GO:0007140 male meiotic nuclear division		Predicted intracellular proteins					0	0	0	0	0	0	0	0	0	0	0	0	0	0	0	0	1	0	0	0	2
84636	GPR174	1	1	0	84636	Gene_ID	H. sapiens	84636	H. sapiens	GPR174	G protein-coupled receptor 174	GPR174 is a gene that encodes a protein belonging to the G protein-coupled receptor superfamily. This protein has seven alpha-helical transmembrane domains and interacts with various endogenous or exogenous ligands, but its cognate ligand has not been identified, making it an orphan receptor. GPR174 is a human gene, and its function is not yet fully understood.	There is limited information available on the disease implications of GPR174. However, recent studies have suggested that this gene may play a role in regulating immune responses and inflammation. Targeted drug discovery efforts for GPR174 are still in the early stages, and no drugs have been approved for clinical use yet. However, several small molecule compounds have been identified as potentia…	GO:0051482 positive regulation of cytosolic calcium ion concentration involved in phospholipase C-activating G protein-coupled signaling pathway;GO:0035025 positive regulation of Rho protein signal transduction;GO:0043029 T cell homeostasis		G-protein coupled receptors:Adenosine and adenine nucleotide receptors; G-protein coupled receptors:GPCRs excl olfactory receptors	Plasma membrane (Approved); Additional: Centriolar satellite;Vesicles				0	0	0	0	0	0	0	0	0	0	0	0	0	0	1	0	0	0	0	0	2
54504	CPVL	0	1	1	54504	Gene_ID	H. sapiens	54504	H. sapiens	CPVL	carboxypeptidase vitellogenic like	CPVL is a gene that encodes a protein with strong sequence similarity to serine carboxypeptidases. Carboxypeptidases are a type of protease that cleave a single amino acid from the carboxy termini of proteins or peptides. However, the exact function of CPVL has not been determined.	There is limited information available on the disease implications of CPVL. However, some studies have suggested that CPVL may play a role in the development of certain cancers, such as breast cancer and hepatocellular carcinoma. Targeted drug discovery efforts for CPVL are also limited, as the exact function of the protein is not well understood. However, some studies have suggested that CPVL ma…	GO:0006508 proteolysis;GO:0019538 protein metabolic process;GO:1901564 organonitrogen compound metabolic process		Enzymes; Predicted intracellular proteins; Peptidases:Serine-type peptidases	Endoplasmic reticulum (Approved)				0	0	0	0	0	0	0	0	0	0	0	0	0	0	0	0	0	0	0	0	2
162966	ZNF600	1	0	1	162966	Gene_ID	H. sapiens	162966	H. sapiens	ZNF600	zinc finger protein 600	ZNF600 is a human gene that encodes for a zinc finger protein 600. This protein is predicted to have DNA-binding transcription activator activity, specifically for RNA polymerase II and cis-regulatory region sequence-specific DNA binding activity. It is also predicted to be involved in the regulation of transcription by RNA polymerase II and to be active in the nucleus.	There is limited information available on the disease implications of ZNF600. However, some studies have suggested that it may play a role in the development of certain cancers, including breast cancer and glioblastoma. Targeted drug discovery efforts for ZNF600 are also limited, as its function and role in disease are not well understood. Currently, there are no drugs on the market that specific…	GO:0045944 positive regulation of transcription by RNA polymerase II;GO:0045893 positive regulation of DNA-templated transcription;GO:1903508 positive regulation of nucleic acid-templated transcription		Transcription factors:Zinc-coordinating DNA-binding domains; Predicted intracellular proteins					0	0	0	0	0	0	0	0	0	0	0	0	0	0	0	0	0	0	0	0	2
8581	LY6D	0	1	1	8581	Gene_ID	H. sapiens	8581	H. sapiens	LY6D	lymphocyte antigen 6 family member D	LY6D is a human gene that belongs to the lymphocyte antigen 6 family. It is predicted to play a role in lymphocyte differentiation and to be located in the extracellular region and plasma membrane, where it is active on the cell surface. LY6D is also predicted to act upstream of or within the response to stilbenoid, a type of organic compound found in plants. This information is provided by the A…	There is limited information available on the disease implications of LY6D. However, some studies have suggested that it may be involved in the development and progression of certain types of cancer, including breast cancer and lung cancer. As a result, there has been some interest in targeting LY6D for drug discovery efforts aimed at developing new cancer therapies. Currently, there are no drugs…	GO:0035634 response to stilbenoid;GO:0030098 lymphocyte differentiation;GO:1903131 mononuclear cell differentiation							0	0	0	0	0	0	0	0	0	0	0	0	0	0	0	0	0	1	0	0	2
6332	SCN7A	0	1	1	6332	Gene_ID	H. sapiens	6332	H. sapiens	SCN7A	sodium voltage-gated channel alpha subunit 7	SCN7A is a gene that encodes a voltage-gated sodium channel protein, which is essential for the proper functioning of neurons and muscles during action potentials. This protein has some atypical characteristics, including lower similarity between human and mouse proteins compared to other orthologous sodium channel pairs, and fewer positive charged residues in the S4 segments that sense voltage c…	Mutations in SCN7A have been associated with several neurological disorders, including epilepsy, autism spectrum disorder, and intellectual disability. In particular, mutations in this gene have been linked to a rare form of epilepsy called autosomal dominant nocturnal frontal lobe epilepsy (ADNFLE). Targeted drug discovery efforts have focused on developing drugs that can modulate the activity o…	GO:0098703 calcium ion import across plasma membrane;GO:0055078 sodium ion homeostasis;GO:0098659 inorganic cation import across plasma membrane		FDA approved drug targets:Small molecule drugs; Predicted intracellular proteins	Plasma membrane (Approved)				0	0	0	0	0	0	0	0	0	0	0	0	0	1	0	0	0	0	0	0	2
1832	DSP	1	0	1	1832	Gene_ID	H. sapiens	1832	H. sapiens	DSP	desmoplakin	The DSP gene encodes a protein called desmoplakin, which is responsible for anchoring intermediate filaments to desmosomal plaques and is a necessary component of functional desmosomes. Mutations in this gene have been linked to various cardiomyopathies and keratodermas, including skin fragility-woolly hair syndrome. The gene undergoes alternative splicing, resulting in multiple transcript varian…	Mutations in the DSP gene have been linked to various cardiomyopathies, including arrhythmogenic right ventricular cardiomyopathy (ARVC) and dilated cardiomyopathy (DCM). ARVC is a rare genetic disorder that affects the heart muscle and can lead to sudden cardiac death, while DCM is a condition in which the heart becomes enlarged and weakened, leading to heart failure. In terms of targeted drug d…	GO:0086073 bundle of His cell-Purkinje myocyte adhesion involved in cell communication;GO:0086042 cardiac muscle cell-cardiac muscle cell adhesion;GO:0003223 ventricular compact myocardium morphogenesis		Disease related genes; Predicted intracellular proteins; Human disease related genes:Cardiovascular diseases:Cardiac diseases; Human disease related genes:Congenital malformations:Congenital malformations of the circulatory system; Human disease related genes:Congenital malformations:Congenital malformations of skin	Cell Junctions (Supported)	Zinc; Artenimol; Zinc acetate	(M142)PID AJDISS 2PATHWAY		0	0	0	1	0	0	0	0	0	0	0	0	0	0	0	1	0	0	0	0	2
81537	SGPP1	1	0	1	81537	Gene_ID	H. sapiens	81537	H. sapiens	SGPP1	sphingosine-1-phosphate phosphatase 1	SGPP1 is a human gene that encodes for sphingosine-1-phosphate phosphatase 1, an enzyme that plays a role in the degradation of sphingosine-1-phosphate (S1P), a bioactive sphingolipid metabolite that regulates various biological processes. SGPP1 catalyzes the breakdown of S1P through the recycling of sphingosine into long-chain ceramides. This gene is important in maintaining the balance of S1P l…	SGPP1 has been implicated in various diseases, including autoimmune disorders and cancer. In autoimmune disorders, such as multiple sclerosis and rheumatoid arthritis, S1P signaling has been shown to play a role in the pathogenesis of the disease. SGPP1 inhibitors have been explored as potential therapeutic targets for these diseases, as they could increase S1P levels and modulate immune cell tra…	GO:0006668 sphinganine-1-phosphate metabolic process;GO:0035621 ER to Golgi ceramide transport;GO:0035627 ceramide transport			Nucleoplasm (Supported)		(M155)PID S1P META PATHWAY		0	0	0	0	0	0	0	0	0	0	0	0	0	0	0	0	0	0	0	0	2
158798	AKAP14	0	1	1	158798	Gene_ID	H. sapiens	158798	H. sapiens	AKAP14	A-kinase anchoring protein 14	AKAP14 is a gene that encodes a member of the A-kinase anchor protein (AKAP) family. AKAPs bind to the regulatory subunit of protein kinase A (PKA) and restrict the holoenzyme to specific locations within the cell. This particular protein anchors PKA in ciliary axonemes, which may regulate ciliary beat frequency. Different isoforms of the protein have been identified through alternate transcripti…	There is limited information available on the disease implications of AKAP14. However, recent studies have suggested that mutations in AKAP14 may be associated with primary ciliary dyskinesia (PCD), a rare genetic disorder that affects the structure and function of cilia. PCD is characterized by chronic respiratory infections, bronchiectasis, and infertility. Targeted drug discovery efforts for A…	GO:0008150 biological_process		Predicted intracellular proteins					0	0	0	0	0	0	0	0	0	0	0	0	0	0	0	0	0	0	0	0	2
5670	PSG2	1	1	0	5670	Gene_ID	H. sapiens	5670	H. sapiens	PSG2	pregnancy specific beta-1-glycoprotein 2	Pregnancy specific beta-1-glycoprotein 2 (PSG2) is a protein that is produced in large amounts by placental trophoblasts and released into the maternal circulation during pregnancy. PSG2 belongs to the carcinoembryonic antigen (CEA) gene family, which is a subgroup of the immunoglobulin superfamily of genes. Members of the CEA family consist of a single N domain, followed by a variable number of …	There is limited information available on the disease implications of PSG2. However, studies have suggested that PSG2 may play a role in the development of preeclampsia, a pregnancy-related disorder characterized by high blood pressure and damage to organs such as the liver and kidneys. Targeted drug discovery efforts for PSG2 are also limited, as the protein is primarily involved in pregnancy an…	GO:0007157 heterophilic cell-cell adhesion via plasma membrane cell adhesion molecules;GO:0007565 female pregnancy;GO:0044703 multi-organism reproductive process		Predicted secreted proteins; Predicted intracellular proteins					0	0	0	0	0	0	0	0	0	0	0	0	0	0	0	0	0	0	0	0	2
23089	PEG10	0	1	1	23089	Gene_ID	H. sapiens	23089	H. sapiens	PEG10	paternally expressed 10	PEG10 (paternally expressed 10) is a gene that is derived from the Ty3/Gypsy family of retrotransposons and is paternally expressed. It contains two overlapping open reading frames and expresses two proteins, a shorter gag-like protein and a longer gag/pol-like fusion protein. This gene is highly conserved across mammalian species and is expressed in adult and embryonic tissues, particularly in t…	PEG10 has been implicated in several diseases, including cancer, neurological disorders, and autoimmune diseases. In cancer, PEG10 has been shown to promote tumor growth and metastasis, making it a potential target for cancer therapy. Several studies have focused on developing drugs that target PEG10, including small molecule inhibitors and RNA interference-based therapies. However, there are cur…	GO:0110077 vesicle-mediated intercellular transport;GO:0010496 intercellular transport;GO:0030512 negative regulation of transforming growth factor beta receptor signaling pathway		Predicted intracellular proteins	Cytosol (Approved); Additional: Nucleoplasm		(M66)PID MYC ACTIV PATHWAY		0	0	0	0	0	0	0	0	0	0	0	0	0	0	0	0	0	0	0	0	2
5250	SLC25A3	1	0	1	5250	Gene_ID	H. sapiens	5250	H. sapiens	SLC25A3	solute carrier family 25 member 3	SLC25A3 is a human gene that encodes a protein responsible for transporting phosphate into the mitochondrial matrix. This transport can occur through proton cotransport or in exchange for hydroxyl ions. The protein contains three segments that are similar to those found in other members of the mitochondrial carrier family. The N-terminal and C-terminal regions of the protein extend towards the cy…	Mutations in the SLC25A3 gene have been associated with several diseases, including mitochondrial phosphate carrier deficiency, which is characterized by muscle weakness, exercise intolerance, and lactic acidosis. Additionally, mutations in this gene have been linked to cardiomyopathy, a disease that affects the heart muscle and can lead to heart failure. Targeted drug discovery efforts for SLC25…	GO:1990547 mitochondrial phosphate ion transmembrane transport;GO:0035435 phosphate ion transmembrane transport;GO:0006817 phosphate ion transport		Disease related genes; Potential drug targets; Transporters:Electrochemical Potential-driven transporters; Human disease related genes:Congenital disorders of metabolism:Mitochondrial diseases; Predicted intracellular proteins	Mitochondria (Supported)		(M195)PID CMYB PATHWAY	(M5926)HALLMARK MYC TARGETS V1; (M5936)HALLMARK OXIDATIVE PHOSPHORYLATION	0	0	0	0	0	0	0	0	0	0	0	0	0	0	0	0	0	0	0	0	2
112464	PRKCDBP	1	0	1	112464	Gene_ID	H. sapiens	112464	H. sapiens	CAVIN3	caveolae associated protein 3	CAVIN3, also known as caveolae associated protein 3, is a gene that encodes a protein that binds to protein kinase C, delta (PRKCD). The expression of CAVIN3 is strongly induced by serum starvation in cultured cell lines. This protein has been found to be down-regulated in various cancer cell lines, suggesting that it may have a tumor suppressor function.	There is limited information available on the disease implications of CAVIN3. However, studies have suggested that its down-regulation may be associated with cancer progression and metastasis. Targeted drug discovery efforts for CAVIN3 are also limited, as there are currently no drugs on the market that specifically target this gene. However, there are ongoing efforts to develop drugs that target…	GO:1901003 negative regulation of fermentation;GO:0043465 regulation of fermentation;GO:0030866 cortical actin cytoskeleton organization		Predicted intracellular proteins	Plasma membrane (Approved)			(M5891)HALLMARK HYPOXIA	0	1	0	0	0	0	0	0	0	0	0	0	0	0	0	0	0	0	0	0	2
3598	IL13RA2	0	1	1	3598	Gene_ID	H. sapiens	3598	H. sapiens	IL13RA2	interleukin 13 receptor subunit alpha 2	IL13RA2 is a gene that encodes a protein that is similar to Il13RA1, a subunit of the interleukin 13 receptor complex. This protein has a high affinity for binding to IL13, but it lacks a cytoplasmic domain and does not function as a signal mediator. Instead, it is believed to play a role in the internalization of IL13. This gene is important in understanding the mechanisms of IL13 signaling and …	IL13RA2 has been implicated in several diseases, including asthma, cancer, and autoimmune disorders. In asthma, IL13RA2 has been shown to be upregulated in airway smooth muscle cells, contributing to airway hyperresponsiveness and inflammation. In cancer, IL13RA2 is overexpressed in several types of tumors, including glioblastoma, ovarian cancer, and pancreatic cancer, and has been identified as …	GO:0043305 negative regulation of mast cell degranulation;GO:0033007 negative regulation of mast cell activation involved in immune response;GO:0002887 negative regulation of myeloid leukocyte mediated immunity		CD markers; Cancer-related genes:Candidate cancer biomarkers	Cell Junctions;Plasma membrane (Approved); Additional: Nucleoplasm;Vesicles	AER001	(M28)PID IL4 2PATHWAY	(M5951)HALLMARK SPERMATOGENESIS	1	0	0	0	0	0	0	0	0	1	0	1	0	0	0	0	0	0	0	1	2
3227	HOXC11	1	1	0	3227	Gene_ID	H. sapiens	3227	H. sapiens	HOXC11	homeobox C11	HOXC11 is a gene that belongs to the homeobox family of genes, which encode transcription factors that play a crucial role in the development of multicellular organisms. HOXC11 is one of several HOXC genes located on chromosome 12 in humans. The protein product of this gene binds to a promoter element of the lactase-phlorizin hydrolase and may also be involved in early intestinal development. An …	There is limited information available on the disease implications of HOXC11. However, some studies have suggested that this gene may be involved in the development of certain types of cancer, including breast cancer and lung cancer. Targeted drug discovery efforts for HOXC11 are also limited, as the gene is not currently considered a major therapeutic target. However, some research has focused o…	GO:0060272 embryonic skeletal joint morphogenesis;GO:0001759 organ induction;GO:0072498 embryonic skeletal joint development		Transcription factors:Helix-turn-helix domains; Cancer-related genes; Predicted intracellular proteins	Nucleoplasm (Supported); Additional: Cytosol				0	0	0	1	0	0	0	0	0	0	0	0	1	0	0	0	0	0	0	0	2
53340	SPA17	0	1	1	53340	Gene_ID	H. sapiens	53340	H. sapiens	SPA17	sperm autoantigenic protein 17	SPA17 is a gene that encodes a protein found on the surface of cells. The protein has a sequence similar to a regulatory subunit of cAMP-dependent protein kinase A and a calmodulin-binding motif. The central portion of the protein has carbohydrate binding motifs and is involved in cell-cell adhesion. The protein was initially identified for its role in binding sperm to the zona pellucida of the o…	There is limited information available on the disease implications of SPA17. However, recent studies suggest that the protein may play a role in cancer metastasis and immune cell migration. Targeted drug discovery efforts for SPA17 are also limited, as the protein's function and mechanisms of action are not fully understood. Currently, there are no drugs on the market that specifically target SPA…	GO:0007339 binding of sperm to zona pellucida;GO:0003351 epithelial cilium movement involved in extracellular fluid movement;GO:0006858 extracellular transport		Predicted intracellular proteins	Vesicles (Approved)				0	0	0	0	0	0	0	0	0	0	0	0	0	0	0	0	1	0	0	0	2
64215	DNAJC1	1	1	0	64215	Gene_ID	H. sapiens	64215	H. sapiens	DNAJC1	DnaJ heat shock protein family (Hsp40) member C1	DNAJC1 is a gene that encodes a membrane protein that belongs to the DnaJ heat shock protein family. This protein is similar to a molecular chaperone called BiP and contains two SANT domains that can bind to serpin alpha1-antichymotrypsin and inter-alpha trypsin inhibitor heavy chain 4. The function of DNAJC1 is not fully understood, but it is believed to play a role in protein folding and qualit…	Mutations in DNAJC1 have been associated with various diseases, including cancer and neurodegenerative disorders. In particular, studies have shown that DNAJC1 is overexpressed in several types of cancer, including breast, lung, and ovarian cancer, and may play a role in tumor growth and metastasis. As a result, there has been interest in developing drugs that target DNAJC1 as a potential cancer …	GO:0006457 protein folding;GO:0050708 regulation of protein secretion;GO:0045861 negative regulation of proteolysis		Transcription factors:Helix-turn-helix domains	Endoplasmic reticulum (Approved)			(M5907)HALLMARK ESTROGEN RESPONSE LATE	0	0	0	0	0	0	0	0	0	0	0	1	0	0	0	0	0	0	0	0	2
114043	C21orf90	1	0	1	114043	Gene_ID	H. sapiens	114043	H. sapiens	TSPEAR-AS2	TSPEAR antisense RNA 2										0	0	0	0	0	0	0	0	0	0	0	0	0	0	0	0	0	0	0	0	2
2051	EPHB6	0	1	1	2051	Gene_ID	H. sapiens	2051	H. sapiens	EPHB6	EPH receptor B6	EPHB6 is a human gene that encodes a transmembrane protein that acts as a receptor for ephrin-B family proteins. Unlike other members of this family, the protein does not contain a functional kinase domain. The protein's activity can affect cell adhesion and migration. The gene's expression is reduced during tumor progression, indicating that the protein may inhibit tumor invasion and metastasis.…	There is limited information available on the disease implications of EPHB6. However, studies have suggested that the protein may play a role in cancer progression and metastasis. Specifically, reduced expression of EPHB6 has been observed in various types of cancer, including breast, prostate, and colorectal cancer. This suggests that the protein may act as a tumor suppressor and inhibit cancer …	GO:0048013 ephrin receptor signaling pathway;GO:0007411 axon guidance;GO:0097485 neuron projection guidance	yes	Predicted intracellular proteins	Nuclear speckles (Uncertain)	Fostamatinib			0	0	0	0	0	0	0	0	0	0	0	0	0	0	0	0	0	0	0	0	2
51512	GTSE1	1	1	0	51512	Gene_ID	H. sapiens	51512	H. sapiens	GTSE1	G2 and S-phase expressed 1	GTSE1 is a human gene that is expressed only during the S and G2 phases of the cell cycle. It is known to colocalize with cytoplasmic tubulin and microtubules. When DNA damage occurs, the protein encoded by GTSE1 accumulates in the nucleus and binds to the tumor suppressor protein p53. This results in the shuttling of p53 out of the nucleus and the repression of its ability to induce apoptosis.	GTSE1 has been implicated in several types of cancer, including breast, lung, and ovarian cancer. Overexpression of GTSE1 has been associated with poor prognosis and increased tumor growth and metastasis. Therefore, GTSE1 has been identified as a potential therapeutic target for cancer treatment. Several studies have focused on developing small molecule inhibitors of GTSE1, with promising results…	GO:0006977 DNA damage response, signal transduction by p53 class mediator resulting in cell cycle arrest;GO:0031571 mitotic G1 DNA damage checkpoint signaling;GO:0044819 mitotic G1/S transition checkpoint signaling		Predicted intracellular proteins	Centrosome (Approved); Additional: Plasma membrane				0	0	0	0	0	0	0	0	0	0	0	0	0	0	0	0	0	0	0	0	2
2519	FUCA2	0	1	1	2519	Gene_ID	H. sapiens	2519	H. sapiens	FUCA2	alpha-L-fucosidase 2	The FUCA2 gene encodes a plasma alpha-L-fucosidase, which is responsible for 10-20% of the total cellular fucosidase activity. This protein belongs to the glycosyl hydrolase 29 family and is involved in the hydrolysis of alpha-1,6-linked fucose joined to the reducing-end N-acetylglucosamine of the carbohydrate moieties of glycoproteins. The enzyme is crucial for Helicobacter pylori adhesion to hu…	Mutations in the FUCA2 gene have been associated with fucosidosis, a rare lysosomal storage disorder characterized by the accumulation of fucose-containing glycolipids and glycoproteins in various tissues. However, there are currently no targeted drug discovery efforts or approved drugs specifically for fucosidosis. On the other hand, the role of FUCA2 in Helicobacter pylori adhesion has led to t…	GO:2000535 regulation of entry of bacterium into host cell;GO:0016139 glycoside catabolic process;GO:0006004 fucose metabolic process		Predicted secreted proteins; Enzymes; ENZYME proteins:Hydrolases; Predicted intracellular proteins					0	0	0	0	0	0	0	0	0	0	0	0	0	0	0	0	0	0	0	0	2
645191	LINGO3	1	0	1	645191	Gene_ID	H. sapiens	645191	H. sapiens	LINGO3	leucine rich repeat and Ig domain containing 3	LINGO3 is a human gene that is predicted to be an integral component of the membrane and active in the extracellular matrix and extracellular space. It belongs to the leucine-rich repeat and Ig domain-containing protein family. The function of LINGO3 is not yet fully understood, but it is believed to play a role in cell signaling and communication. Further research is needed to determine the exac…	Currently, there is limited information on the disease implications of LINGO3. However, some studies have suggested that it may be involved in the development and progression of certain types of cancer, including breast and lung cancer. Targeted drug discovery efforts for LINGO3 are still in the early stages, but there is potential for it to be a target for cancer therapies. One example of a succ…				Mitochondria (Approved)				0	0	0	0	0	0	0	0	0	0	0	0	0	0	0	0	0	0	0	0	2
30818	KCNIP3	0	1	1	30818	Gene_ID	H. sapiens	30818	H. sapiens	KCNIP3	potassium voltage-gated channel interacting protein 3	KCNIP3 is a gene that encodes a protein belonging to the family of voltage-gated potassium channel-interacting proteins. These proteins are small calcium binding proteins that regulate A-type currents and neuronal excitability in response to changes in intracellular calcium. KCNIP3 also functions as a calcium-regulated transcriptional repressor and interacts with presenilins. It is an integral su…	Research has shown that KCNIP3 may be involved in several diseases, including Alzheimer's disease, schizophrenia, and epilepsy. In Alzheimer's disease, KCNIP3 has been found to interact with presenilins, which are involved in the production of amyloid beta peptides that accumulate in the brain and contribute to the development of the disease. In schizophrenia, KCNIP3 has been linked to altered ne…	GO:1901379 regulation of potassium ion transmembrane transport;GO:0043266 regulation of potassium ion transport;GO:0071805 potassium ion transmembrane transport		Transporters:Accessory Factors Involved in Transport; Predicted intracellular proteins	Vesicles (Approved)			(M5921)HALLMARK COMPLEMENT	0	0	0	0	0	0	0	0	0	0	0	0	0	1	0	0	0	0	0	0	2
11103	KRR1	0	1	1	11103	Gene_ID	H. sapiens	11103	H. sapiens	KRR1	KRR1 small subunit processome component homolog	KRR1 is a human gene that encodes a protein involved in RNA binding and predicted to play a role in rRNA processing. It is located in the chromosome, intercellular bridge, and nuclear lumen. KRR1 is a homolog of the KRR1 small subunit processome component, which is involved in ribosome biogenesis in yeast. The function of KRR1 in humans is not fully understood, but it is believed to be important …	There is limited information available on the disease implications of KRR1. However, mutations in KRR1 have been associated with Diamond-Blackfan anemia (DBA), a rare genetic disorder characterized by a failure of the bone marrow to produce red blood cells. DBA is typically caused by mutations in genes involved in ribosome biogenesis, including KRR1. There are currently no targeted drug discovery…	GO:0042274 ribosomal small subunit biogenesis;GO:0006364 rRNA processing;GO:0016072 rRNA metabolic process		Predicted intracellular proteins	Nucleoli;Nucleoli rim (Enhanced); Additional: Mitotic chromosome;Nucleoplasm				0	0	0	0	0	0	0	0	0	0	0	0	0	0	0	0	0	0	0	0	2
375449	MAST4	0	1	1	375449	Gene_ID	H. sapiens	375449	H. sapiens	MAST4	microtubule associated serine/threonine kinase family member 4	MAST4 is a gene that encodes a protein belonging to the microtubule-associated serine/threonine protein kinase family. These proteins contain a domain that allows them to control the effects of their kinase activities by determining their own scaffold. Alternative splicing of the MAST4 gene results in the production of multiple transcript variants that encode different isoforms of the protein.	Research on MAST4 and its potential implications in disease is still in its early stages. However, some studies have suggested that MAST4 may play a role in the development and progression of certain types of cancer, including breast cancer and glioblastoma. Additionally, mutations in the MAST4 gene have been associated with neurodevelopmental disorders such as autism spectrum disorder and intell…	GO:0018105 peptidyl-serine phosphorylation;GO:0018209 peptidyl-serine modification;GO:0006468 protein phosphorylation	yes	Kinases:AGC Ser/Thr protein kinases; Enzymes; ENZYME proteins:Transferases; Predicted intracellular proteins	Cytosol;Nucleoplasm (Approved)			(M5906)HALLMARK ESTROGEN RESPONSE EARLY	0	0	0	0	0	0	0	0	0	0	0	0	0	0	0	0	0	0	0	0	2
10866	HCP5	1	1	0	10866	Gene_ID	H. sapiens	10866	H. sapiens	HCP5	HLA complex P5										0	0	0	0	0	0	0	0	0	0	0	0	0	0	0	0	0	0	0	0	2
1525	CXADR	0	1	1	1525	Gene_ID	H. sapiens	1525	H. sapiens	CXADR	CXADR Ig-like cell adhesion molecule	The CXADR gene encodes a type I membrane receptor that is involved in the binding of group B coxsackieviruses and subgroup C adenoviruses. This gene has several transcript variants that produce different isoforms. Pseudogenes of this gene are also present on chromosomes 15, 18, and 21.	The CXADR gene has been implicated in several diseases, including heart failure, dilated cardiomyopathy, and viral infections such as coxsackievirus and adenovirus infections. Targeted drug discovery efforts have focused on developing drugs that can block the binding of these viruses to the CXADR receptor, thereby preventing viral entry into host cells. One example of a successful drug targeting …	GO:0086072 AV node cell-bundle of His cell adhesion involved in cell communication;GO:0098904 regulation of AV node cell action potential;GO:0086042 cardiac muscle cell-cardiac muscle cell adhesion		Transporters:Accessory Factors Involved in Transport; Predicted secreted proteins	Cell Junctions;Plasma membrane (Supported); Additional: Nucleoplasm				0	0	0	0	1	0	0	0	1	0	0	0	0	0	0	0	1	1	0	0	2
55589	BMP2K	0	1	1	55589	Gene_ID	H. sapiens	55589	H. sapiens	BMP2K	BMP2 inducible kinase	BMP2K is a human gene that is similar to the mouse BMP-2-inducible kinase gene. BMPs are important for skeletal development and patterning, and the expression of the mouse gene increases during BMP-2 induced differentiation. The protein encoded by the human BMP2K gene is believed to be a protein kinase that regulates the program of osteoblast differentiation. The gene has two transcript variants …	There is limited information available on the disease implications of BMP2K. However, some studies have suggested that mutations in this gene may be associated with skeletal disorders such as osteoporosis and osteogenesis imperfecta. Targeted drug discovery efforts for BMP2K are also limited, but some studies have explored the potential of small molecule inhibitors of BMP signaling pathways for t…	GO:2000369 regulation of clathrin-dependent endocytosis;GO:0045747 positive regulation of Notch signaling pathway;GO:0030500 regulation of bone mineralization	yes	Kinases; Enzymes; ENZYME proteins:Transferases; Predicted intracellular proteins	Nuclear speckles (Supported)	Fostamatinib		(M5945)HALLMARK HEME METABOLISM	0	0	0	0	0	0	0	0	0	1	0	0	0	0	0	0	0	0	0	0	2
255738	PCSK9	1	1	0	255738	Gene_ID	H. sapiens	255738	H. sapiens	PCSK9	proprotein convertase subtilisin/kexin type 9	PCSK9 is a gene that encodes a protease belonging to the subtilisin-like proprotein convertase family. The protein is involved in processing protein and peptide precursors in the secretory pathway and is expressed in liver, intestine, and kidney tissues. It plays a role in cholesterol and fatty acid metabolism and escorts specific receptors for lysosomal degradation. The protein undergoes an auto…	PCSK9 has been identified as a promising target for the treatment of hypercholesterolemia, a condition characterized by high levels of cholesterol in the blood that can lead to cardiovascular disease. Inhibition of PCSK9 can increase the number of LDL receptors on the surface of liver cells, which results in increased clearance of LDL cholesterol from the blood. Several drugs have been developed …	GO:0032799 low-density lipoprotein receptor particle metabolic process;GO:0032802 low-density lipoprotein particle receptor catabolic process;GO:0032805 positive regulation of low-density lipoprotein particle receptor catabolic process		Disease related genes; Enzymes; Peptidases:Serine-type peptidases; Predicted secreted proteins; Human disease related genes:Cardiovascular diseases:Vascular diseases; FDA approved drug targets:Biotech drugs; Predicted intracellular proteins; Human disease related genes:Congenital disorders of metabolism:Congenital disorders of lipid/glycolipid metabolism		Alirocumab		(M5916)HALLMARK APICAL SURFACE; (M5921)HALLMARK COMPLEMENT	0	0	0	0	0	0	0	0	0	1	0	0	0	1	0	0	0	0	0	0	2
201562	PTPLB	1	0	1	201562	Gene_ID	H. sapiens	201562	H. sapiens	HACD2	3-hydroxyacyl-CoA dehydratase 2	HACD2 is a human gene that encodes for the enzyme 3-hydroxyacyl-CoA dehydratase 2. This enzyme is involved in the conversion of long chain fatty acids to very long chain fatty acids by catalyzing the third step, dehydration. HACD2 is located on the endoplasmic reticulum membrane.	Mutations in the HACD2 gene have been associated with several diseases, including X-linked intellectual disability, spastic paraplegia, and hereditary spastic paraplegia. These conditions are characterized by progressive weakness and spasticity of the lower limbs, as well as cognitive impairment in some cases. There are currently no drugs specifically targeting HACD2, but there are efforts to dev…	GO:0030497 fatty acid elongation;GO:0042761 very long-chain fatty acid biosynthetic process;GO:0035338 long-chain fatty-acyl-CoA biosynthetic process		ENZYME proteins:Lyases; Enzymes					0	0	0	0	0	0	0	0	0	0	0	0	0	0	0	0	0	0	0	0	2
81930	KIF18A	1	1	0	81930	Gene_ID	H. sapiens	81930	H. sapiens	KIF18A	kinesin family member 18A	KIF18A is a human gene that belongs to the kinesin superfamily of molecular motors. These motors use ATP hydrolysis to generate force and move along microtubules. KIF18A is involved in the regulation of chromosome alignment and segregation during cell division. It has also been implicated in the regulation of microtubule dynamics and the maintenance of spindle bipolarity. Mutations in KIF18A have…	There are currently no drugs on the market that specifically target KIF18A. However, there is ongoing research into the potential of targeting this gene for cancer therapy. In preclinical studies, inhibition of KIF18A has been shown to induce mitotic defects and cell death in cancer cells, suggesting that it could be a promising therapeutic target. Additionally, KIF18A has been identified as a po…	GO:0072520 seminiferous tubule development;GO:0007019 microtubule depolymerization;GO:0051261 protein depolymerization		Predicted intracellular proteins	Cytokinetic bridge;Microtubules (Supported)				0	0	0	0	0	0	0	0	1	0	0	0	0	0	0	0	1	0	0	0	2
29951	PDZRN4	1	1	0	29951	Gene_ID	H. sapiens	29951	H. sapiens	PDZRN4	PDZ domain containing ring finger 4	PDZRN4 is a human gene that encodes for a protein containing a PDZ domain and a ring finger domain. The PDZ domain is a protein-protein interaction domain that is involved in the assembly of protein complexes, while the ring finger domain is involved in protein ubiquitination. PDZRN4 is predicted to have metal ion binding activity, although its exact function is not yet fully understood.	There is limited information available on the disease implications of PDZRN4. However, recent studies have suggested that PDZRN4 may play a role in the development and progression of certain types of cancer, including breast cancer and glioblastoma. Targeted drug discovery efforts for PDZRN4 are still in the early stages, but there is potential for the development of drugs that target the protein…			Predicted intracellular proteins	Mitochondria (Approved)				0	0	0	0	0	0	0	0	0	0	0	0	0	0	0	0	0	0	0	0	2
387882	C12ORF75	0	1	1	387882	Gene_ID	H. sapiens	387882	H. sapiens	C12orf75	chromosome 12 open reading frame 75	The human gene C12orf75, also known as chromosome 12 open reading frame 75, is located on chromosome 12 and encodes a protein of unknown function. The gene is expressed in various tissues, including the brain, heart, and liver. Mutations in C12orf75 have been associated with a rare genetic disorder called autosomal recessive spastic ataxia of Charlevoix-Saguenay (ARSACS), which is characterized b…	Mutations in the C12orf75 gene have been linked to the development of autosomal recessive spastic ataxia of Charlevoix-Saguenay (ARSACS), a rare neurodegenerative disorder that primarily affects the cerebellum and spinal cord. Currently, there are no targeted drug therapies available for ARSACS, and treatment is mainly supportive and symptomatic. However, research efforts are underway to identify…			Predicted intracellular proteins	Vesicles (Approved)				0	0	0	0	0	0	0	0	0	0	0	0	0	0	0	0	0	0	0	0	2
138199	C9orf41	1	0	1	138199	Gene_ID	H. sapiens	138199	H. sapiens	CARNMT1	carnosine N-methyltransferase 1	CARNMT1 is a gene that encodes a methyltransferase protein responsible for converting carnosine to anserine, a dipeptide found in skeletal muscle. This protein can also methylate other dipeptides. The gene has three transcript variants that encode two different isoforms.	There is limited information on the disease implications of CARNMT1. However, some studies have suggested that variations in this gene may be associated with muscle-related disorders such as sarcopenia and muscular dystrophy. Targeted drug discovery efforts for CARNMT1 are also limited, but some studies have explored the potential of developing drugs that can modulate the activity of this protein…	GO:0035498 carnosine metabolic process;GO:0006548 histidine catabolic process;GO:0006547 histidine metabolic process		Enzymes; ENZYME proteins:Transferases; Predicted intracellular proteins					0	0	0	0	0	0	0	0	0	0	0	0	0	0	0	0	0	0	0	0	2
118430	MUCL1	0	1	1	118430	Gene_ID	H. sapiens	118430	H. sapiens	MUCL1	mucin like 1	MUCL1, also known as mucin-like 1, is a gene that is predicted to be located in the Golgi lumen and plasma membrane. The function of this gene is not well understood, but it is thought to be involved in the production of mucins, which are glycoproteins that play a role in protecting and lubricating various tissues in the body. Mutations in the MUCL1 gene have been associated with certain types of…	There is limited information available on the disease implications of MUCL1, but mutations in this gene have been associated with certain types of cancer, including breast and lung cancer. Targeted drug discovery efforts for MUCL1 are also limited, as the function of this gene is not well understood. However, there are ongoing efforts to develop drugs that target mucins, which are produced by MUC…			Predicted secreted proteins; Predicted intracellular proteins			(M5880)NABA ECM AFFILIATED; (M5885)NABA MATRISOME ASSOCIATED; (M5889)NABA MATRISOME		0	0	0	0	0	0	0	0	0	0	1	0	0	0	0	0	0	0	0	0	2
2731	GLDC	1	1	0	2731	Gene_ID	H. sapiens	2731	H. sapiens	GLDC	glycine decarboxylase	The GLDC gene encodes the P protein, which is a component of the glycine cleavage system responsible for breaking down glycine. The P protein binds to glycine and transfers the methylamine group to the T protein. Defects in this gene can lead to nonketotic hyperglycinemia (NKH), a rare genetic disorder characterized by high levels of glycine in the blood and brain, which can cause developmental d…	Nonketotic hyperglycinemia (NKH) is a rare genetic disorder caused by defects in the GLDC gene, which encodes the P protein of the glycine cleavage system. NKH is characterized by high levels of glycine in the blood and brain, leading to developmental delays, seizures, and other neurological problems. There is currently no cure for NKH, and treatment is mainly supportive, including dietary manage…	GO:0036255 response to methylamine;GO:1903442 response to lipoic acid;GO:0006546 glycine catabolic process		Disease related genes; Enzymes; Potential drug targets; Predicted intracellular proteins; ENZYME proteins:Oxidoreductases; Human disease related genes:Congenital disorders of metabolism:Congenital disorders of amino acid metabolism	Mitochondria (Supported); Additional: Nucleoplasm	Pyridoxal phosphate		(M5892)HALLMARK CHOLESTEROL HOMEOSTASIS	0	0	0	0	0	0	0	0	0	0	0	0	0	0	0	0	0	0	0	0	2
151647	FAM19A4	1	0	1	151647	Gene_ID	H. sapiens	151647	H. sapiens	TAFA4	TAFA chemokine like family member 4	TAFA4 is a gene that belongs to the TAFA family, which consists of five genes that encode small secreted proteins. These proteins contain conserved cysteine residues and are distantly related to MIP-1alpha, a member of the CC-chemokine family. TAFA4 is predominantly expressed in specific regions of the brain and is believed to function as a brain-specific chemokine or neurokine that regulates imm…	There is limited information available on the disease implications of TAFA4. However, studies have suggested that TAFA4 may play a role in neuroinflammation and neurodegenerative diseases such as Alzheimer's disease and multiple sclerosis. Targeted drug discovery efforts for TAFA4 are also limited, but some studies have explored the potential of TAFA4 as a therapeutic target for neuroinflammatory…	GO:0048246 macrophage chemotaxis;GO:1905517 macrophage migration;GO:0042554 superoxide anion generation		Predicted secreted proteins; Predicted intracellular proteins					0	0	0	0	0	0	0	0	0	0	0	0	0	0	0	0	0	0	0	0	2
171024	SYNPO2	1	0	1	171024	Gene_ID	H. sapiens	171024	H. sapiens	SYNPO2	synaptopodin 2	SYNPO2, also known as synaptopodin 2, is a human gene that plays a role in regulating actin filament bundle assembly, cell migration, and Rho-dependent protein serine/threonine kinase activity. It enables alpha-actinin and filamin binding activity and is located in various cellular components, including the Z disc, focal adhesion, and stress fiber. This gene is important for maintaining the struc…	There is limited information available on the disease implications of SYNPO2. However, studies have shown that mutations in this gene may be associated with the development of certain types of cancer, including breast cancer and hepatocellular carcinoma. Targeted drug discovery efforts for SYNPO2 are currently underway, with a focus on developing drugs that can modulate its activity and potential…	GO:0061684 chaperone-mediated autophagy;GO:0032233 positive regulation of actin filament bundle assembly;GO:0000045 autophagosome assembly		Predicted intracellular proteins	Actin filaments;Vesicles (Enhanced)				0	0	0	0	0	0	0	0	0	0	0	0	0	0	0	0	0	0	0	0	2
1390	CREM	0	1	1	1390	Gene_ID	H. sapiens	1390	H. sapiens	CREM	cAMP responsive element modulator	The CREM gene encodes a transcription factor that binds to the cAMP responsive element in various promoters. It plays a crucial role in cAMP-mediated signal transduction during spermatogenesis and other complex processes. The gene has multiple alternative promoter and translation initiation site usage, which allows it to exert spatial and temporal specificity to cAMP responsiveness. There are sev…	Mutations in the CREM gene have been associated with male infertility, specifically with defects in spermatogenesis. In addition, dysregulation of CREM expression has been implicated in various cancers, including prostate, breast, and ovarian cancer. Therefore, targeting CREM may have therapeutic potential in these diseases. However, there are currently no drugs on the market that specifically ta…	GO:0006687 glycosphingolipid metabolic process;GO:0006664 glycolipid metabolic process;GO:1903509 liposaccharide metabolic process		Transcription factors:Basic domains; Predicted intracellular proteins	Nucleoplasm (Supported); Additional: Vesicles				0	0	0	0	0	0	0	0	0	0	0	0	0	0	0	0	1	0	0	0	2
83593	RASSF5	1	0	1	83593	Gene_ID	H. sapiens	83593	H. sapiens	RASSF5	Ras association domain family member 5	RASSF5, also known as Ras association domain family member 5, is a gene that belongs to the Ras association domain family. It acts as a tumor suppressor and is often inactivated in various types of cancers. The protein encoded by this gene is found in centrosomes and microtubules and interacts with GTP-activated forms of Ras, Rap1, and other Ras-like small GTPases. It regulates lymphocyte adhesio…	RASSF5 has been implicated in various types of cancers, including lung, breast, ovarian, and colorectal cancers. Its inactivation or downregulation has been associated with tumor progression and poor prognosis. Therefore, RASSF5 is considered a potential therapeutic target for cancer treatment. Several drug discovery efforts have focused on developing small molecule inhibitors that can restore RA…	GO:0050672 negative regulation of lymphocyte proliferation;GO:0032945 negative regulation of mononuclear cell proliferation;GO:0070664 negative regulation of leukocyte proliferation		RAS pathway related proteins; Predicted intracellular proteins			(M88)PID CD8 TCR PATHWAY; (M34)PID TCR PATHWAY		1	0	0	0	1	0	0	0	0	0	0	0	0	0	0	0	0	1	0	0	2
129804	FBLN7	0	1	1	129804	Gene_ID	H. sapiens	129804	H. sapiens	FBLN7	fibulin 7	FBLN7, also known as fibulin 7, is a human gene that is predicted to have calcium ion binding activity, heparan sulfate proteoglycan binding activity, and heparin binding activity. It is also predicted to be involved in cell adhesion and to act upstream of or within positive regulation of biomineralization. FBLN7 is located in focal adhesion, which is a specialized structure that allows cells to …	There is limited information available on the disease implications of FBLN7. However, some studies have suggested that mutations in this gene may be associated with certain types of cancer, such as breast cancer and lung cancer. Additionally, FBLN7 has been implicated in the development of osteoporosis, a disease characterized by weakened bones that are more prone to fractures. As of now, there a…	GO:0007155 cell adhesion;GO:0009987 cellular process;GO:0008150 biological_process		Predicted secreted proteins; Predicted intracellular proteins	Plasma membrane (Approved); Additional: Cell Junctions		(M3008)NABA ECM GLYCOPROTEINS; (M5884)NABA CORE MATRISOME; (M5889)NABA MATRISOME		0	0	0	0	0	0	0	0	0	0	0	0	0	0	0	0	0	0	0	0	2
51715	RAB23	0	1	1	51715	Gene_ID	H. sapiens	51715	H. sapiens	RAB23	RAB23, member RAS oncogene family	RAB23 is a small GTPase belonging to the Ras superfamily that regulates various cellular functions associated with intracellular membrane trafficking, including autophagy and immune response to bacterial infection. It may also play a role in central nervous system development by inhibiting sonic hedgehog signaling. Disruption of this gene has been linked to Carpenter syndrome, a rare genetic diso…	Carpenter syndrome is a rare genetic disorder caused by mutations in the RAB23 gene. It is characterized by craniosynostosis, which is the premature fusion of skull bones, leading to abnormal head shape and size, as well as other skeletal abnormalities such as polydactyly and syndactyly. There is currently no cure for Carpenter syndrome, and treatment is focused on managing symptoms through surge…	GO:0042308 negative regulation of protein import into nucleus;GO:0097094 craniofacial suture morphogenesis;GO:0046823 negative regulation of nucleocytoplasmic transport		Human disease related genes:Congenital malformations:Other congenital malformations; Predicted intracellular proteins; Disease related genes	Cytosol;Plasma membrane (Supported); Additional: Centrosome		(M219)PID HEDGEHOG GLI PATHWAY		0	0	0	0	0	0	0	0	0	0	0	1	0	0	0	0	0	0	0	0	2
84433	CARD11	1	1	0	84433	Gene_ID	H. sapiens	84433	H. sapiens	CARD11	caspase recruitment domain family member 11	CARD11 is a gene that encodes a protein belonging to the membrane-associated guanylate kinase (MAGUK) family and the caspase-associated recruitment domain (CARD) protein family. This protein acts as a molecular scaffold for the assembly of multiprotein complexes at specialized regions of the plasma membrane. It has a similar domain structure to CARD14 protein and interacts with BCL10, a protein t…	Mutations in the CARD11 gene have been associated with various immune disorders, including severe combined immunodeficiency (SCID), B-cell lymphoma, and autoimmune diseases such as psoriasis and atopic dermatitis. Targeted drug discovery efforts have focused on developing small molecule inhibitors of CARD11 to treat these diseases. One example is the drug leniolisib, which inhibits the activity o…	GO:0035739 CD4-positive, alpha-beta T cell proliferation;GO:2000563 positive regulation of CD4-positive, alpha-beta T cell proliferation;GO:0046710 GDP metabolic process	yes	Human disease related genes:Immune system diseases:Primary immunodeficiency; Human disease related genes:Cancers:Cancers of haematopoietic and lymphoid tissues; Disease related genes; Predicted intracellular proteins; Cancer-related genes:Mutated cancer genes			(M88)PID CD8 TCR PATHWAY; (M10)PID BCR 5PATHWAY; (M34)PID TCR PATHWAY		1	0	1	0	1	0	0	0	1	0	0	0	0	0	0	0	0	1	0	0	2
196541	C13orf39	1	0	1	196541	Gene_ID	H. sapiens	196541	H. sapiens	METTL21C	methyltransferase 21C, AARS1 lysine	METTL21C is a human gene that encodes for a protein called methyltransferase 21C. This protein is involved in protein methylation and has heat shock protein binding activity and protein-lysine N-methyltransferase activity. It is located in the nucleus and is part of a protein-containing complex. The function of this gene is not fully understood, but it may play a role in regulating gene expressio…	There is limited information available on the disease implications of METTL21C. However, recent studies have suggested that mutations in this gene may be associated with certain types of cancer, including breast cancer and lung adenocarcinoma. Targeted drug discovery efforts for METTL21C are currently underway, with a focus on developing small molecule inhibitors that can selectively target the p…	GO:0008628 hormone-mediated apoptotic signaling pathway;GO:0071549 cellular response to dexamethasone stimulus;GO:0010880 regulation of release of sequestered calcium ion into cytosol by sarcoplasmic reticulum		Predicted intracellular proteins					0	0	0	0	0	0	0	0	0	0	0	0	0	1	0	0	0	0	0	0	2
56999	ADAMTS9	1	1	0	56999	Gene_ID	H. sapiens	56999	H. sapiens	ADAMTS9	ADAM metallopeptidase with thrombospondin type 1 motif 9	ADAMTS9 is a gene that belongs to the ADAMTS protein family, which includes proteins with distinct modules such as a propeptide region, a metalloproteinase domain, a disintegrin-like domain, and a thrombospondin type 1 (TS) motif. These proteins are involved in the cleavage of proteoglycans, organ development, and angiogenesis inhibition. ADAMTS9 is located on chromosome 3p14.3-p14.2, a region th…	ADAMTS9 has been implicated in various diseases, including cancer, cardiovascular disease, and neurological disorders. In cancer, ADAMTS9 has been shown to act as a tumor suppressor gene, and its downregulation or loss of function has been observed in several types of cancer, including breast, lung, and colon cancer. Targeted drug discovery efforts have focused on developing drugs that can restor…	GO:0090673 endothelial cell-matrix adhesion;GO:0045636 positive regulation of melanocyte differentiation;GO:0045634 regulation of melanocyte differentiation		Human disease related genes:Endocrine and metabolic diseases:Diabetes; Predicted secreted proteins; Cancer-related genes:Candidate cancer biomarkers; Predicted intracellular proteins	Vesicles (Approved); Additional: Endoplasmic reticulum		(M3468)NABA ECM REGULATORS; (M5885)NABA MATRISOME ASSOCIATED; (M5889)NABA MATRISOME		0	0	0	0	0	0	0	0	0	0	1	0	0	0	0	0	0	0	0	0	2
4956	ODF1	1	1	0	4956	Gene_ID	H. sapiens	4956	H. sapiens	ODF1	outer dense fiber of sperm tails 1	ODF1 is a gene that encodes the main protein of the outer dense fibers, which are cytoskeletal structures that surround the axoneme in the middle piece and principal piece of the sperm tail. These fibers play a crucial role in maintaining the elastic structure and recoil of the sperm tail, as well as protecting it from shear forces during epididymal transport and ejaculation. Defects in the outer…	Mutations in the ODF1 gene have been associated with male infertility, specifically with asthenozoospermia, a condition characterized by reduced sperm motility. Several studies have identified ODF1 mutations in infertile men, suggesting that this gene plays a critical role in sperm tail function and motility. However, there are currently no targeted drug discovery efforts for ODF1-related inferti…	GO:0007283 spermatogenesis;GO:0048232 male gamete generation;GO:0007276 gamete generation		Predicted intracellular proteins				(M5951)HALLMARK SPERMATOGENESIS	0	0	0	0	0	0	0	0	0	0	0	0	0	0	0	0	1	0	0	0	2
93081	C13orf27	1	0	1	93081	Gene_ID	H. sapiens	93081	H. sapiens	TEX30	testis expressed 30	TEX30 is a gene that is primarily expressed in the testis and is predicted to have hydrolase activity. The function of this gene is not yet fully understood, but it may play a role in sperm development or function. Further research is needed to determine the exact function of TEX30 and its potential implications for human health.	Unfortunately, there is currently very limited information available on the disease implications and targeted drug discovery efforts for TEX30. As the function of this gene is not yet fully understood, it is difficult to predict any potential disease associations or drug targets. Additionally, there are no known drugs on the market that specifically target TEX30. However, as research on this gene…			Predicted intracellular proteins					0	0	0	0	0	0	0	0	0	0	0	0	0	0	0	0	0	0	0	0	2
79155	TNIP2	1	1	0	79155	Gene_ID	H. sapiens	79155	H. sapiens	TNIP2	TNFAIP3 interacting protein 2	TNIP2, also known as TNFAIP3 interacting protein 2, is a gene that encodes a protein that inhibits the activation of NFkappaB, a transcription factor involved in immune and inflammatory responses. The protein is also involved in the MAP/ERK signaling pathway in certain cell types and may play a role in the apoptosis of endothelial cells. Alternative splicing of the gene results in multiple transc…	TNIP2 has been implicated in several diseases, including autoimmune disorders such as rheumatoid arthritis and systemic lupus erythematosus. Studies have shown that TNIP2 expression is decreased in patients with rheumatoid arthritis, and that TNIP2 deficiency in mice leads to increased inflammation and joint destruction. Additionally, TNIP2 has been linked to cancer, with some studies suggesting …	GO:0034134 toll-like receptor 2 signaling pathway;GO:0034162 toll-like receptor 9 signaling pathway;GO:0034138 toll-like receptor 3 signaling pathway		Predicted intracellular proteins	Nucleoplasm (Enhanced); Additional: Cytosol			(M5890)HALLMARK TNFA SIGNALING VIA NFKB	1	0	1	0	0	0	0	1	0	0	0	0	0	0	0	0	0	0	0	0	2
147011	PROCA1	1	0	1	147011	Gene_ID	H. sapiens	147011	H. sapiens	PROCA1	protein interacting with cyclin A1	PROCA1 is a human gene that encodes a protein that interacts with cyclin A1, enabling cyclin binding activity. It is predicted to be involved in arachidonic acid secretion and phospholipid metabolic process. This information is provided by the Alliance of Genome Resources as of April 2022.	Unfortunately, there is currently limited information available on the disease implications and targeted drug discovery efforts for PROCA1. This may be due to the fact that the function of this gene is not well understood and its role in disease pathogenesis is not clear. As a result, there are no known drugs that specifically target PROCA1. However, it is possible that future research may uncove…	GO:0050482 arachidonic acid secretion;GO:1903963 arachidonate transport;GO:0032309 icosanoid secretion		Predicted intracellular proteins	Nuclear membrane (Approved); Additional: Golgi apparatus				0	0	0	0	0	0	0	0	0	0	0	0	0	0	0	0	0	0	1	0	2
2172	FABP6	1	1	0	2172	Gene_ID	H. sapiens	2172	H. sapiens	FABP6	fatty acid binding protein 6	FABP6 is a gene that encodes the ileal fatty acid binding protein, which is a small, highly conserved, cytoplasmic protein that binds long-chain fatty acids and other hydrophobic ligands. FABP6, along with FABP1, is also able to bind bile acids. The roles of FABPs include fatty acid uptake, transport, and metabolism. There are different transcript variants of this gene that are generated by alter…	FABP6 has been implicated in several diseases, including inflammatory bowel disease, non-alcoholic fatty liver disease, and colorectal cancer. Targeted drug discovery efforts have focused on developing inhibitors of FABP6 as potential treatments for these diseases. One example is the drug INT-767, which is a dual agonist of the farnesoid X receptor (FXR) and TGR5, both of which are involved in bi…	GO:0015908 fatty acid transport;GO:0015718 monocarboxylic acid transport;GO:0046942 carboxylic acid transport		Predicted intracellular proteins		Cholic Acid; Glycocholic acid; Taurocholic acid		(M5949)HALLMARK PEROXISOME	0	0	0	0	0	0	0	0	0	0	0	0	0	0	0	0	0	0	0	0	2
8332	HIST1H2AL	1	1	0	8332	Gene_ID	H. sapiens	8332	H. sapiens	H2AC16	H2A clustered histone 16	H2AC16 is a gene that encodes a replication-dependent histone, which is a member of the histone H2A family. Histones are nuclear proteins that are responsible for the nucleosome structure of the chromosomal fiber in eukaryotes. The gene is intronless and is found in the small histone gene cluster on chromosome 6p22-p21.3. Transcripts from this gene lack polyA tails but instead contain a palindrom…	There is limited information available on the disease implications of H2AC16. However, research has shown that mutations in other histone genes can lead to various diseases, including cancer and developmental disorders. Targeted drug discovery efforts for histone genes have focused on developing inhibitors that target histone-modifying enzymes, such as histone deacetylases (HDACs) and histone met…	GO:0008150 biological_process		Predicted intracellular proteins	Nucleoplasm (Approved)				0	0	0	0	0	0	0	0	0	0	0	0	0	0	0	0	0	0	0	0	2
8701	DNAH11	1	0	1	8701	Gene_ID	H. sapiens	8701	H. sapiens	DNAH11	dynein axonemal heavy chain 11	DNAH11 is a gene that encodes a protein called dynein axonemal heavy chain 11, which is a member of the dynein heavy chain family. This protein is involved in the movement of respiratory cilia, which are hair-like structures that help to move mucus and other substances out of the lungs. Mutations in DNAH11 have been linked to Kartagener Syndrome, a rare genetic disorder that affects the positioni…	Kartagener Syndrome is a rare genetic disorder caused by mutations in DNAH11 that affects the positioning of organs in the body and causes respiratory problems due to immotile cilia. There is currently no cure for Kartagener Syndrome, and treatment is focused on managing symptoms. Targeted drug discovery efforts for this condition are limited, but there is ongoing research into developing therapi…	GO:0035545 determination of left/right asymmetry in nervous system;GO:0120229 protein localization to motile cilium;GO:0060287 epithelial cilium movement involved in determination of left/right asymmetry		Human disease related genes:Respiratory diseases:Tracheobronchial diseases; Predicted intracellular proteins; Disease related genes					0	0	0	0	0	0	0	0	0	0	0	0	1	0	0	0	0	0	0	0	2
388468	POTEC	1	0	1	388468	Gene_ID	H. sapiens	388468	H. sapiens	POTEC	POTE ankyrin domain family member C	POTEC (POTE ankyrin domain family member C) is a gene that encodes a protein belonging to the POTE family. This family of proteins is expressed in a variety of tissues, including the testis, ovary, and prostate. The function of POTEC is not well understood, but it has been suggested to play a role in cell proliferation and differentiation. Mutations in this gene have been associated with various …	There is limited information available on the disease implications of POTEC and targeted drug discovery efforts. However, as mentioned earlier, mutations in this gene have been associated with various types of cancer, including breast, ovarian, and prostate cancer. Therefore, there is potential for POTEC to be targeted for cancer therapy. Currently, there are no drugs on the market that specifica…			Predicted intracellular proteins					0	0	0	0	0	0	0	0	0	0	0	0	0	0	0	0	0	0	0	0	2
221613	HIST1H2AA	1	1	0	221613	Gene_ID	H. sapiens	221613	H. sapiens	H2AC1	H2A clustered histone 1	H2AC1 is a gene that encodes a replication-dependent histone, which is a member of the histone H2A family. Histones are nuclear proteins that are responsible for the nucleosome structure of the chromosomal fiber in eukaryotes. Nucleosomes consist of DNA wrapped around a histone octamer composed of pairs of each of the four core histones (H2A, H2B, H3, and H4). The chromatin fiber is further compa…	There is limited information available on the disease implications of H2AC1. However, research has shown that mutations in histone genes, including H2A, have been associated with various types of cancer. Targeted drug discovery efforts for histone proteins have focused on developing inhibitors that target the enzymes responsible for modifying histones, such as histone deacetylases (HDACs) and his…	GO:0006325 chromatin organization;GO:0071824 protein-DNA complex organization;GO:0043933 protein-containing complex organization		Predicted intracellular proteins	Nucleoplasm (Approved)				0	0	0	0	0	0	0	0	0	0	0	0	0	0	0	0	0	0	0	0	2
136895	C7orf31	0	1	1	136895	Gene_ID	H. sapiens	136895	H. sapiens	C7orf31	chromosome 7 open reading frame 31	C7orf31 is a human gene located in the centrosome, a cellular organelle involved in cell division. Its function is not well understood, but it has been suggested to play a role in the regulation of microtubule dynamics and cell cycle progression. The gene is located on chromosome 7 and is also known as chromosome 7 open reading frame 31. Further research is needed to fully understand the function…	There is limited information available on the disease implications of C7orf31. However, some studies have suggested that mutations in this gene may be associated with certain types of cancer, including breast and ovarian cancer. Targeted drug discovery efforts for C7orf31 are also limited, as its function is not well understood. Currently, there are no drugs on the market that specifically target…			Predicted intracellular proteins	Mitochondria;Nucleoplasm (Uncertain); Additional: Cytosol				0	0	0	0	0	0	0	0	0	0	0	0	0	0	0	0	0	0	0	0	2
51172	NAGPA	0	1	1	51172	Gene_ID	H. sapiens	51172	H. sapiens	NAGPA	N-acetylglucosamine-1-phosphodiester alpha-N-acetylglucosaminidase	NAGPA is a gene that encodes an enzyme called N-acetylglucosamine-1-phosphodiester alpha-N-acetylglucosaminidase, also known as the "uncovering enzyme" or UCE. This enzyme plays a crucial role in the formation of the mannose 6-phosphate recognition marker on lysosomal hydrolases, which are enzymes that break down molecules in cells. NAGPA removes N-acetyl-D-glucosamine (GlcNAc) residues from GlcN…	Mutations in the NAGPA gene have been associated with developmental stuttering, a speech disorder characterized by disruptions in the normal flow of speech. However, the exact mechanism by which NAGPA mutations contribute to stuttering is not yet fully understood. There are currently no drugs specifically targeting NAGPA for the treatment of stuttering or any other disease. However, there have be…	GO:0033299 secretion of lysosomal enzymes;GO:0006622 protein targeting to lysosome;GO:0006623 protein targeting to vacuole		ENZYME proteins:Hydrolases; Disease related genes; Enzymes; Potential drug targets; Predicted intracellular proteins		N-Acetylglucosamine			0	0	0	0	0	0	0	0	0	0	0	0	0	0	0	0	0	0	1	0	2
51676	ASB2	1	0	1	51676	Gene_ID	H. sapiens	51676	H. sapiens	ASB2	ankyrin repeat and SOCS box containing 2	ASB2 is a gene that belongs to the ankyrin repeat and SOCS box-containing protein family. These proteins are involved in protein degradation by connecting SOCS proteins with the elongin BC complex. ASB2 is a component of a complex that mediates the degradation of actin-binding proteins. This gene is also involved in retinoic acid-induced growth inhibition and differentiation of myeloid leukemia c…	ASB2 has been implicated in various diseases, including cancer and autoimmune disorders. In particular, ASB2 has been found to be downregulated in several types of cancer, including acute myeloid leukemia (AML), breast cancer, and prostate cancer. This suggests that ASB2 may function as a tumor suppressor gene. Additionally, ASB2 has been shown to play a role in the regulation of immune responses…	GO:0071800 podosome assembly;GO:0036336 dendritic cell migration;GO:0035914 skeletal muscle cell differentiation		Predicted intracellular proteins	Nucleoli fibrillar center (Approved); Additional: Cytosol;Nucleoplasm				0	0	0	1	0	0	0	0	1	0	0	0	1	0	0	0	0	0	0	0	2
79633	FAT4	0	1	1	79633	Gene_ID	H. sapiens	79633	H. sapiens	FAT4	FAT atypical cadherin 4	FAT4 is a gene that encodes a protein belonging to the protocadherin family. This gene may be involved in regulating planar cell polarity (PCP). Studies in mice suggest that loss of PCP signaling may lead to cystic kidney disease, and mutations in this gene have been linked to Van Maldergem Syndrome 2. FAT4 has alternative spliced transcript variants.	Mutations in the FAT4 gene have been linked to several diseases, including Van Maldergem Syndrome 2, which is characterized by intellectual disability, facial dysmorphism, and skeletal abnormalities. Additionally, studies in mice have shown that loss of PCP signaling, which is regulated by FAT4, can lead to cystic kidney disease. There are currently no targeted drug discovery efforts specifically…	GO:0035329 hippo signaling;GO:0007157 heterophilic cell-cell adhesion via plasma membrane cell adhesion molecules;GO:0021987 cerebral cortex development		Human disease related genes:Congenital malformations:Other congenital malformations; Human disease related genes:Congenital malformations:Congenital malformations of the musculoskeletal system; Cancer-related genes; Disease related genes	Cytosol (Approved)				0	0	0	0	0	0	0	0	0	0	0	0	0	0	0	0	0	0	0	0	2
2878	GPX3	1	0	1	2878	Gene_ID	H. sapiens	2878	H. sapiens	GPX3	glutathione peroxidase 3	GPX3 is a gene that encodes for the glutathione peroxidase 3 protein, which belongs to a family of proteins that protect cells against oxidative damage by reducing organic hydroperoxides and hydrogen peroxide using glutathione. This isozyme is secreted and found in abundance in plasma. The gene is also a selenoprotein, containing the rare amino acid selenocysteine at its active site. Downregulati…	GPX3 has been implicated in various diseases, including cancer, cardiovascular disease, and neurological disorders. In cancer, downregulation of GPX3 expression has been associated with tumor progression and poor prognosis. Therefore, GPX3 has been proposed as a potential biomarker for cancer diagnosis and prognosis. In cardiovascular disease, GPX3 has been shown to protect against oxidative stre…	GO:0006982 response to lipid hydroperoxide;GO:0033194 response to hydroperoxide;GO:0042744 hydrogen peroxide catabolic process		ENZYME proteins:Oxidoreductases; Predicted secreted proteins; Enzymes; Predicted intracellular proteins		Glutathione		(M5938)HALLMARK REACTIVE OXYGEN SPECIES PATHWAY; (M5941)HALLMARK UV RESPONSE UP; (M5902)HALLMARK APOPTOSIS	0	0	0	0	0	0	0	0	0	0	0	0	0	0	0	0	0	0	0	0	2
6005	RHAG	1	1	0	6005	Gene_ID	H. sapiens	6005	H. sapiens	RHAG	Rh associated glycoprotein	RHAG is a gene that encodes a protein found only in red blood cells. This protein is believed to be involved in transporting ammonium and carbon dioxide across the cell membrane. It interacts with Rh blood group antigens and Rh30 polypeptides. Mutations in this gene can cause regulator type Rh-null hemolytic anemia, also known as Rh-deficiency syndrome. This condition is characterized by a lack o…	Regulator type Rh-null hemolytic anemia, caused by mutations in the RHAG gene, is a rare genetic disorder that affects the production of Rh antigens on the surface of red blood cells. This can lead to hemolytic anemia, a condition in which red blood cells are destroyed faster than they can be produced, resulting in fatigue, weakness, and other symptoms. There are currently no targeted drug therap…	GO:0015843 methylammonium transport;GO:0072489 methylammonium transmembrane transport;GO:0035378 carbon dioxide transmembrane transport		Disease related genes; Human disease related genes:Cardiovascular diseases:Hematologic diseases; Potential drug targets; CD markers; Transporters:Transporter channels and pores	Endoplasmic reticulum (Approved)			(M5945)HALLMARK HEME METABOLISM	0	0	0	0	0	0	0	0	0	0	0	0	0	0	0	0	0	1	0	0	2
79847	TMEM180	1	0	1	79847	Gene_ID	H. sapiens	79847	H. sapiens	MFSD13A	major facilitator superfamily domain containing 13A	MFSD13A is a human gene that is predicted to be an integral component of the membrane. It belongs to the major facilitator superfamily domain containing 13A. However, there is limited information available about the function of this gene.	Unfortunately, there is currently limited information available on the disease implications and targeted drug discovery efforts for MFSD13A. As a result, there are no known drugs on the market that specifically target this gene. However, as research continues to uncover more information about the function of MFSD13A, it may become a target for drug discovery efforts in the future.			Transporters:Electrochemical Potential-driven transporters	Cytosol;Golgi apparatus (Approved)				0	0	0	0	0	0	0	0	0	0	0	0	0	0	0	0	0	0	0	0	2
10158	PDZK1IP1	1	0	1	10158	Gene_ID	H. sapiens	10158	H. sapiens	PDZK1IP1	PDZK1 interacting protein 1	PDZK1IP1 is a human gene that encodes for the PDZK1 interacting protein 1. This gene is located in the extracellular exosome, which is a small vesicle that is released by cells and contains various biomolecules such as proteins, lipids, and nucleic acids. The function of PDZK1IP1 is not fully understood, but it is believed to play a role in regulating cellular processes such as cell signaling and…	There is limited information available on the disease implications of PDZK1IP1. However, some studies have suggested that alterations in the expression of this gene may be associated with certain types of cancer, including breast cancer and hepatocellular carcinoma. Targeted drug discovery efforts for PDZK1IP1 are also limited, as the function of this gene is not fully understood. However, some s…				Cytosol (Approved); Additional: Nuclear speckles			(M5945)HALLMARK HEME METABOLISM	0	0	0	0	0	0	0	0	0	0	0	0	0	0	0	0	0	0	0	0	2
148398	SAMD11	1	1	0	148398	Gene_ID	H. sapiens	148398	H. sapiens	SAMD11	sterile alpha motif domain containing 11	SAMD11 (sterile alpha motif domain containing 11) is a gene that is predicted to have several functions, including histone binding activity, protein domain specific binding activity, and protein self-association. It is also predicted to be involved in negative regulation of transcription, DNA-templated, and to act upstream of or within negative regulation of transcription by RNA polymerase II. SA…	There is limited information available on the disease implications of SAMD11. However, recent studies have suggested that SAMD11 may play a role in the development of certain cancers, including breast cancer and hepatocellular carcinoma. Targeted drug discovery efforts for SAMD11 are currently underway, with a focus on developing small molecule inhibitors that can selectively target the protein a…			Predicted intracellular proteins	Nucleoplasm;Vesicles (Approved)				0	0	0	0	0	0	0	0	0	0	0	0	0	0	0	0	0	0	0	0	2
11343	MGLL	0	1	1	11343	Gene_ID	H. sapiens	11343	H. sapiens	MGLL	monoglyceride lipase	The MGLL gene encodes a serine hydrolase that belongs to the AB hydrolase superfamily. This gene is responsible for catalyzing the conversion of monoacylglycerides to free fatty acids and glycerol. The protein encoded by this gene plays a crucial role in various physiological processes, including pain and nociperception, by hydrolyzing the endocannabinoid 2-arachidonoylglycerol. The expression of…	The MGLL gene has been implicated in various diseases, including obesity, diabetes, and cancer. Inhibition of MGLL activity has been proposed as a potential therapeutic strategy for these diseases. Several small molecule inhibitors of MGLL have been developed and tested in preclinical studies, including JZL184, KML29, and URB602. JZL184 has been shown to reduce body weight and improve glucose tol…	GO:2000124 regulation of endocannabinoid signaling pathway;GO:0052651 monoacylglycerol catabolic process;GO:0046462 monoacylglycerol metabolic process		Enzymes; ENZYME proteins:Hydrolases; Predicted intracellular proteins	Nucleoplasm (Enhanced)			(M5942)HALLMARK UV RESPONSE DN; (M5935)HALLMARK FATTY ACID METABOLISM; (M5905)HALLMARK ADIPOGENESIS	0	0	1	0	0	0	0	1	0	0	0	0	0	0	1	0	0	0	0	0	2
25803	SPDEF	1	0	1	25803	Gene_ID	H. sapiens	25803	H. sapiens	SPDEF	SAM pointed domain containing ETS transcription factor	SPDEF is a gene that belongs to the ETS family of transcription factors. It is highly expressed in prostate epithelial cells and acts as an androgen-independent transactivator of the prostate-specific antigen (PSA) promoter. The gene is also expressed at higher levels in brain, breast, lung, and ovarian tumors compared to normal tissues, making it a suitable target for developing specific cancer …	SPDEF has been implicated in several diseases, including prostate cancer, breast cancer, and lung cancer. In prostate cancer, SPDEF has been shown to promote tumor growth and metastasis, making it a potential therapeutic target. In breast cancer, SPDEF has been found to be a marker of poor prognosis and a potential target for therapy. In lung cancer, SPDEF has been shown to regulate the expressio…	GO:0060480 lung goblet cell differentiation;GO:0060481 lobar bronchus epithelium development;GO:0060482 lobar bronchus development		Transcription factors:Helix-turn-helix domains; Predicted intracellular proteins	Nucleoplasm (Approved); Additional: Cytosol;Nucleoli		(M151)PID AR TF PATHWAY	(M5908)HALLMARK ANDROGEN RESPONSE; (M5909)HALLMARK MYOGENESIS	0	0	0	0	0	0	0	0	0	0	0	0	0	0	0	1	0	0	0	0	2
83989	FAM172A	1	1	0	83989	Gene_ID	H. sapiens	83989	H. sapiens	FAM172A	family with sequence similarity 172 member A	FAM172A is a human gene that is predicted to have siRNA binding activity and be involved in heterochromatin assembly by small RNA, neural crest cell development, and regulation of alternative mRNA splicing via spliceosome. It is located in the endoplasmic reticulum.	There is limited information available on the disease implications of FAM172A. However, recent studies have suggested that mutations in this gene may be associated with the development of certain types of cancer, including breast cancer and hepatocellular carcinoma. Targeted drug discovery efforts for FAM172A are currently underway, with a focus on identifying small molecule inhibitors that can s…	GO:0031048 small ncRNA-mediated heterochromatin formation;GO:0000381 regulation of alternative mRNA splicing, via spliceosome;GO:0031507 heterochromatin formation		Predicted intracellular proteins	Nucleoplasm (Supported); Additional: Cytosol				0	0	0	0	0	0	0	0	0	0	0	0	0	0	0	0	0	0	0	0	2
80000	KIAA1772	1	0	1	80000	Gene_ID	H. sapiens	80000	H. sapiens	GREB1L	GREB1 like retinoic acid receptor coactivator	GREB1L is a human gene that is involved in kidney development and is predicted to be an integral component of the membrane. It has been implicated in autosomal dominant nonsyndromic deafness and renal agenesis, which is the failure of one or both kidneys to develop. The gene is similar to the retinoic acid receptor coactivator GREB1 and may act upstream of or within kidney development. Overall, G…	There are currently no targeted drug discovery efforts specifically for GREB1L-related disorders, as the gene's function and role in disease are still being studied. However, research into the gene's involvement in kidney development and renal agenesis may lead to potential therapeutic targets in the future. There are currently no drugs on the market that target GREB1L, as it is not yet a well-es…	GO:0061205 paramesonephric duct development;GO:0072177 mesonephric duct development;GO:0072176 nephric duct development		Human disease related genes:Congenital malformations:Congenital malformations of the urinary system; Predicted intracellular proteins; Disease related genes	Mitochondria (Approved)				0	0	0	1	0	0	0	0	0	0	0	0	0	0	0	0	0	0	0	0	2
1393	CRHBP	1	1	0	1393	Gene_ID	H. sapiens	1393	H. sapiens	CRHBP	corticotropin releasing hormone binding protein	CRHBP is a gene that encodes for the corticotropin-releasing hormone binding protein, which is responsible for inactivating corticotropin-releasing hormone (CRH) in the human body. CRH is a hormone that stimulates the synthesis and secretion of preopiomelanocortin-derived peptides. While CRH concentrations in the human peripheral circulation are normally low, they increase throughout pregnancy an…	There is limited information available on the disease implications of CRHBP mutations. However, studies have suggested that alterations in CRHBP expression may be associated with psychiatric disorders such as depression and anxiety. Targeted drug discovery efforts for CRHBP have focused on developing drugs that can modulate the activity of CRH and its binding protein. One example is pexacerfont, …	GO:0051460 negative regulation of corticotropin secretion;GO:1900010 regulation of corticotropin-releasing hormone receptor activity;GO:1900011 negative regulation of corticotropin-releasing hormone receptor activity		Predicted secreted proteins			(M5883)NABA SECRETED FACTORS; (M5885)NABA MATRISOME ASSOCIATED; (M5889)NABA MATRISOME		0	0	0	0	0	0	0	1	0	0	1	1	0	1	1	0	0	0	1	0	2
613212	CTXN3	1	0	1	613212	Gene_ID	H. sapiens	613212	H. sapiens	CTXN3	cortexin 3	CTXN3, also known as cortexin 3, is a gene that is predicted to be an integral component of the membrane. The function of this gene is not yet fully understood, but it is believed to play a role in the development and function of the nervous system. Mutations in the CTXN3 gene have been associated with various neurological disorders, including schizophrenia and bipolar disorder. Further research …	There is limited information available on the disease implications and targeted drug discovery efforts for CTXN3. However, studies have suggested that mutations in this gene may be associated with various neurological disorders, including schizophrenia and bipolar disorder. As such, there is potential for targeted drug discovery efforts to focus on developing treatments for these conditions that …								0	0	0	0	0	0	0	0	0	0	0	0	0	0	0	0	0	0	0	0	2
286410	ATP11C	0	1	1	286410	Gene_ID	H. sapiens	286410	H. sapiens	ATP11C	ATPase phospholipid transporting 11C	ATP11C is a human gene that encodes a protein called ATPase phospholipid transporting 11C. This protein is involved in the transport of phospholipids, specifically phosphatidylethanolamine and phosphatidylserine, across cell membranes. It is predicted to play a role in phospholipid translocation, as well as in the regulation of B cell differentiation and pre-B cell differentiation. ATP11C is loca…	Mutations in ATP11C have been linked to X-linked congenital hemolytic anemia, a rare genetic disorder characterized by the destruction of red blood cells. While there are currently no targeted drug discovery efforts specifically for ATP11C, there are several drugs on the market that are used to treat hemolytic anemia, including corticosteroids, immunosuppressive agents, and blood transfusions. In…	GO:0140331 aminophospholipid translocation;GO:0015917 aminophospholipid transport;GO:0045332 phospholipid translocation		Disease related genes; Enzymes; Transporters:Primary Active Transporters; Potential drug targets; Transporters:Accessory Factors Involved in Transport; Predicted intracellular proteins; ENZYME proteins					0	0	0	0	0	0	0	0	0	0	0	0	0	0	0	0	0	0	0	0	2
84940	CORO6	0	1	1	84940	Gene_ID	H. sapiens	84940	H. sapiens	CORO6	coronin 6	CORO6, also known as coronin 6, is a human gene that is predicted to have actin filament binding activity and be involved in actin filament organization and cell migration. Actin filaments are important components of the cytoskeleton, which provides structural support and helps cells move and divide. CORO6 may play a role in regulating these processes by interacting with actin filaments. This gen…	There is limited information available on the disease implications of CORO6. However, some studies have suggested that this gene may be involved in cancer progression and metastasis. Targeted drug discovery efforts for CORO6 are currently underway, with researchers exploring potential small molecule inhibitors that could block the protein's activity and potentially prevent cancer cell migration a…	GO:0007015 actin filament organization;GO:0030036 actin cytoskeleton organization;GO:0097435 supramolecular fiber organization		Predicted intracellular proteins	Golgi apparatus (Approved)				0	0	0	0	0	0	0	0	0	0	0	0	0	0	0	0	0	0	0	0	2
4069	LYZ	1	0	1	4069	Gene_ID	H. sapiens	4069	H. sapiens	LYZ	lysozyme	The human gene LYZ encodes for lysozyme, a protein that has antibacterial activity against various bacterial species by cleaving the beta[1-4]glycosidic linkages between N-acetylmuramic acid and N-acetylglucosamine in the bacterial cell wall peptidoglycan. Lysozyme is present in various human body fluids such as milk, saliva, tears, plasma, and white blood cells, as well as in organs like the spl…	Heritable renal amyloidosis is a rare genetic disorder caused by mutations in the LYZ gene, resulting in the deposition of amyloid fibrils in the kidneys. This can lead to progressive renal failure and end-stage renal disease. There are currently no targeted drug therapies available for heritable renal amyloidosis, and treatment is mainly supportive, including dialysis and kidney transplantation.…	GO:0031640 killing of cells of another organism;GO:0001895 retina homeostasis;GO:0050829 defense response to Gram-negative bacterium		ENZYME proteins:Hydrolases; Disease related genes; Enzymes; Potential drug targets; Predicted secreted proteins; Human disease related genes:Nervous system diseases:Neurodegenerative diseases	Actin filaments;Golgi apparatus (Approved); Additional: Nucleoplasm	Aspartic acid; (R)-Propylene glycol; 4-methyl-umbelliferyl-N-acetyl-chitobiose; Sucrose; Arsanilic acid; N-acetyl-beta-D-glucosaminyl-(1->4)-N-acetyl-beta-D-glucosamine; p-Toluenesulfonic acid; Propyl alcohol; Cu-Cyclam; (S)-Aspartimide; Dodecyl sulfate; Triacetylchitotriose; Methylumbelliferyl chitotriose; UNDECA-3,7-DIENE-1,3,7,11-TETRACARBALDEHYDE	(M195)PID CMYB PATHWAY		0	0	0	0	0	0	0	1	0	0	0	0	0	0	0	0	0	0	0	0	2
4308	TRPM1	1	1	0	4308	Gene_ID	H. sapiens	4308	H. sapiens	TRPM1	transient receptor potential cation channel subfamily M member 1	TRPM1 is a gene that belongs to the transient receptor potential melastatin subfamily of ion channels. It encodes a calcium-permeable cation channel that is expressed in melanocytes and is involved in melanin synthesis. Mutations in this gene cause autosomal recessive complete congenital stationary night blindness-1C. The expression of TRPM1 is inversely correlated with melanoma aggressiveness, m…	TRPM1 mutations have been linked to autosomal recessive complete congenital stationary night blindness-1C, a rare genetic disorder that affects the ability to see in low light conditions. There are currently no targeted drug discovery efforts for TRPM1-related disorders, and treatment options are limited to supportive measures such as low-vision aids and adaptive technologies. However, TRPM1 has …	GO:0007216 G protein-coupled glutamate receptor signaling pathway;GO:0098703 calcium ion import across plasma membrane;GO:0007215 glutamate receptor signaling pathway		Disease related genes; Potential drug targets; Voltage-gated ion channels:Transient Receptor Potential Channels; Human disease related genes:Other congenital disorders:Chromosomal abnormalities; Transporters:Transporter channels and pores; Predicted intracellular proteins; Human disease related genes:Nervous system diseases:Eye disease	Centriolar satellite (Uncertain); Additional: Golgi apparatus;Plasma membrane				0	0	0	0	0	0	0	0	0	0	0	0	0	0	0	0	0	0	0	0	2
65986	ZBTB10	1	0	1	65986	Gene_ID	H. sapiens	65986	H. sapiens	ZBTB10	zinc finger and BTB domain containing 10	ZBTB10 is a human gene that encodes a protein containing both zinc finger and BTB domains. It is predicted to have the ability to bind to specific DNA sequences in the regulatory regions of genes and regulate their transcription by RNA polymerase II. ZBTB10 is located in the nucleoplasm, the fluid within the nucleus of a cell. Its exact function and role in human biology are still being studied.	There is limited information available on the disease implications of ZBTB10. However, some studies have suggested that it may play a role in cancer development and progression. For example, one study found that ZBTB10 expression was significantly reduced in breast cancer tissues compared to normal breast tissues, and that low ZBTB10 expression was associated with poor prognosis in breast cancer …	GO:0000122 negative regulation of transcription by RNA polymerase II;GO:0045892 negative regulation of DNA-templated transcription;GO:1903507 negative regulation of nucleic acid-templated transcription		Predicted intracellular proteins	Nucleoplasm (Enhanced)			(M5908)HALLMARK ANDROGEN RESPONSE; (M5890)HALLMARK TNFA SIGNALING VIA NFKB	0	0	0	0	0	0	0	0	0	0	0	0	0	0	0	0	0	0	0	0	2
90293	KLHL13	0	1	1	90293	Gene_ID	H. sapiens	90293	H. sapiens	KLHL13	kelch like family member 13	KLHL13 is a gene that encodes a protein belonging to the kelch repeat domain containing superfamily of proteins. The protein functions as an adaptor protein that complexes with Cullin 3 and other proteins to form the Cullin 3-based E3 ubiquitin-protein ligase complex. This complex is necessary for proper chromosome segregation and completion of cytokinesis. The gene undergoes alternate splicing, …	Research on KLHL13 has revealed its potential involvement in several diseases. For instance, mutations in KLHL13 have been linked to autosomal recessive nonsyndromic intellectual disability (NSID), a condition characterized by impaired cognitive function. Additionally, KLHL13 has been implicated in the development of certain cancers, including lung cancer and hepatocellular carcinoma. As a result…	GO:0032465 regulation of cytokinesis;GO:0051302 regulation of cell division;GO:0051301 cell division		Predicted intracellular proteins	Cytosol (Approved)		(M14)PID AURORA B PATHWAY		0	0	0	0	0	0	0	0	1	0	0	0	0	0	0	0	0	0	0	0	2
132112	RTP1	1	0	1	132112	Gene_ID	H. sapiens	132112	H. sapiens	RTP1	receptor transporter protein 1	The human gene RTP1, also known as receptor transporter protein 1, is involved in olfactory receptor binding activity and protein insertion into the membrane. It is located on the cell surface and plays a role in transporting receptors to the cell membrane. This gene is important for the sense of smell and may have implications in diseases related to olfactory dysfunction.	There is limited information available on the disease implications of RTP1. However, olfactory dysfunction has been linked to various neurological disorders such as Alzheimer's disease, Parkinson's disease, and multiple sclerosis. Therefore, RTP1 may have implications in these diseases. There are currently no targeted drug discovery efforts for RTP1. However, there are drugs on the market that ta…	GO:0001580 detection of chemical stimulus involved in sensory perception of bitter taste;GO:0050913 sensory perception of bitter taste;GO:0050912 detection of chemical stimulus involved in sensory perception of taste							0	0	0	0	0	0	0	0	0	0	0	0	0	0	0	0	0	0	0	0	2
11249	NXPH2	1	0	1	11249	Gene_ID	H. sapiens	11249	H. sapiens	NXPH2	neurexophilin 2	The human gene NXPH2, also known as neurexophilin 2, is predicted to have the ability to bind to signaling receptors. It is also predicted to be located in the extracellular region. This information is provided by the Alliance of Genome Resources as of April 2022.	There is limited information available on the disease implications of NXPH2. However, studies have suggested that it may play a role in neurological disorders such as schizophrenia and autism spectrum disorder. Targeted drug discovery efforts for NXPH2 are also limited, but there is potential for the development of drugs that target its binding ability to signaling receptors. Currently, there are…	GO:0007218 neuropeptide signaling pathway;GO:0007186 G protein-coupled receptor signaling pathway;GO:0007165 signal transduction		Predicted secreted proteins					0	0	0	0	0	0	0	0	0	0	0	0	0	0	0	0	0	0	0	0	2
84253	GARNL3	1	1	0	84253	Gene_ID	H. sapiens	84253	H. sapiens	GARNL3	GTPase activating Rap/RanGAP domain like 3	GARNL3 is a human gene that is predicted to have GTPase activator activity and be involved in the activation of GTPase activity. It is also predicted to be active in the cytoplasm. The gene's function is not yet fully understood, but it may play a role in regulating cellular processes such as signal transduction and vesicle trafficking. Further research is needed to fully elucidate the function o…	Unfortunately, there is currently limited information available on the disease implications and targeted drug discovery efforts for GARNL3. As the function of the gene is not yet fully understood, it is difficult to predict its potential role in disease development or progression. Additionally, there are no known drugs on the market that specifically target GARNL3. However, as research continues …	GO:0090630 activation of GTPase activity;GO:0043547 positive regulation of GTPase activity;GO:0051056 regulation of small GTPase mediated signal transduction		Predicted intracellular proteins	Vesicles (Approved); Additional: Nucleoplasm				0	0	0	0	0	0	0	0	0	0	0	0	0	0	0	0	0	0	0	0	2
55173	MRPS10	1	0	1	55173	Gene_ID	H. sapiens	55173	H. sapiens	MRPS10	mitochondrial ribosomal protein S10	The human gene MRPS10 encodes a mitochondrial ribosomal protein S10, which is involved in protein synthesis within the mitochondrion. Mitochondrial ribosomes consist of a small 28S subunit and a large 39S subunit, with an estimated 75% protein to rRNA composition. Unlike prokaryotic ribosomes, mammalian mitoribosomes lack a 5S rRNA. The proteins comprising the mitoribosome differ greatly in seque…	There is limited information available on the disease implications of MRPS10 mutations. However, mutations in other mitochondrial ribosomal proteins have been associated with a range of mitochondrial disorders, including Leigh syndrome, mitochondrial encephalomyopathy, and myopathy. Targeted drug discovery efforts for mitochondrial disorders have focused on improving mitochondrial function and re…	GO:0032543 mitochondrial translation;GO:0140053 mitochondrial gene expression;GO:0006412 translation		Ribosomal proteins; Predicted intracellular proteins	Mitochondria (Approved); Additional: Actin filaments				0	0	0	0	0	0	0	0	0	0	0	0	0	0	0	0	0	0	0	0	2
9365	KL	1	0	1	9365	Gene_ID	H. sapiens	9365	H. sapiens	KL	klotho	The KL gene encodes a type-I membrane protein that is related to beta-glucosidases. Reduced production of this protein has been observed in patients with chronic renal failure (CRF), which may contribute to degenerative processes such as arteriosclerosis, osteoporosis, and skin atrophy. Mutations within this protein have also been associated with ageing and bone loss.	There is limited information available on targeted drug discovery efforts for the KL gene. However, the reduced production of the KL protein in patients with chronic renal failure (CRF) suggests that increasing its expression or activity may have therapeutic potential for preventing or treating degenerative processes associated with CRF, such as arteriosclerosis, osteoporosis, and skin atrophy. O…	GO:0090080 positive regulation of MAPKKK cascade by fibroblast growth factor receptor signaling pathway;GO:0042421 norepinephrine biosynthetic process;GO:0042415 norepinephrine metabolic process		ENZYME proteins:Hydrolases; Disease related genes; Enzymes; Potential drug targets; Transporters:Accessory Factors Involved in Transport; Predicted secreted proteins; Human disease related genes:Congenital disorders of metabolism:Other congenital disorders of metabolism					0	1	0	0	0	0	0	1	0	0	0	0	0	0	0	0	0	0	0	0	2
338761	C1QL4	0	1	1	338761	Gene_ID	H. sapiens	338761	H. sapiens	C1QL4	complement C1q like 4	C1QL4 is a human gene that is predicted to have identical protein binding activity and to be located in the extracellular space. It is also predicted to play a role in negative regulation of ERK1 and ERK2 cascade, fat cell differentiation, and fibroblast proliferation. Additionally, it is predicted to be part of collagen trimer.	There is limited information available on the disease implications of C1QL4. However, some studies have suggested that mutations in this gene may be associated with neurodevelopmental disorders such as autism spectrum disorder and intellectual disability. As for targeted drug discovery efforts, there are currently no drugs specifically targeting C1QL4. However, there are drugs that target the ERK…	GO:0048147 negative regulation of fibroblast proliferation;GO:0048144 fibroblast proliferation;GO:0070371 ERK1 and ERK2 cascade		Predicted secreted proteins	Vesicles (Approved); Additional: Cytosol		(M5880)NABA ECM AFFILIATED; (M5885)NABA MATRISOME ASSOCIATED; (M5889)NABA MATRISOME		0	1	0	0	1	0	0	0	0	0	1	0	0	0	0	0	0	0	0	0	2
400793	C1orf226	0	1	1	400793	Gene_ID	H. sapiens	400793	H. sapiens	C1orf226	chromosome 1 open reading frame 226	The human gene C1orf226, also known as chromosome 1 open reading frame 226, is located on chromosome 1 and encodes a protein of unknown function. The gene is conserved across different species, suggesting that it may have an important biological role. However, little is currently known about the specific function of the C1orf226 protein. Further research is needed to understand the role of this g…	Unfortunately, there is currently very limited information available on the disease implications and targeted drug discovery efforts for the C1orf226 gene. As the function of the protein encoded by this gene is not yet well understood, it is difficult to predict its potential involvement in disease pathways or identify potential drug targets. Additionally, there are currently no known drugs on th…			Predicted intracellular proteins	Nucleoplasm (Approved)				0	0	0	0	0	0	0	0	0	0	0	0	0	0	0	0	0	0	0	0	2
5255	PHKA1	1	0	1	5255	Gene_ID	H. sapiens	5255	H. sapiens	PHKA1	phosphorylase kinase regulatory subunit alpha 1	PHKA1 is a gene that encodes the alpha subunit of phosphorylase kinase, a polymer of 16 subunits that plays a crucial role in glycogen metabolism. The alpha subunit is responsible for the skeletal muscle isoform of the enzyme. The beta subunit is the same in both muscle and hepatic isoforms, while the gamma subunit includes both skeletal muscle and hepatic isoforms, which are encoded by two diffe…	Glycogen storage disease type 9D, caused by mutations in PHKA1, is a rare X-linked disorder that affects glycogen metabolism in skeletal muscle. Symptoms include muscle weakness, cramping, and myoglobinuria, which can lead to kidney damage. There is currently no cure for the disease, and treatment is focused on managing symptoms through exercise, diet, and sometimes medication. Targeted drug disc…	GO:0005977 glycogen metabolic process;GO:0044042 glucan metabolic process;GO:0006112 energy reserve metabolic process		Human disease related genes:Congenital disorders of metabolism:Congenital disorders of carbohydrate metabolism; Predicted intracellular proteins; Disease related genes	Cytosol;Vesicles (Approved)				0	0	0	0	0	0	0	0	0	0	0	0	0	0	0	0	0	0	0	0	2
2974	GUCY1B2	1	1	0	2974	Gene_ID	H. sapiens	2974	H. sapiens	GUCY1B2	guanylate cyclase 1 soluble subunit beta 2 (pseudogene)										0	0	0	0	0	0	0	0	0	0	0	0	0	0	0	0	0	0	0	0	2
154790	CLEC2L	1	0	1	154790	Gene_ID	H. sapiens	154790	H. sapiens	CLEC2L	C-type lectin domain family 2 member L	CLEC2L is a human gene that belongs to the C-type lectin domain family 2 member L. It is predicted to have the ability to bind to carbohydrates and is expected to be an integral component of the membrane. The gene's function and role in human biology are not yet fully understood.	There is limited information available on the disease implications of CLEC2L. However, some studies have suggested that it may play a role in cancer progression and metastasis. Targeted drug discovery efforts for CLEC2L are also limited, as its function and role in human biology are not yet fully understood. Currently, there are no drugs on the market that specifically target CLEC2L. However, the…			Predicted intracellular proteins			(M5880)NABA ECM AFFILIATED; (M5885)NABA MATRISOME ASSOCIATED; (M5889)NABA MATRISOME		0	0	0	0	0	0	0	0	0	0	1	0	0	0	0	0	0	0	0	0	2
7296	TXNRD1	1	0	1	7296	Gene_ID	H. sapiens	7296	H. sapiens	TXNRD1	thioredoxin reductase 1	TXNRD1 is a gene that encodes for thioredoxin reductase 1, a member of the thioredoxin system and a selenocysteine-containing flavoenzyme. This enzyme plays a crucial role in redox homeostasis by reducing thioredoxins and other substrates. The gene produces an ubiquitously expressed, cytosolic form of TrxR that functions as a homodimer containing FAD and selenocysteine at the active site. Alterna…	TXNRD1 has been implicated in various diseases, including cancer, cardiovascular disease, and neurodegenerative disorders. In cancer, TXNRD1 has been shown to be overexpressed in several types of tumors, and its inhibition has been proposed as a potential therapeutic strategy. Several small molecule inhibitors of TXNRD1 have been developed, including auranofin, which is currently used as a treatm…	GO:0045454 cell redox homeostasis;GO:0001707 mesoderm formation;GO:0048332 mesoderm morphogenesis		Enzymes; Cancer-related genes:Candidate cancer biomarkers; Predicted intracellular proteins; ENZYME proteins:Oxidoreductases; FDA approved drug targets:Small molecule drugs	Nucleoplasm (Supported)	Arsenic trioxide; NADPH; Flavin adenine dinucleotide; Spermidine; Fotemustine; Motexafin gadolinium; PX-12		(M5938)HALLMARK REACTIVE OXYGEN SPECIES PATHWAY; (M5924)HALLMARK MTORC1 SIGNALING	0	0	0	1	1	0	0	0	0	0	0	0	0	0	0	0	0	0	0	0	2
83692	CD99L2	0	1	1	83692	Gene_ID	H. sapiens	83692	H. sapiens	CD99L2	CD99 molecule like 2	CD99L2 is a gene that encodes a cell-surface protein that is similar to CD99. This protein is involved in leukocyte extravasation, which is the process by which white blood cells leave the bloodstream and enter tissues. The protein is also involved in cell adhesion. There are multiple transcript variants of the gene due to alternate splicing.	There is limited information available on the disease implications of CD99L2. However, some studies have suggested that the protein may play a role in the development and progression of certain types of cancer, including osteosarcoma and Ewing's sarcoma. Targeted drug discovery efforts for CD99L2 are also limited, but some studies have explored the potential of using CD99L2 as a therapeutic targe…	GO:2000409 positive regulation of T cell extravasation;GO:2000407 regulation of T cell extravasation;GO:2000391 positive regulation of neutrophil extravasation		Predicted intracellular proteins	Plasma membrane (Supported)				0	0	0	0	0	0	0	0	0	0	0	0	0	0	0	0	0	0	0	0	2
5630	PRPH	1	1	0	5630	Gene_ID	H. sapiens	5630	H. sapiens	PRPH	peripherin	PRPH, also known as peripherin, is a gene that encodes a cytoskeletal protein found in neurons of the peripheral nervous system. It is a type III intermediate filament protein with homology to other cytoskeletal proteins such as desmin. Mutations in this gene have been associated with susceptibility to amyotrophic lateral sclerosis, a progressive neurodegenerative disease that affects nerve cells…	Mutations in the PRPH gene have been associated with susceptibility to amyotrophic lateral sclerosis (ALS), a progressive neurodegenerative disease that affects nerve cells in the brain and spinal cord. Targeted drug discovery efforts for ALS have focused on developing therapies that can slow or halt the progression of the disease. One example is the drug Riluzole, which was approved by the FDA i…			Predicted intracellular proteins; Human disease related genes:Nervous system diseases:Neurodegenerative diseases; Disease related genes					0	0	0	0	0	0	0	0	0	0	0	0	0	0	0	0	0	0	0	0	2
389812	LCN15	0	1	1	389812	Gene_ID	H. sapiens	389812	H. sapiens	LCN15	lipocalin 15	LCN15, also known as lipocalin 15, is a human gene that is predicted to have small molecule binding activity and is located in the extracellular region. Lipocalins are a family of proteins that bind and transport small hydrophobic molecules, such as lipids and steroids. While the specific function of LCN15 is not yet fully understood, it is believed to play a role in lipid metabolism and transpor…	There is currently limited information available on the disease implications of LCN15. However, lipocalins in general have been implicated in a variety of diseases, including cancer, inflammation, and metabolic disorders. As such, LCN15 may have potential as a therapeutic target for these conditions. There are currently no targeted drug discovery efforts specifically focused on LCN15. However, li…			Predicted secreted proteins					0	0	0	0	0	0	0	0	0	0	0	0	0	0	0	0	0	0	0	0	2
222553	SLC35F1	1	0	1	222553	Gene_ID	H. sapiens	222553	H. sapiens	SLC35F1	solute carrier family 35 member F1	SLC35F1 is a human gene that is predicted to enable transmembrane transporter activity and be involved in transmembrane transport. It is also predicted to be an integral component of the membrane. The gene belongs to the solute carrier family 35 member F1 and its function is not yet fully understood. However, it is believed to play a role in transporting molecules across the cell membrane. Furthe…	There is limited information available on the disease implications of SLC35F1. However, some studies have suggested that mutations in this gene may be associated with developmental disorders and intellectual disability. There are currently no targeted drug discovery efforts for SLC35F1, as its function is not yet fully understood. Therefore, there are no drugs on the market that specifically targ…	GO:0055085 transmembrane transport;GO:0006810 transport;GO:0051234 establishment of localization		Transporters:Electrochemical Potential-driven transporters	Nucleoplasm (Approved); Additional: Centriolar satellite;Cytosol				0	0	0	0	0	0	0	0	0	0	0	0	0	0	0	0	0	0	0	0	2
84898	PLXDC2	0	1	1	84898	Gene_ID	H. sapiens	84898	H. sapiens	PLXDC2	plexin domain containing 2	PLXDC2 is a human gene that is predicted to be an integral component of the membrane. It belongs to the plexin domain-containing family of genes. The function of this gene is not yet fully understood, but it is believed to play a role in cell signaling and communication. The protein encoded by PLXDC2 contains a plexin domain, which is a conserved region found in proteins involved in cell adhesion…	There is limited information available on the disease implications of PLXDC2. However, some studies have suggested that this gene may be involved in the development and progression of certain types of cancer, including breast cancer and glioblastoma. Targeted drug discovery efforts for PLXDC2 are currently underway, with a focus on identifying small molecule inhibitors that can selectively target…				Nuclear bodies (Supported)		(M5880)NABA ECM AFFILIATED; (M5885)NABA MATRISOME ASSOCIATED; (M5889)NABA MATRISOME		0	0	0	0	0	0	0	0	0	0	1	0	0	0	0	0	0	0	0	0	2
3985	LIMK2	0	1	1	3985	Gene_ID	H. sapiens	3985	H. sapiens	LIMK2	LIM domain kinase 2	LIM domain kinase 2 (LIMK2) is a protein that belongs to a small subfamily of LIM proteins, which contain LIM domains that mediate protein-protein interactions. LIMK2 has two N-terminal LIM motifs and a C-terminal protein kinase domain. It is phosphorylated and activated by ROCK, a downstream effector of Rho, and in turn, phosphorylates cofilin, inhibiting its actin-depolymerizing activity. This …	LIMK2 has been implicated in several diseases, including cancer, Alzheimer's disease, and fragile X syndrome. In cancer, LIMK2 has been shown to promote tumor cell invasion and metastasis by regulating actin dynamics. Targeting LIMK2 has been explored as a potential therapeutic strategy for cancer, and several small molecule inhibitors of LIMK2 have been developed, including SR7826 and T56-LIMKi.…	GO:0030953 astral microtubule organization;GO:0061303 cornea development in camera-type eye;GO:1902018 negative regulation of cilium assembly	yes	Kinases:TKL Ser/Thr protein kinases; Enzymes; ENZYME proteins:Transferases; Predicted intracellular proteins	Nucleoplasm (Supported); Additional: Cytosol	Fostamatinib	(M12)PID RHOA PATHWAY; (M81)PID CDC42 PATHWAY		0	0	0	0	0	1	0	0	0	0	0	0	0	0	0	0	1	0	0	0	2
26353	HSPB8	1	0	1	26353	Gene_ID	H. sapiens	26353	H. sapiens	HSPB8	heat shock protein family B (small) member 8	HSPB8 is a gene that encodes a small heat-shock protein with an alpha-crystallin domain. It is induced by estrogen in breast cancer cells and functions as a chaperone with Bag3 to regulate cell proliferation, apoptosis, and carcinogenesis. Mutations in this gene have been linked to various neuromuscular diseases, including Charcot-Marie-Tooth disease.	Mutations in the HSPB8 gene have been associated with several neuromuscular diseases, including Charcot-Marie-Tooth disease, distal hereditary motor neuropathy, and inclusion body myopathy. These diseases are characterized by muscle weakness and atrophy, and there is currently no cure for them. However, research efforts are underway to develop targeted therapies for these diseases. One approach i…	GO:1905335 regulation of aggrephagy;GO:1905337 positive regulation of aggrephagy;GO:0034620 cellular response to unfolded protein		Predicted intracellular proteins; Human disease related genes:Nervous system diseases:Neurodegenerative diseases; Disease related genes	Cytosol (Supported); Additional: Nucleoplasm			(M5905)HALLMARK ADIPOGENESIS; (M5906)HALLMARK ESTROGEN RESPONSE EARLY; (M5907)HALLMARK ESTROGEN RESPONSE LATE	0	0	0	0	0	0	0	0	0	0	0	0	0	0	0	0	0	0	0	0	2
203447	NRK	1	1	0	203447	Gene_ID	H. sapiens	203447	H. sapiens	NRK	Nik related kinase	NRK, or Nik related kinase, is a gene that encodes a protein kinase required for JNK activation. The mouse ortholog of this gene is involved in the induction of actin polymerization in late embryogenesis. The function of the human NRK gene is not well understood, but it is believed to play a role in cell signaling pathways. NRK has been linked to various diseases, including cancer and diabetes, a…	There is limited information available on the disease implications and targeted drug discovery efforts for NRK. However, studies have suggested that NRK may play a role in the development and progression of various types of cancer, including breast, lung, and liver cancer. In addition, NRK has been implicated in the pathogenesis of diabetes and metabolic disorders. Currently, there are no drugs o…	GO:0006468 protein phosphorylation;GO:0016310 phosphorylation;GO:0006796 phosphate-containing compound metabolic process	yes	Kinases:STE Ser/Thr protein kinases; Enzymes; ENZYME proteins:Transferases; Predicted intracellular proteins	Cytosol;Nucleoplasm (Approved)		(M128)PID TNF PATHWAY		0	0	0	0	0	0	0	0	0	0	0	0	0	0	0	0	0	0	0	0	2
8492	PRSS12	1	0	1	8492	Gene_ID	H. sapiens	8492	H. sapiens	PRSS12	serine protease 12	PRSS12 is a gene that encodes a serine protease, a type of enzyme that breaks down proteins. The protein produced by this gene, also known as neurotrypsin or motopsin, is secreted by neurons and localizes to the synaptic cleft. Studies in mice have shown that this protein cleaves a protein called agrin, which is important for the formation and maintenance of excitatory synapses. Defects in this g…	Defects in the PRSS12 gene have been linked to a form of autosomal recessive cognitive impairment known as MRT1. This condition is characterized by intellectual disability, delayed speech and language development, and behavioral problems. There are currently no targeted drug discovery efforts specifically for PRSS12, but research into the role of neurotrypsin in synaptic function and cognitive im…	GO:0031638 zymogen activation;GO:0016485 protein processing;GO:0006887 exocytosis		Human disease related genes:Other diseases:Mental and behavioural disorders; Disease related genes; Enzymes; Potential drug targets; Peptidases:Serine-type peptidases; Predicted secreted proteins	Actin filaments (Approved); Additional: Nucleoplasm		(M3468)NABA ECM REGULATORS; (M5885)NABA MATRISOME ASSOCIATED; (M5889)NABA MATRISOME		0	0	0	0	0	0	0	0	0	0	1	0	0	0	0	0	0	0	1	0	2
57631	LRCH2	0	1	1	57631	Gene_ID	H. sapiens	57631	H. sapiens	LRCH2	leucine rich repeats and calponin homology domain containing 2	LRCH2 is a gene that encodes a protein belonging to the leucine-rich repeat and calponin homology domain-containing protein family. This protein contains multiple leucine-rich repeats at its N-terminus and a calponin homology domain at its C-terminus, which mediates interactions with actin filaments. LRCH2 is conserved across animal species and is believed to function as a cytoskeletal scaffoldin…	There is limited information available on the disease implications of LRCH2. However, recent studies have suggested that mutations in this gene may be associated with the development of certain types of cancer, including breast cancer and glioblastoma. Targeted drug discovery efforts for LRCH2 are currently underway, with a focus on identifying small molecule inhibitors that can disrupt the prote…			Predicted intracellular proteins	Plasma membrane (Approved)				0	0	0	0	0	0	0	0	0	0	0	0	0	0	0	0	0	0	0	0	2
5157	PDGFRL	0	1	1	5157	Gene_ID	H. sapiens	5157	H. sapiens	PDGFRL	platelet derived growth factor receptor like	The PDGFRL gene encodes a protein that is similar to the ligand binding domain of platelet-derived growth factor receptor beta. Mutations in this gene or deletion of a chromosomal segment containing this gene are associated with various types of cancer, including hepatocellular carcinomas, colorectal cancers, and non-small cell lung cancers. This suggests that the protein produced by this gene ma…	There is currently limited information available on targeted drug discovery efforts for the PDGFRL gene. However, several studies have suggested that the protein produced by this gene may have potential as a therapeutic target for cancer treatment. For example, one study found that overexpression of PDGFRL in hepatocellular carcinoma cells inhibited cell proliferation and migration, suggesting th…	GO:0035791 platelet-derived growth factor receptor-beta signaling pathway;GO:0048008 platelet-derived growth factor receptor signaling pathway;GO:0007169 transmembrane receptor protein tyrosine kinase signaling pathway		Predicted secreted proteins; Disease related genes	Golgi apparatus (Approved); Additional: Nucleoli;Nucleoplasm				0	0	0	0	0	0	0	0	0	0	0	0	0	0	0	0	0	0	0	0	2
9787	DLGAP5	1	1	0	9787	Gene_ID	H. sapiens	9787	H. sapiens	DLGAP5	DLG associated protein 5	DLGAP5, also known as DLG associated protein 5, is a human gene that is predicted to have microtubule binding activity and be involved in several processes, including centrosome localization, kinetochore assembly, and mitotic spindle organization. It is located in several cellular components, including the centrosome, cytosol, and mitochondrion. This information is provided by the Alliance of Gen…	DLGAP5 has been implicated in several types of cancer, including breast, lung, and liver cancer. Overexpression of DLGAP5 has been associated with poor prognosis and increased tumor growth and metastasis. Therefore, DLGAP5 has been identified as a potential therapeutic target for cancer treatment. Several studies have investigated the use of DLGAP5 inhibitors as a potential treatment for cancer, …	GO:0007079 mitotic chromosome movement towards spindle pole;GO:0051305 chromosome movement towards spindle pole;GO:0051382 kinetochore assembly		Predicted intracellular proteins	Cytosol (Supported); Additional: Mitotic spindle		(M242)PID AURORA A PATHWAY	(M5893)HALLMARK MITOTIC SPINDLE; (M5925)HALLMARK E2F TARGETS	0	0	0	0	0	0	0	0	0	0	0	0	0	0	0	0	0	0	0	0	2
130271	PLEKHH2	1	1	0	130271	Gene_ID	H. sapiens	130271	H. sapiens	PLEKHH2	pleckstrin homology, MyTH4 and FERM domain containing H2	PLEKHH2 is a human gene that is predicted to have actin binding activity and be involved in negative regulation of actin filament depolymerization. It is located in various cellular components, including cytosol, lamellipodium, and nuclear body. The gene contains pleckstrin homology, MyTH4, and FERM domains, which are important for protein-protein interactions and cellular signaling. While the ex…	There is limited information available on the disease implications of PLEKHH2. However, recent studies have suggested that mutations in this gene may be associated with the development of certain types of cancer, including breast and lung cancer. Targeted drug discovery efforts for PLEKHH2 are currently underway, with a focus on developing small molecule inhibitors that can selectively target the…	GO:0030835 negative regulation of actin filament depolymerization;GO:0030834 regulation of actin filament depolymerization;GO:1901880 negative regulation of protein depolymerization		Predicted intracellular proteins	Cytosol;Plasma membrane (Approved); Additional: Nuclear bodies;Nucleoplasm				0	0	0	0	0	0	0	0	0	0	0	0	0	0	0	0	0	0	0	0	2
26053	AUTS2	1	0	1	26053	Gene_ID	H. sapiens	26053	H. sapiens	AUTS2	activator of transcription and developmental regulator AUTS2	AUTS2 is a gene that plays a crucial role in neurodevelopment and is considered a potential candidate gene for various neurological disorders, including autism spectrum disorders, intellectual disability, and developmental delay. Mutations in this gene have also been linked to non-neurological disorders such as acute lymphoblastic leukemia, aging of the skin, early-onset androgenetic alopecia, an…	There are currently no targeted drug discovery efforts specifically aimed at AUTS2, as it is primarily considered a candidate gene for various neurological and non-neurological disorders. However, research on the gene's role in neurodevelopment and disease pathogenesis may lead to the identification of potential drug targets in the future. As for successful drugs on the market, there are currentl…	GO:2000620 positive regulation of histone H4-K16 acetylation;GO:0090240 positive regulation of histone H4 acetylation;GO:0090239 regulation of histone H4 acetylation		Predicted intracellular proteins; Human disease related genes:Other diseases:Mental and behavioural disorders; Disease related genes	Nucleoplasm (Approved); Additional: Cytosol			(M5913)HALLMARK INTERFERON GAMMA RESPONSE	0	0	0	0	0	0	0	0	0	0	0	0	0	0	0	0	0	0	0	0	2
2298	FOXD4	1	1	0	2298	Gene_ID	H. sapiens	2298	H. sapiens	FOXD4	forkhead box D4	FOXD4 is a gene that belongs to the FOX family of transcription factors. These factors are involved in regulating various processes in the body, including metabolism, cell proliferation, and gene expression during development. Mutations in the FOXD4 gene have been linked to a complex phenotype that includes dilated cardiomyopathy, obsessive-compulsive disorders, and suicidality. This suggests tha…	There is currently limited information available on the disease implications of FOXD4 mutations and targeted drug discovery efforts. However, some studies have suggested that FOXD4 may be a potential therapeutic target for certain types of cancer, as it has been found to be overexpressed in some tumors. Additionally, a few drugs have been developed that target other members of the FOX family of t…	GO:0009653 anatomical structure morphogenesis;GO:0006357 regulation of transcription by RNA polymerase II;GO:0006355 regulation of DNA-templated transcription		Transcription factors:Helix-turn-helix domains; Predicted intracellular proteins	Nucleoplasm (Approved)				0	0	0	0	0	0	0	0	0	0	0	0	0	0	0	0	0	0	0	0	2
79188	TMEM43	0	1	1	79188	Gene_ID	H. sapiens	79188	H. sapiens	TMEM43	transmembrane protein 43	TMEM43 is a gene that belongs to the TMEM43 family and is responsible for familial arrhythmogenic right ventricular dysplasia type 5 (ARVD5), also known as arrhythmogenic right ventricular cardiomyopathy type 5 (ARVC5). This inherited disorder affects both ventricles and is characterized by ventricular tachycardia, heart failure, sudden cardiac death, and fibrofatty replacement of cardiomyocytes.…	Familial arrhythmogenic right ventricular dysplasia type 5 (ARVD5) is a rare genetic disorder caused by mutations in the TMEM43 gene. The disease is characterized by the replacement of normal heart muscle with fibrous and fatty tissue, leading to arrhythmias, heart failure, and sudden cardiac death. There are currently no targeted drugs available for the treatment of ARVD5, and management of the …	GO:0071763 nuclear membrane organization;GO:0006998 nuclear envelope organization;GO:0006997 nucleus organization		Human disease related genes:Cardiovascular diseases:Cardiac diseases; Disease related genes					0	0	1	0	0	0	0	0	0	0	0	0	0	0	0	0	0	0	0	0	2
56521	DNAJC12	0	1	1	56521	Gene_ID	H. sapiens	56521	H. sapiens	DNAJC12	DnaJ heat shock protein family (Hsp40) member C12	DNAJC12 is a gene that encodes a protein belonging to the HSP40/DnaJ protein family. This family of proteins is involved in complex assembly, protein folding, and export. The gene has two transcript variants that encode distinct isoforms. The function of the protein encoded by DNAJC12 is not well understood, but it is believed to play a role in protein folding and quality control. Mutations in th…	There is limited information available on targeted drug discovery efforts for DNAJC12, as the function of the protein encoded by this gene is not well understood. However, mutations in DNAJC12 have been associated with intellectual disability and developmental delay, suggesting that targeting this gene may have therapeutic potential for these conditions. Currently, there are no drugs on the marke…			Predicted intracellular proteins; Disease related genes				(M5907)HALLMARK ESTROGEN RESPONSE LATE	0	0	0	0	0	0	0	0	0	0	0	0	0	0	0	0	0	0	0	0	2
230	ALDOC	0	1	1	230	Gene_ID	H. sapiens	230	H. sapiens	ALDOC	aldolase, fructose-bisphosphate C	ALDOC is a gene that encodes a glycolytic enzyme called aldolase, fructose-bisphosphate C. This enzyme belongs to the class I fructose-biphosphate aldolase gene family and is expressed specifically in the hippocampus and Purkinje cells of the brain. Its main function is to catalyze the reversible aldol cleavage of fructose-1,6-biphosphate and fructose 1-phosphate to dihydroxyacetone phosphate and…	Mutations in the ALDOC gene have been associated with various neurological disorders, including Alzheimer's disease, Parkinson's disease, and schizophrenia. In Alzheimer's disease, decreased expression of ALDOC has been observed in the hippocampus, which is a key region affected by the disease. This suggests that ALDOC may play a role in the pathogenesis of Alzheimer's disease. There have been ef…	GO:0030388 fructose 1,6-bisphosphate metabolic process;GO:0006000 fructose metabolic process;GO:0006096 glycolytic process		ENZYME proteins:Lyases; Enzymes; Candidate cardiovascular disease genes; Cancer-related genes:Candidate cancer biomarkers; Predicted intracellular proteins	Nucleoli fibrillar center;Nucleoplasm (Approved); Additional: Cytosol;Vesicles			(M5892)HALLMARK CHOLESTEROL HOMEOSTASIS; (M5891)HALLMARK HYPOXIA	0	0	0	0	0	0	0	0	0	0	0	0	0	0	0	1	0	0	0	0	2
79961	DENND2D	0	1	1	79961	Gene_ID	H. sapiens	79961	H. sapiens	DENND2D	DENN domain containing 2D	DENND2D is a human gene that encodes a protein containing a DENN domain, which enables guanyl-nucleotide exchange factor activity. This protein is predicted to be involved in the regulation of catalytic activity and is located in both the cytosol and nucleoplasm. The function of DENND2D is not fully understood, but it may play a role in cellular signaling pathways. This gene is currently being st…	There is limited information available on the disease implications of DENND2D. However, recent studies have suggested that this gene may be involved in the development and progression of certain types of cancer, including breast cancer and hepatocellular carcinoma. Additionally, DENND2D has been implicated in neurological disorders such as Alzheimer's disease and schizophrenia. There are currentl…			Predicted intracellular proteins	Cytosol;Nucleoplasm (Approved)				0	0	0	0	0	0	0	0	0	0	0	0	0	0	0	0	0	0	0	0	2
64405	CDH22	1	1	0	64405	Gene_ID	H. sapiens	64405	H. sapiens	CDH22	cadherin 22	CDH22, also known as cadherin 22, is a gene that belongs to the cadherin superfamily. It is primarily expressed in the brain and is believed to be involved in the development and maintenance of neural and non-neural tissues. The gene product consists of five cadherin repeat domains and a cytoplasmic tail that is similar to the cytoplasmic region of classical cadherins. CDH22 is a putative calcium…	There is limited information available on the disease implications of CDH22. However, some studies have suggested that mutations in this gene may be associated with neurodevelopmental disorders such as autism spectrum disorder (ASD) and attention deficit hyperactivity disorder (ADHD). Targeted drug discovery efforts for CDH22 are also limited, as the gene's function is still being studied. Howeve…	GO:0044331 cell-cell adhesion mediated by cadherin;GO:0016339 calcium-dependent cell-cell adhesion via plasma membrane cell adhesion molecules;GO:0034332 adherens junction organization							0	0	0	0	0	0	0	0	0	0	0	0	0	0	0	0	0	0	0	0	2
23213	SULF1	1	1	0	23213	Gene_ID	H. sapiens	23213	H. sapiens	SULF1	sulfatase 1	SULF1 is a gene that encodes an enzyme called extracellular heparan sulfate endosulfatase. This enzyme is responsible for removing 6-O-sulfate groups from heparan sulfate proteoglycans (HSPGs) in the extracellular matrix. The enzyme is secreted through the Golgi and is subsequently localized to the cell surface. The expression of SULF1 may be down-regulated in several types of cancer, including h…	SULF1 has been implicated in several diseases, including cancer, inflammation, and cardiovascular disease. In cancer, SULF1 has been shown to act as a tumor suppressor by inhibiting tumor growth and metastasis. Targeted drug discovery efforts have focused on developing small molecule inhibitors of SULF1 as potential cancer therapeutics. One example is the drug SUL-121, which has been shown to inh…	GO:0014846 esophagus smooth muscle contraction;GO:0060686 negative regulation of prostatic bud formation;GO:0060685 regulation of prostatic bud formation		Predicted intracellular proteins			(M3468)NABA ECM REGULATORS; (M5885)NABA MATRISOME ASSOCIATED; (M5889)NABA MATRISOME		0	0	1	1	0	0	0	0	0	0	1	0	0	0	0	0	0	0	0	0	2
387640	C10orf140	0	1	1	387640	Gene_ID	H. sapiens	387640	H. sapiens	SKIDA1	SKI/DACH domain containing 1	SKIDA1 (SKI/DACH domain containing 1) is a gene that encodes a protein involved in the regulation of cell growth and differentiation. The protein contains a SKI/DACH domain, which is found in proteins that interact with transcription factors and regulate gene expression. SKIDA1 has been shown to interact with the tumor suppressor protein p53 and may play a role in the regulation of cell cycle pro…	There is limited information available on targeted drug discovery efforts for SKIDA1, as it is a relatively new gene of interest in cancer research. However, studies have shown that SKIDA1 may be a potential therapeutic target for breast and lung cancer. In breast cancer, SKIDA1 has been found to be overexpressed in tumor tissues and associated with poor prognosis. In lung cancer, SKIDA1 has been…			Predicted intracellular proteins	Nuclear bodies (Approved); Additional: Cytosol;Nucleoplasm				0	0	0	0	0	0	0	0	0	0	0	0	0	0	0	0	0	0	0	0	2
2295	FOXF2	1	1	0	2295	Gene_ID	H. sapiens	2295	H. sapiens	FOXF2	forkhead box F2	FOXF2 is a human gene that encodes for the forkhead box F2 transcription factor. It is one of many homologues of the Drosophila melanogaster forkhead transcription factor. FOXF2 is expressed in the lung and placenta and has been found to activate several lung-specific genes.	FOXF2 has been implicated in several diseases, including lung cancer, pulmonary fibrosis, and congenital heart disease. In lung cancer, FOXF2 has been found to act as a tumor suppressor by inhibiting cell proliferation and inducing apoptosis. In pulmonary fibrosis, FOXF2 expression is decreased, leading to abnormal lung tissue remodeling and scarring. In congenital heart disease, mutations in FOX…	GO:0042249 establishment of planar polarity of embryonic epithelium;GO:0048596 embryonic camera-type eye morphogenesis;GO:0001736 establishment of planar polarity		Transcription factors:Helix-turn-helix domains; Predicted intracellular proteins	Nuclear bodies (Supported); Additional: Nucleoplasm;Vesicles				0	0	0	1	0	1	0	0	0	0	0	0	0	0	0	0	0	0	0	0	2
1278	COL1A2	0	1	1	1278	Gene_ID	H. sapiens	1278	H. sapiens	COL1A2	collagen type I alpha 2 chain	COL1A2 is a gene that encodes the pro-alpha2 chain of type I collagen, which is a fibril-forming collagen found in most connective tissues and is abundant in bone, cornea, dermis, and tendon. Mutations in this gene are associated with various conditions such as osteogenesis imperfecta types I-IV, Ehlers-Danlos syndrome type VIIB, recessive Ehlers-Danlos syndrome Classical type, idiopathic osteopo…	Mutations in COL1A2 have been linked to several diseases, including osteogenesis imperfecta (OI), Ehlers-Danlos syndrome (EDS), and idiopathic osteoporosis. OI is a genetic disorder characterized by brittle bones that are prone to fractures, while EDS is a group of inherited connective tissue disorders that affect the skin, joints, and blood vessels. Idiopathic osteoporosis is a condition in whic…	GO:0070208 protein heterotrimerization;GO:0043589 skin morphogenesis;GO:0070206 protein trimerization		Human disease related genes:Musculoskeletal diseases:Skeletal diseases; Disease related genes; Human disease related genes:Congenital malformations:Congenital malformations of the musculoskeletal system; Cancer-related genes:Candidate cancer biomarkers; Predicted secreted proteins; Human disease related genes:Congenital malformations:Congenital malformations of skin	Endoplasmic reticulum (Supported)	Collagenase clostridium histolyticum	(M274)PID LYMPH ANGIOGENESIS PATHWAY; (M65)PID FRA PATHWAY; (M53)PID INTEGRIN3 PATHWAY	(M5942)HALLMARK UV RESPONSE DN; (M5930)HALLMARK EPITHELIAL MESENCHYMAL TRANSITION	0	0	0	0	0	0	0	0	1	0	0	0	0	0	0	0	0	0	0	0	2
145173	B3GALTL	1	1	0	145173	Gene_ID	H. sapiens	145173	H. sapiens	B3GLCT	beta 3-glucosyltransferase	B3GLCT is a gene that encodes for a beta-1,3-glucosyltransferase protein. This protein transfers glucose to O-linked fucosylglycans on thrombospondin type-1 repeats (TSRs) of several proteins. B3GLCT is a type II membrane protein. Defects in this gene are a cause of Peters-plus syndrome (PPS), a rare genetic disorder characterized by developmental abnormalities affecting the eyes, ears, and other…	Peters-plus syndrome (PPS) is a rare genetic disorder caused by mutations in the B3GLCT gene. PPS is characterized by developmental abnormalities affecting the eyes, ears, and other parts of the body. Individuals with PPS may have cataracts, glaucoma, corneal opacity, hearing loss, heart defects, and developmental delay. There is currently no cure for PPS, and treatment is symptomatic and support…	GO:0036066 protein O-linked fucosylation;GO:0006004 fucose metabolic process;GO:0036065 fucosylation		Human disease related genes:Congenital malformations:Congenital malformations of eye; Predicted intracellular proteins; Disease related genes					0	0	0	0	0	0	0	0	0	0	0	0	0	0	0	0	0	0	0	0	2
389756	AQP7P2	1	1	0	389756	Gene_ID	H. sapiens	389756	H. sapiens	AQP7P2	aquaporin 7 pseudogene 2										0	0	0	0	0	0	0	0	0	0	0	0	0	0	0	0	0	0	0	0	2
284	ANGPT1	1	1	0	284	Gene_ID	H. sapiens	284	H. sapiens	ANGPT1	angiopoietin 1	The ANGPT1 gene encodes a glycoprotein that is part of the angiopoietin family and plays a crucial role in vascular development and angiogenesis. The protein activates an endothelial cell-specific tyrosine-protein kinase receptor by inducing its tyrosine phosphorylation. It is involved in mediating interactions between the endothelium and surrounding matrix and mesenchyme, inhibiting endothelial …	Hereditary angioedema (HAE) is a rare genetic disorder caused by mutations in the ANGPT1 gene. HAE is characterized by recurrent episodes of severe swelling in various parts of the body, including the face, throat, and abdomen. The swelling can be life-threatening if it affects the airway. There is currently no cure for HAE, but several drugs have been developed to manage symptoms and prevent att…	GO:2000446 regulation of macrophage migration inhibitory factor signaling pathway;GO:0048014 Tie signaling pathway;GO:1905605 positive regulation of blood-brain barrier permeability		Predicted secreted proteins; Cancer-related genes:Candidate cancer biomarkers; RAS pathway related proteins; Predicted intracellular proteins			(M92)PID ANGIOPOIETIN RECEPTOR PATHWAY; (M100)PID SHP2 PATHWAY; (M5883)NABA SECRETED FACTORS	(M5905)HALLMARK ADIPOGENESIS	1	1	0	1	0	0	0	0	0	1	1	1	0	0	0	0	0	1	0	1	2
2306	FOXD2	1	1	0	2306	Gene_ID	H. sapiens	2306	H. sapiens	FOXD2	forkhead box D2	FOXD2 is a gene that belongs to the forkhead family of transcription factors. It contains a distinct forkhead domain, but its specific function has not yet been determined.	There is limited information available on the disease implications of FOXD2. However, some studies have suggested that it may play a role in the development of certain cancers, including breast cancer and glioblastoma. Targeted drug discovery efforts for FOXD2 are currently underway, but there are no drugs on the market that specifically target this gene. One example of a successful targeted drug…	GO:0045944 positive regulation of transcription by RNA polymerase II;GO:0045893 positive regulation of DNA-templated transcription;GO:1903508 positive regulation of nucleic acid-templated transcription		Transcription factors:Helix-turn-helix domains; Predicted intracellular proteins					0	0	0	0	0	0	0	0	0	0	0	0	0	0	0	0	0	0	0	0	2
285513	GPRIN3	0	1	1	285513	Gene_ID	H. sapiens	285513	H. sapiens	GPRIN3	GPRIN family member 3	GPRIN3 is a member of the GPRIN family of genes and is predicted to play a role in the development of neuron projections. It is also predicted to be active in the plasma membrane. This information is provided by the Alliance of Genome Resources as of April 2022.	There is limited information available on the disease implications of GPRIN3. However, some studies have suggested that mutations in GPRIN3 may be associated with certain neurological disorders, such as schizophrenia and bipolar disorder. Targeted drug discovery efforts for GPRIN3 are also limited, as the function of this gene is not well understood. However, some studies have suggested that GPRI…	GO:0031175 neuron projection development;GO:0048666 neuron development;GO:0030182 neuron differentiation		Predicted intracellular proteins	Nucleoli (Approved); Additional: Nucleoplasm				0	0	0	0	0	0	0	0	0	0	0	0	0	0	0	0	0	0	0	0	2
84226	C2orf16	0	1	1	84226	Gene_ID	H. sapiens	84226	H. sapiens	C2orf16	chromosome 2 open reading frame 16	C2orf16 is a human gene located in both the extracellular exosome and nucleus. Its function is not yet fully understood, but it is believed to play a role in cellular processes such as protein synthesis and regulation of gene expression. The gene is located on chromosome 2 and is referred to as open reading frame 16. Further research is needed to fully understand the function and potential implic…	Unfortunately, there is currently limited information available on the disease implications and targeted drug discovery efforts for C2orf16. As the function of this gene is not yet fully understood, it is difficult to determine its potential role in disease development or treatment. Additionally, there are no known drugs on the market that specifically target C2orf16. However, ongoing research ma…			Predicted intracellular proteins	Nuclear bodies (Approved); Additional: Cytosol;Nucleoplasm				0	0	0	0	0	0	0	0	0	0	0	0	0	0	0	0	0	0	0	0	2
58495	OVOL2	1	0	1	58495	Gene_ID	H. sapiens	58495	H. sapiens	OVOL2	ovo like zinc finger 2	OVOL2 is a gene that belongs to the ovo-like protein family and is involved in epithelial development and differentiation. It encodes a protein that contains a single zinc finger domain composed of a tetrad of C2H2 zinc fingers with variable N- and C-terminal extensions that contain intrinsically disordered domains. Knockout of this gene in mice results in early embryonic lethality with phenotype…	There is currently limited information available on targeted drug discovery efforts for OVOL2. However, allelic variants of this gene have been associated with posterior polymorphous corneal dystrophy (PPCD), a rare genetic disorder that affects the cornea of the eye. PPCD is characterized by abnormal growth and migration of corneal endothelial cells, leading to corneal clouding and vision impair…	GO:0060214 endocardium formation;GO:0003160 endocardium morphogenesis;GO:0001842 neural fold formation		Human disease related genes:Nervous system diseases:Eye disease; Transcription factors:Zinc-coordinating DNA-binding domains; Predicted intracellular proteins; Disease related genes	Nucleoplasm (Approved); Additional: Cytosol			(M5906)HALLMARK ESTROGEN RESPONSE EARLY; (M5907)HALLMARK ESTROGEN RESPONSE LATE	0	0	0	1	1	0	0	0	0	0	0	0	1	0	0	1	0	0	0	0	2
4925	NUCB2	0	1	1	4925	Gene_ID	H. sapiens	4925	H. sapiens	NUCB2	nucleobindin 2	NUCB2, also known as nucleobindin 2, is a gene that encodes a protein involved in regulating calcium levels and eating behavior in the hypothalamus. The protein also plays a role in releasing tumor necrosis factor from vascular endothelial cells. NUCB2 binds calcium and contains EF-folding domains. The gene is located on chromosome 11 and mutations in NUCB2 have been associated with obesity and m…	Research has shown that mutations in the NUCB2 gene are associated with obesity and metabolic disorders. This has led to efforts to develop drugs that target NUCB2 as a potential treatment for these conditions. One example is a small molecule called NUCB2-21, which has been shown to reduce food intake and body weight in animal models. Another potential drug target is the calcium-sensing receptor …	GO:0007264 small GTPase mediated signal transduction;GO:0035556 intracellular signal transduction;GO:0007165 signal transduction		Predicted secreted proteins; Cancer-related genes:Candidate cancer biomarkers; Predicted intracellular proteins	Golgi apparatus (Enhanced)	Calcium citrate; Calcium Phosphate; Calcium phosphate dihydrate			0	0	0	0	0	0	0	0	0	0	0	0	0	0	0	0	0	0	0	0	2
85301	COL27A1	1	1	0	85301	Gene_ID	H. sapiens	85301	H. sapiens	COL27A1	collagen type XXVII alpha 1 chain	COL27A1 is a gene that encodes a protein belonging to the fibrillar collagen family. This protein plays a role in the calcification of cartilage and the transition of cartilage to bone. The protein is a preproprotein that includes an N-terminal signal peptide, an N-terminal propetide, a mature peptide, and a C-terminal propeptide. The N-terminal propeptide contains thrombospondin N-terminal-like …	Steel syndrome is a rare genetic disorder caused by mutations in the COL27A1 gene. This condition is characterized by short stature, joint and bone abnormalities, and a distinctive facial appearance. There is currently no cure for Steel syndrome, and treatment is focused on managing the symptoms. Targeted drug discovery efforts for Steel syndrome are limited due to the rarity of the condition and…	GO:0003431 growth plate cartilage chondrocyte development;GO:0003433 chondrocyte development involved in endochondral bone morphogenesis;GO:0003418 growth plate cartilage chondrocyte differentiation		Predicted secreted proteins; Human disease related genes:Congenital malformations:Congenital malformations of the musculoskeletal system; Predicted intracellular proteins; Disease related genes			(M3005)NABA COLLAGENS; (M5884)NABA CORE MATRISOME; (M5889)NABA MATRISOME		0	0	0	1	0	0	0	0	0	0	0	0	0	0	0	0	0	0	0	0	2
132720	C4orf32	0	1	1	132720	Gene_ID	H. sapiens	132720	H. sapiens	FAM241A	family with sequence similarity 241 member A	FAM241A is a human gene that is a member of the family with sequence similarity 241. It is located in the Golgi apparatus, which is an organelle responsible for processing and modifying proteins and lipids. The function of FAM241A is not yet fully understood, but it may play a role in protein trafficking or secretion. Further research is needed to determine the exact function of this gene.	Unfortunately, there is currently very limited information available on the disease implications and targeted drug discovery efforts for FAM241A. As the function of this gene is not yet fully understood, it is difficult to determine its potential role in disease development or progression. Additionally, there are no known drugs on the market that specifically target FAM241A. However, as research …				Golgi apparatus (Enhanced)				0	0	0	0	0	0	0	0	0	0	0	0	0	0	0	0	0	0	0	0	2
374879	ZNF699	1	0	1	374879	Gene_ID	H. sapiens	374879	H. sapiens	ZNF699	zinc finger protein 699	ZNF699 is a human gene that encodes for a zinc finger protein. This protein is predicted to have DNA-binding transcription factor activity, specifically for RNA polymerase II and cis-regulatory region sequence-specific DNA binding activity. It is also predicted to be involved in the regulation of transcription by RNA polymerase II and to be active in the nucleus.	There is limited information available on the disease implications of ZNF699. However, some studies have suggested that it may play a role in breast cancer progression and metastasis. Targeted drug discovery efforts for ZNF699 are also limited, as it is not currently considered a major drug target. There are no drugs on the market that specifically target ZNF699. However, there are drugs that tar…	GO:0006355 regulation of DNA-templated transcription;GO:1903506 regulation of nucleic acid-templated transcription;GO:2001141 regulation of RNA biosynthetic process		Transcription factors:Zinc-coordinating DNA-binding domains; Predicted intracellular proteins					0	0	0	0	0	0	0	0	0	0	0	0	0	0	0	0	0	0	0	0	2
286380	FOXD4L3	1	1	0	286380	Gene_ID	H. sapiens	286380	H. sapiens	FOXD4L3	forkhead box D4 like 3	FOXD4L3 is a human gene that is predicted to have DNA-binding transcription factor activity, specifically for RNA polymerase II and cis-regulatory region sequence-specific DNA binding activity. It is also predicted to be involved in anatomical structure morphogenesis, cell differentiation, and regulation of transcription by RNA polymerase II. The gene is predicted to be located in the nucleus and…	Unfortunately, there is currently limited information available on the disease implications and targeted drug discovery efforts for FOXD4L3. This is likely due to the fact that it is a relatively newly discovered gene and its functions are not yet fully understood. As a result, there are no known drugs on the market that specifically target FOXD4L3. However, as research continues to uncover more …	GO:0009653 anatomical structure morphogenesis;GO:0006357 regulation of transcription by RNA polymerase II;GO:0006355 regulation of DNA-templated transcription		Transcription factors:Helix-turn-helix domains; Predicted intracellular proteins	Nucleoplasm (Approved)				0	0	0	0	0	0	0	0	0	0	0	0	0	0	0	0	0	0	0	0	2
57369	GJD2	1	0	1	57369	Gene_ID	H. sapiens	57369	H. sapiens	GJD2	gap junction protein delta 2	GJD2 is a gene that encodes a protein belonging to the connexin family. This protein is a gap junction protein that forms a connexon, which is a component of the gap junction intercellular channel. The channels formed by this protein allow the exchange of cationic molecules between human beta cells and may play a role in regulating insulin secretion.	Mutations in the GJD2 gene have been associated with several diseases, including non-syndromic hearing loss, oculodentodigital dysplasia, and Charcot-Marie-Tooth disease. In terms of drug discovery efforts, there is ongoing research into the development of drugs that target connexins, including GJD2, for the treatment of various diseases. One example is the drug carbenoxolone, which has been show…	GO:0019228 neuronal action potential;GO:0019226 transmission of nerve impulse;GO:0001508 action potential		Transporters:Transporter channels and pores					0	0	0	0	0	0	0	0	0	0	0	0	0	0	0	0	0	0	1	0	2
29986	SLC39A2	1	1	0	29986	Gene_ID	H. sapiens	29986	H. sapiens	SLC39A2	solute carrier family 39 member 2	SLC39A2 is a gene that belongs to the ZIP family of metal ion transporters and encodes a protein that functions as a zinc transporter. It is involved in the transport of zinc across cell membranes and mutations in this gene may be linked to an increased risk of carotid artery disease. Multiple transcript variants of this gene have been identified.	SLC39A2 has been implicated in several diseases, including carotid artery disease, Alzheimer's disease, and prostate cancer. Studies have shown that mutations in this gene may increase the risk of carotid artery disease, which is a major cause of stroke. Targeted drug discovery efforts have focused on developing drugs that can modulate the activity of SLC39A2 and improve zinc transport across cel…	GO:0015691 cadmium ion transport;GO:0070574 cadmium ion transmembrane transport;GO:0071577 zinc ion transmembrane transport		Transporters:Electrochemical Potential-driven transporters	Plasma membrane (Approved); Additional: Cytoplasmic bodies				0	0	0	0	0	0	0	0	0	0	0	0	0	0	0	1	0	0	0	0	2
965	CD58	1	1	0	965	Gene_ID	H. sapiens	965	H. sapiens	CD58	CD58 molecule	CD58 is a gene that encodes a protein belonging to the immunoglobulin superfamily. This protein acts as a ligand for the T lymphocyte CD2 protein, which is involved in the adhesion and activation of T lymphocytes. The CD58 protein is found on the plasma membrane and can be alternatively spliced into different transcript variants.	CD58 has been implicated in various diseases, including autoimmune disorders, infectious diseases, and cancer. In autoimmune disorders such as multiple sclerosis and rheumatoid arthritis, CD58 has been found to play a role in the activation and migration of T lymphocytes, leading to inflammation and tissue damage. In infectious diseases such as HIV and hepatitis B, CD58 has been shown to be invol…	GO:0034113 heterotypic cell-cell adhesion;GO:0032757 positive regulation of interleukin-8 production;GO:0032677 regulation of interleukin-8 production		CD markers; Human disease related genes:Cancers:Cancers of haematopoietic and lymphoid tissues					0	0	1	0	0	0	0	0	0	0	0	0	0	0	0	0	0	0	0	0	2
145864	HAPLN3	1	0	1	145864	Gene_ID	H. sapiens	145864	H. sapiens	HAPLN3	hyaluronan and proteoglycan link protein 3	HAPLN3 is a gene that belongs to the family of hyaluronan and proteoglycan binding link proteins. The protein encoded by this gene is involved in binding to hyaluronic acid and cell adhesion. Hyaluronic acid is a substance found in the body that helps to lubricate joints and maintain skin elasticity. The function of HAPLN3 in cell adhesion suggests that it may play a role in the development and m…	Research has shown that HAPLN3 may play a role in the development and progression of various diseases, including cancer and osteoarthritis. In cancer, HAPLN3 has been found to be overexpressed in several types of tumors, including breast, lung, and pancreatic cancer. Targeting HAPLN3 may therefore be a potential therapeutic strategy for cancer treatment. In osteoarthritis, HAPLN3 has been shown t…	GO:0002052 positive regulation of neuroblast proliferation;GO:1902692 regulation of neuroblast proliferation;GO:2000179 positive regulation of neural precursor cell proliferation		Predicted secreted proteins	Cytosol;Plasma membrane (Approved)	Hyaluronic acid	(M5882)NABA PROTEOGLYCANS; (M5884)NABA CORE MATRISOME; (M5889)NABA MATRISOME		0	0	0	0	0	0	0	0	0	0	0	0	0	0	0	0	0	0	0	0	2
440097	DBX2	1	1	0	440097	Gene_ID	H. sapiens	440097	H. sapiens	DBX2	developing brain homeobox 2	DBX2, or developing brain homeobox 2, is a gene that is predicted to have DNA-binding transcription factor activity specific to RNA polymerase II. It is also predicted to be involved in the regulation of transcription by RNA polymerase II and to be located in the nucleus as part of chromatin. These predictions are based on information provided by the Alliance of Genome Resources as of April 2022.	DBX2 has not been extensively studied in the context of disease implications or targeted drug discovery efforts. However, some studies have suggested that DBX2 may play a role in the development of certain types of cancer, such as breast cancer and glioblastoma. In particular, DBX2 has been found to be overexpressed in some breast cancer cell lines and to promote tumor growth in mouse models of g…	GO:0006357 regulation of transcription by RNA polymerase II;GO:0006355 regulation of DNA-templated transcription;GO:1903506 regulation of nucleic acid-templated transcription		Transcription factors:Helix-turn-helix domains; Predicted intracellular proteins	Nuclear membrane;Nucleoplasm (Approved); Additional: Vesicles				0	0	0	0	0	0	0	0	0	0	0	0	0	0	0	0	0	0	0	0	2
5596	MAPK4	0	1	1	5596	Gene_ID	H. sapiens	5596	H. sapiens	MAPK4	mitogen-activated protein kinase 4	MAPK4, or mitogen-activated protein kinase 4, is a gene that belongs to the mitogen-activated protein kinase family. This gene is activated by tyrosine kinase growth factor receptors, which then triggers the translocation of MAPK4 into the nucleus. Once inside the nucleus, MAPK4 phosphorylates nuclear targets. The gene undergoes alternative splicing, resulting in multiple transcript variants. Thi…	MAPK4 has been implicated in various diseases, including cancer, inflammation, and neurodegenerative disorders. In cancer, MAPK4 has been shown to promote tumor growth and metastasis, making it a potential target for cancer therapy. Several drug discovery efforts have focused on developing inhibitors of MAPK4, with some promising results in preclinical studies. However, no MAPK4 inhibitors have b…	GO:0000165 MAPK cascade;GO:0006468 protein phosphorylation;GO:0016310 phosphorylation	yes	Kinases:CMGC Ser/Thr protein kinases; Enzymes; ENZYME proteins:Transferases; Predicted intracellular proteins	Golgi apparatus;Nucleoplasm (Approved); Additional: Midbody	Fostamatinib			0	0	0	0	0	0	0	0	0	0	0	0	0	0	0	0	0	0	0	0	2
6363	CCL19	0	1	1	6363	Gene_ID	H. sapiens	6363	H. sapiens	CCL19	C-C motif chemokine ligand 19	CCL19 is a gene that encodes a protein belonging to the CC cytokine family, which are involved in immunoregulatory and inflammatory processes. This gene is located on chromosome 9 and may play a role in lymphocyte recirculation and homing, as well as in the trafficking of T cells in the thymus and migration of T and B cells to secondary lymphoid organs. The protein encoded by CCL19 specifically b…	CCL19 has been implicated in various diseases, including autoimmune disorders, cancer, and infectious diseases. In autoimmune disorders such as rheumatoid arthritis and multiple sclerosis, CCL19 has been shown to play a role in the recruitment of immune cells to the site of inflammation. In cancer, CCL19 has been found to promote tumor growth and metastasis by attracting immune cells that can sup…	GO:2000549 positive regulation of dendritic cell dendrite assembly;GO:0002408 myeloid dendritic cell chemotaxis;GO:2000547 regulation of dendritic cell dendrite assembly		Predicted secreted proteins; Cancer-related genes:Candidate cancer biomarkers			(M5883)NABA SECRETED FACTORS; (M5885)NABA MATRISOME ASSOCIATED; (M5889)NABA MATRISOME	(M5950)HALLMARK ALLOGRAFT REJECTION	1	1	1	0	0	0	0	1	0	1	1	0	0	0	1	0	0	1	0	1	2
1804	DPP6	1	1	0	1804	Gene_ID	H. sapiens	1804	H. sapiens	DPP6	dipeptidyl peptidase like 6	DPP6, or dipeptidyl peptidase like 6, is a gene that encodes a protein belonging to the peptidase S9B family of serine proteases. However, this protein does not have any detectable protease activity due to the absence of a conserved serine residue in its catalytic domain. Instead, it binds to specific voltage-gated potassium channels and alters their expression and biophysical properties. Variati…	DPP6 has been implicated in several diseases, including amyotrophic lateral sclerosis (ALS) and idiopathic ventricular fibrillation (IVF). Studies have shown that variations in the DPP6 gene may increase susceptibility to these diseases. Targeted drug discovery efforts have focused on developing drugs that modulate the activity of DPP6 and its interaction with potassium channels. One example is t…	GO:1901379 regulation of potassium ion transmembrane transport;GO:0043266 regulation of potassium ion transport;GO:0072659 protein localization to plasma membrane		Human disease related genes:Other diseases:Mental and behavioural disorders; Disease related genes; Enzymes; Potential drug targets; Peptidases:Serine-type peptidases; Transporters:Accessory Factors Involved in Transport; Human disease related genes:Cardiovascular diseases:Cardiac diseases					0	0	0	0	0	0	0	0	0	0	0	0	0	1	0	0	0	0	0	0	2
23235	SIK2	1	0	1	23235	Gene_ID	H. sapiens	23235	H. sapiens	SIK2	salt inducible kinase 2	SIK2, or salt inducible kinase 2, is a human gene that encodes a protein with ATP binding activity, magnesium ion binding activity, and protein serine/threonine kinase activity. It is involved in intracellular signal transduction and protein autophosphorylation. SIK2 is predicted to be located in the nucleus and active in the cytoplasm.	Research has shown that SIK2 plays a role in various diseases, including cancer, diabetes, and obesity. In cancer, SIK2 has been found to regulate the activity of the tumor suppressor protein p53, and its downregulation has been associated with poor prognosis in certain types of cancer. In diabetes and obesity, SIK2 has been shown to regulate glucose and lipid metabolism, making it a potential ta…	GO:0046626 regulation of insulin receptor signaling pathway;GO:0046777 protein autophosphorylation;GO:0006468 protein phosphorylation	yes	Enzymes; Kinases:CAMK Ser/Thr protein kinases; ENZYME proteins:Transferases	Nucleoplasm;Vesicles (Approved); Additional: Cytosol;Intermediate filaments;Nuclear speckles	Fostamatinib	(M87)PID LKB1 PATHWAY		0	0	0	0	0	0	0	0	0	0	0	0	0	0	0	0	0	0	0	0	2
7704	ZBTB16	0	1	1	7704	Gene_ID	H. sapiens	7704	H. sapiens	ZBTB16	zinc finger and BTB domain containing 16	ZBTB16 is a gene that encodes a zinc finger transcription factor containing nine Kruppel-type zinc finger domains. It is involved in cell cycle progression and interacts with a histone deacetylase. Aberrant gene rearrangement at this locus has been associated with acute promyelocytic leukemia (APL). The protein is located in the nucleus and alternate transcriptional splice variants have been char…	Aberrant gene rearrangement at the ZBTB16 locus has been associated with acute promyelocytic leukemia (APL), a subtype of acute myeloid leukemia (AML). APL is characterized by the accumulation of immature promyelocytes in the bone marrow and blood, leading to a variety of symptoms including fatigue, bleeding, and increased risk of infection. Targeted drug discovery efforts have focused on develop…	GO:0048133 male germ-line stem cell asymmetric division;GO:0098722 asymmetric stem cell division;GO:0098728 germline stem cell asymmetric division		Human disease related genes:Cancers:Cancers of haematopoietic and lymphoid tissues; Disease related genes; Transcription factors:Zinc-coordinating DNA-binding domains; Human disease related genes:Congenital malformations:Other congenital malformations; Cancer-related genes:Candidate cancer biomarkers; Predicted intracellular proteins				(M5939)HALLMARK P53 PATHWAY; (M5956)HALLMARK KRAS SIGNALING DN	1	0	0	1	1	0	0	0	1	0	0	0	1	0	0	0	1	1	0	0	2
10588	MTHFS	0	1	1	10588	Gene_ID	H. sapiens	10588	H. sapiens	MTHFS	methenyltetrahydrofolate synthetase	MTHFS is a gene that encodes an enzyme responsible for converting 5-formyltetrahydrofolate to 5,10-methenyltetrahydrofolate, which is a precursor of reduced folates involved in 1-carbon metabolism. This gene has three transcript variants that encode two different isoforms. An increased activity of the encoded protein can lead to an increased folate turnover rate and folate depletion.	Mutations in the MTHFS gene have been associated with various diseases, including neural tube defects, cardiovascular disease, and cancer. In particular, a common variant in the MTHFS gene has been linked to an increased risk of developing colorectal cancer. Targeted drug discovery efforts have focused on developing inhibitors of MTHFS as a potential treatment for cancer. One example is the drug …	GO:0009397 folic acid-containing compound catabolic process;GO:0042560 pteridine-containing compound catabolic process;GO:0046657 folic acid catabolic process		Human disease related genes:Other diseases:Mental and behavioural disorders; Disease related genes; ENZYME proteins:Ligase; Enzymes; Potential drug targets; Predicted intracellular proteins	Cytosol (Supported)				0	0	0	0	0	0	0	0	0	0	0	0	0	0	0	0	0	0	0	0	2
1290	COL5A2	0	1	1	1290	Gene_ID	H. sapiens	1290	H. sapiens	COL5A2	collagen type V alpha 2 chain	COL5A2 is a gene that encodes an alpha chain for one of the low abundance fibrillar collagens. Fibrillar collagen molecules are trimers that can be composed of one or more types of alpha chains. Type V collagen is found in tissues containing type I collagen and appears to regulate the assembly of heterotypic fibers composed of both type I and type V collagen. Mutations in this gene are associated…	Mutations in the COL5A2 gene have been associated with Ehlers-Danlos syndrome (EDS), types I and II. EDS is a group of inherited connective tissue disorders that affect the skin, joints, and blood vessels. Type I and II EDS are characterized by joint hypermobility, skin hyperextensibility, and tissue fragility. There are currently no targeted drug therapies for EDS, and treatment is mainly suppor…	GO:1903225 negative regulation of endodermal cell differentiation;GO:1903224 regulation of endodermal cell differentiation;GO:0030199 collagen fibril organization		Predicted secreted proteins; Human disease related genes:Congenital malformations:Congenital malformations of skin; Predicted intracellular proteins; Disease related genes			(M3005)NABA COLLAGENS; (M198)PID SYNDECAN 1 PATHWAY; (M18)PID INTEGRIN1 PATHWAY	(M5944)HALLMARK ANGIOGENESIS; (M5942)HALLMARK UV RESPONSE DN; (M5930)HALLMARK EPITHELIAL MESENCHYMAL TRANSITION	0	0	0	0	0	1	0	0	0	0	0	0	0	0	0	0	0	0	0	0	2
246705	LINC00314	1	1	0	246705	Gene_ID	H. sapiens	246705	H. sapiens	LINC00314	long intergenic non-protein coding RNA 314										0	0	0	0	0	0	0	0	0	0	0	0	0	0	0	0	0	0	0	0	2
4160	MC4R	0	1	1	4160	Gene_ID	H. sapiens	4160	H. sapiens	MC4R	melanocortin 4 receptor	The MC4R gene encodes a membrane-bound receptor that interacts with adrenocorticotropic and MSH hormones and is mediated by G proteins. It is a member of the melanocortin receptor family and is intronless. Defects in this gene are a cause of autosomal dominant obesity.	Mutations in the MC4R gene have been linked to early-onset obesity, hyperphagia, and increased risk of type 2 diabetes. As a result, there has been significant interest in developing drugs that target the MC4R receptor as a potential treatment for obesity. Several small molecule agonists and antagonists of the MC4R receptor have been developed and tested in clinical trials, but none have been app…	GO:1990680 response to melanocyte-stimulating hormone;GO:2000821 regulation of grooming behavior;GO:2000252 negative regulation of feeding behavior		Human disease related genes:Endocrine and metabolic diseases:Other endocrine and metabolic diseases; Transporters; Disease related genes; G-protein coupled receptors:GPCRs excl olfactory receptors; FDA approved drug targets:Small molecule drugs		Bremelanotide	(M251)PID SYNDECAN 3 PATHWAY		0	0	0	0	0	0	0	0	0	0	0	1	0	0	1	0	0	0	1	0	2
79656	BEND5	0	1	1	79656	Gene_ID	H. sapiens	79656	H. sapiens	BEND5	BEN domain containing 5	BEND5 is a human gene that is predicted to have DNA binding activity and is involved in negative regulation of transcription, DNA-templated. It is also predicted to be located in the Golgi apparatus. This information is provided by the Alliance of Genome Resources as of April 2022.	Unfortunately, there is currently limited information available on the disease implications and targeted drug discovery efforts for the BEND5 gene. As of April 2022, there are no drugs on the market that specifically target BEND5. However, further research on the function and role of BEND5 in disease may lead to the development of targeted therapies in the future. It is important to note that the…	GO:0045892 negative regulation of DNA-templated transcription;GO:1903507 negative regulation of nucleic acid-templated transcription;GO:1902679 negative regulation of RNA biosynthetic process		Predicted intracellular proteins	Nuclear speckles (Approved); Additional: Cytosol				0	0	0	0	0	0	0	0	0	0	0	0	0	0	0	0	0	0	0	0	2
144535	C12orf63	0	1	1	144535	Gene_ID	H. sapiens	144535	H. sapiens	CFAP54	cilia and flagella associated protein 54	CFAP54 is a gene that is predicted to play a role in the assembly and movement of cilia and flagella, which are hair-like structures on the surface of cells that are involved in cell motility and other processes. The gene is also predicted to be involved in spermatogenesis, the production of sperm cells. CFAP54 is thought to act upstream of or within several processes related to cilia function, i…	There is limited information available on the disease implications of CFAP54 mutations. However, mutations in other genes involved in cilia function have been linked to a range of disorders known as ciliopathies, including primary ciliary dyskinesia, Bardet-Biedl syndrome, and polycystic kidney disease. It is possible that mutations in CFAP54 could also contribute to the development of these or o…	GO:0120197 mucociliary clearance;GO:0090660 cerebrospinal fluid circulation;GO:0003016 respiratory system process		Predicted intracellular proteins	Microtubules (Approved); Additional: Cytosol				0	0	0	0	0	0	0	0	0	0	0	0	0	0	0	0	1	0	0	0	2
2670	GFAP	1	1	0	2670	Gene_ID	H. sapiens	2670	H. sapiens	GFAP	glial fibrillary acidic protein	GFAP (glial fibrillary acidic protein) is a gene that encodes a major intermediate filament protein found in mature astrocytes. It is used as a marker to distinguish astrocytes from other glial cells during development. Mutations in this gene can cause Alexander disease, a rare disorder of astrocytes in the central nervous system. Alternative splicing of the gene results in multiple transcript va…	Alexander disease is a rare and fatal neurological disorder caused by mutations in the GFAP gene. The disease is characterized by the accumulation of abnormal protein deposits called Rosenthal fibers in astrocytes, leading to progressive degeneration of the brain and spinal cord. There is currently no cure for Alexander disease, and treatment is mainly supportive. However, there are ongoing effor…	GO:0010625 positive regulation of Schwann cell proliferation;GO:0014010 Schwann cell proliferation;GO:0070777 D-aspartate transport		Candidate cardiovascular disease genes; Predicted intracellular proteins; Human disease related genes:Nervous system diseases:Neurodegenerative diseases; Disease related genes	Intermediate filaments (Supported)				0	0	0	0	1	0	0	0	0	0	0	0	0	0	0	0	0	0	1	0	2
64771	C6orf106	0	1	1	64771	Gene_ID	H. sapiens	64771	H. sapiens	ILRUN	inflammation and lipid regulator with UBA-like and NBR1-like domains	ILRUN is a human gene that encodes a protein with UBA-like and NBR1-like domains. This protein acts as an inhibitor of antiviral and proinflammatory cytokine transcription and regulates the renin-angiotensin-aldosterone system (RAAS). The UBA-like domain is involved in protein-protein interactions, while the NBR1-like domain is involved in autophagy and protein degradation. ILRUN is important in …	There is limited information available on the disease implications of ILRUN. However, studies have suggested that dysregulation of ILRUN expression may be involved in the pathogenesis of cardiovascular disease and diabetes. ILRUN has been shown to regulate the RAAS, which is involved in blood pressure regulation and fluid balance, and dysregulation of this system can lead to hypertension and othe…	GO:1900181 negative regulation of protein localization to nucleus;GO:0050687 negative regulation of defense response to virus;GO:0032480 negative regulation of type I interferon production		Predicted intracellular proteins	Nuclear speckles (Supported); Additional: Centrosome;Cytosol				0	0	1	0	0	0	0	0	0	0	0	0	0	0	0	0	0	0	0	0	2
203523	ZNF449	0	1	1	203523	Gene_ID	H. sapiens	203523	H. sapiens	ZNF449	zinc finger protein 449	ZNF449 is a human gene that encodes a nuclear protein that is believed to act as a transcription factor. The protein contains a SCAN domain at its N-terminus and seven C2H2-type zinc finger motifs. Zinc finger proteins are known to play a role in DNA binding and transcriptional regulation. The function of ZNF449 is not yet fully understood, but it is thought to be involved in the regulation of ge…	There is currently limited information available on the disease implications of ZNF449. However, some studies have suggested that alterations in the expression of this gene may be associated with certain types of cancer, including breast cancer and hepatocellular carcinoma. Targeted drug discovery efforts for ZNF449 are also limited, as its exact function and role in disease pathogenesis are not …	GO:0007284 spermatogonial cell division;GO:0022412 cellular process involved in reproduction in multicellular organism;GO:0051301 cell division		Transcription factors:Zinc-coordinating DNA-binding domains; Predicted intracellular proteins	Cytosol;Nucleoplasm (Approved)				0	0	0	0	0	0	0	0	0	0	0	0	0	0	0	0	1	0	0	0	2
113000	RPUSD1	0	1	1	113000	Gene_ID	H. sapiens	113000	H. sapiens	RPUSD1	RNA pseudouridine synthase domain containing 1	RPUSD1 is a human gene that is predicted to have pseudouridine synthase activity and be involved in enzyme-directed rRNA pseudouridine synthesis. Pseudouridine is a modified nucleoside found in RNA molecules, and its synthesis is important for proper RNA function. RPUSD1 contains a domain that is characteristic of RNA pseudouridine synthases, which suggests that it may play a role in modifying RN…	There is limited information available on the disease implications of RPUSD1. However, mutations in this gene have been associated with intellectual disability and developmental delay. Targeted drug discovery efforts for RPUSD1 are also limited, as the function of the gene is not fully understood. Currently, there are no drugs on the market that specifically target RPUSD1. However, there are drug…	GO:0000455 enzyme-directed rRNA pseudouridine synthesis;GO:0031118 rRNA pseudouridine synthesis;GO:0001522 pseudouridine synthesis		Predicted intracellular proteins	Golgi apparatus (Approved); Additional: Cell Junctions;Cytosol;Nucleoplasm				0	0	0	0	0	0	0	0	0	0	0	0	0	0	0	0	0	0	0	0	2
5947	RBP1	1	0	1	5947	Gene_ID	H. sapiens	5947	H. sapiens	RBP1	retinol binding protein 1	RBP1, or retinol binding protein 1, is a carrier protein that transports vitamin A alcohol (retinol) from the liver to other tissues in the body. Vitamin A is essential for various bodily functions, including growth, reproduction, differentiation of epithelial tissues, and vision. The RBP1 gene has multiple transcript variants that encode different isoforms of the protein.	Mutations in the RBP1 gene have been associated with various diseases, including age-related macular degeneration (AMD), a leading cause of blindness in the elderly. Studies have shown that RBP1 levels are decreased in the retina of AMD patients, suggesting a potential role in the pathogenesis of the disease. Targeted drug discovery efforts have focused on developing drugs that can modulate RBP1 …	GO:0002138 retinoic acid biosynthetic process;GO:0016102 diterpenoid biosynthetic process;GO:0006776 vitamin A metabolic process		Predicted intracellular proteins	Cytosol (Approved); Additional: Nucleoplasm	Acitretin	(M207)PID RETINOIC ACID PATHWAY	(M5948)HALLMARK BILE ACID METABOLISM	0	0	0	0	0	0	0	0	0	0	0	1	0	0	0	0	0	0	0	0	2
4247	MGAT2	0	1	1	4247	Gene_ID	H. sapiens	4247	H. sapiens	MGAT2	alpha-1,6-mannosyl-glycoprotein 2-beta-N-acetylglucosaminyltransferase	MGAT2 is a gene that encodes for an enzyme found in the Golgi apparatus, which is responsible for converting oligomannose to complex N-glycans. The enzyme has glycosyltransferase domains and mutations in this gene can lead to carbohydrate-deficient glycoprotein syndrome, type II. The coding region of this gene is intronless, and there may be transcript variants with a spliced 5' UTR, but their bi…	Carbohydrate-deficient glycoprotein syndrome, type II (CDG-II) is a rare genetic disorder caused by mutations in the MGAT2 gene. This disorder affects the glycosylation process, leading to abnormal glycoprotein production and a range of symptoms, including developmental delays, intellectual disability, seizures, and liver dysfunction. There are currently no targeted drug therapies available for C…	GO:0018279 protein N-linked glycosylation via asparagine;GO:0009312 oligosaccharide biosynthetic process;GO:0019082 viral protein processing		Disease related genes; Enzymes; ENZYME proteins:Transferases; Potential drug targets; Human disease related genes:Congenital disorders of metabolism:Congenital disorders of glycan/glycoprotein metabolism; Predicted intracellular proteins	Golgi apparatus (Supported)				0	0	0	0	0	0	0	0	0	0	0	0	0	0	0	0	0	0	0	0	2
7026	NR2F2	1	0	1	7026	Gene_ID	H. sapiens	7026	H. sapiens	NR2F2	nuclear receptor subfamily 2 group F member 2	NR2F2 is a gene that belongs to the steroid thyroid hormone superfamily of nuclear receptors. It encodes a transcription factor that can be activated by ligands and is involved in regulating the expression of various genes. The gene has multiple transcript variants due to alternate splicing.	NR2F2 has been implicated in various diseases, including cancer, metabolic disorders, and cardiovascular diseases. In cancer, NR2F2 has been shown to promote tumor growth and metastasis in several types of cancer, including breast, prostate, and lung cancer. Therefore, targeting NR2F2 has emerged as a potential therapeutic strategy for cancer treatment. Several small molecule inhibitors of NR2F2 …	GO:0009956 radial pattern formation;GO:0060838 lymphatic endothelial cell fate commitment;GO:0060839 endothelial cell fate commitment		Nuclear receptors; Disease related genes; Transcription factors:Zinc-coordinating DNA-binding domains; Predicted intracellular proteins; Human disease related genes:Congenital malformations:Congenital malformations of the circulatory system	Nucleoplasm (Approved); Additional: Cytosol		(M285)PID HNF3A PATHWAY; (M105)PID TELOMERASE PATHWAY		0	0	0	1	0	0	0	0	0	0	0	0	1	0	0	1	0	0	0	0	2
84719	LINC00260	0	1	1	84719	Gene_ID	H. sapiens	84719	H. sapiens	LINC00260	long intergenic non-protein coding RNA 260										0	0	0	0	0	0	0	0	0	0	0	0	0	0	0	0	0	0	0	0	2
4843	NOS2	0	1	1	4843	Gene_ID	H. sapiens	4843	H. sapiens	NOS2	nitric oxide synthase 2	The NOS2 gene encodes for nitric oxide synthase 2, an enzyme that produces nitric oxide, a reactive free radical that acts as a mediator in various biological processes such as neurotransmission, antimicrobial, and antitumoral activities. This gene is expressed in the liver and can be induced by a combination of lipopolysaccharide and certain cytokines. There are also three related pseudogenes lo…	The NOS2 gene has been implicated in various diseases, including cancer, cardiovascular disease, and inflammatory disorders. In cancer, NOS2 expression has been associated with tumor progression and resistance to chemotherapy. In cardiovascular disease, NOS2 has been linked to endothelial dysfunction and atherosclerosis. Inflammatory disorders such as rheumatoid arthritis and inflammatory bowel d…	GO:0032310 prostaglandin secretion;GO:0017014 protein nitrosylation;GO:0018119 peptidyl-cysteine S-nitrosylation		Enzymes; Cancer-related genes:Candidate cancer biomarkers; FDA approved drug targets:Small molecule drugs; Predicted intracellular proteins; ENZYME proteins:Oxidoreductases; Human disease related genes:Cancers:Cancers of the digestive system		Arginine; Citrulline; Minocycline; Miconazole; Dexamethasone; N,N-dimethylarginine; 4R-Fluoro-N6-ethanimidoyl-L-lysine; 3-Bromo-7-Nitroindazole; N-[3-(aminomethyl)benzyl]acetamidine; 7-Nitroindazole; S-Ethylisothiourea; Thiocoumarin; N-omega-propyl-L-arginine; 6-Nitroindazole; N(5)-[(hydroxyamino)(imino)methyl]-L-ornithine; Imidazole; N-(4-{2-[(3-chlorobenzyl)amino]ethyl}phenyl)thiophene-2-carbox…	(M118)PID INTEGRIN A9B1 PATHWAY; (M196)PID IL23 PATHWAY; (M229)PID P38 ALPHA BETA DOWNSTREAM PATHWAY	(M5950)HALLMARK ALLOGRAFT REJECTION	0	0	1	0	0	0	0	1	0	0	0	1	0	0	0	0	0	0	1	1	2
8622	PDE8B	1	0	1	8622	Gene_ID	H. sapiens	8622	H. sapiens	PDE8B	phosphodiesterase 8B	PDE8B is a gene that encodes for a protein called cyclic nucleotide phosphodiesterase (PDE), which breaks down the second messenger molecule cAMP. This protein is resistant to certain PDE inhibitors and does not break down cGMP. Mutations in this gene have been linked to autosomal dominant striatal degeneration (ADSD), a neurodegenerative disorder that affects the striatum region of the brain. Mu…	Mutations in the PDE8B gene have been linked to autosomal dominant striatal degeneration (ADSD), a rare neurodegenerative disorder that affects the striatum region of the brain. ADSD is characterized by progressive movement disorders, including chorea, dystonia, and parkinsonism. There is currently no cure for ADSD, and treatment is mainly supportive. However, efforts are underway to develop targ…	GO:0035106 operant conditioning;GO:0090032 negative regulation of steroid hormone biosynthetic process;GO:0006198 cAMP catabolic process		ENZYME proteins:Hydrolases; Human disease related genes:Endocrine and metabolic diseases:Adrenal gland diseases; Disease related genes; Enzymes; Human disease related genes:Nervous system diseases:Neurodegenerative diseases; Predicted intracellular proteins	Nucleoplasm (Approved); Additional: Cytosol				0	0	0	0	0	0	0	0	0	0	0	1	0	0	1	0	0	0	0	0	2
283078	MKX	0	1	1	283078	Gene_ID	H. sapiens	283078	H. sapiens	MKX	mohawk homeobox	The MKX gene encodes a homeobox protein that is related to the IRX family and may be involved in cell adhesion. Research in mice suggests that it may also play a role in regulating tendon development. There are two variants of the transcript that encode the same protein.	There is limited information available on the disease implications of the MKX gene. However, some studies have suggested that mutations in this gene may be associated with musculoskeletal disorders such as tendinopathy and osteoarthritis. Targeted drug discovery efforts for this gene are also limited, as its function and role in disease are not well understood. Currently, there are no drugs on th…	GO:0007517 muscle organ development;GO:0061061 muscle structure development;GO:0048468 cell development		Transcription factors:Helix-turn-helix domains; Predicted intracellular proteins	Nuclear speckles;Nucleoplasm (Approved)				0	0	0	0	0	0	0	0	0	0	0	0	0	0	0	0	0	0	0	0	2
122509	IFI27L1	0	1	1	122509	Gene_ID	H. sapiens	122509	H. sapiens	IFI27L1	interferon alpha inducible protein 27 like 1	The human gene IFI27L1 is a protein that is induced by interferon alpha and is similar to a protein called apoptotic process. It is predicted to be an integral component of the membrane and active in the mitochondrion. The protein's exact function is not yet fully understood, but it is believed to play a role in cell death. This information is provided by the Alliance of Genome Resources as of Ap…	There is limited information available on the disease implications and targeted drug discovery efforts for IFI27L1. However, some studies have suggested that the protein may be involved in the pathogenesis of certain diseases, including viral infections and cancer. For example, one study found that IFI27L1 expression was upregulated in patients with hepatitis C virus infection, suggesting a poten…	GO:0097190 apoptotic signaling pathway;GO:0006915 apoptotic process;GO:0012501 programmed cell death		Predicted intracellular proteins					0	0	0	0	0	0	0	0	0	0	0	0	0	0	0	0	0	0	0	0	2
339855	KY	1	0	1	339855	Gene_ID	H. sapiens	339855	H. sapiens	KY	kyphoscoliosis peptidase	The KY gene is a member of the transglutaminase-like superfamily and is involved in the function, maturation, and stabilization of the neuromuscular junction. It is also necessary for normal muscle growth. Mutations in this gene have been linked to myopathy, myofibrillar, 7.	Mutations in the KY gene have been associated with myopathy, myofibrillar, 7, which is a rare genetic disorder characterized by progressive muscle weakness and wasting. There are currently no targeted drug discovery efforts specifically for this gene, but there are several drugs on the market that have been successful in treating various types of myopathies. For example, corticosteroids such as p…	GO:0007528 neuromuscular junction development;GO:0007517 muscle organ development;GO:0050808 synapse organization		Human disease related genes:Musculoskeletal diseases:Muscular diseases; Predicted intracellular proteins; Disease related genes	Nucleoplasm (Approved)		(M3468)NABA ECM REGULATORS; (M5885)NABA MATRISOME ASSOCIATED; (M5889)NABA MATRISOME		0	0	0	0	0	0	0	0	0	0	1	0	0	0	0	0	0	0	0	0	2
83478	ARHGAP24	0	1	1	83478	Gene_ID	H. sapiens	83478	H. sapiens	ARHGAP24	Rho GTPase activating protein 24	ARHGAP24 is a gene that encodes a protein called Rho GTPase activating protein 24. This protein is specific for a small GTPase family member called Rac. When filamin A binds to the protein, it is targeted to sites of membrane protrusion where it inhibits Rac. This leads to the suppression of lamellae formation and promotes retraction to regulate cell polarity. The gene undergoes alternative splic…	There is limited information available on the disease implications of ARHGAP24. However, studies have shown that mutations in the gene may be associated with certain types of cancer, including breast cancer and glioblastoma. Targeted drug discovery efforts for ARHGAP24 are also limited, but some studies have suggested that inhibiting the protein may have therapeutic potential in cancer treatment.…	GO:0035021 negative regulation of Rac protein signal transduction;GO:1900028 negative regulation of ruffle assembly;GO:0035313 wound healing, spreading of epidermal cells		Predicted intracellular proteins	Cytosol;Plasma membrane (Approved)				0	0	0	1	0	0	0	0	0	0	0	0	0	0	0	0	0	0	0	0	2
57057	TBX20	1	1	0	57057	Gene_ID	H. sapiens	57057	H. sapiens	TBX20	T-box transcription factor 20	TBX20 is a gene that belongs to the T-box family and encodes a transcription factor involved in developmental processes. It plays an essential role in heart development and mutations in this gene are associated with various cardiac pathologies, including defects in septation, valvulogenesis, and cardiomyopathy. The T-box domain is a common DNA binding domain shared by all T-box family members. Di…	Mutations in TBX20 have been associated with various cardiac pathologies, including congenital heart defects, dilated cardiomyopathy, and atrial fibrillation. Targeted drug discovery efforts have focused on identifying small molecules that can modulate TBX20 expression or activity to treat these diseases. One example is the small molecule, SB216763, which has been shown to increase TBX20 expressi…	GO:0035922 foramen ovale closure;GO:0036306 embryonic heart tube elongation;GO:0060577 pulmonary vein morphogenesis		Human disease related genes:Congenital malformations:Congenital malformations of the circulatory system; Predicted intracellular proteins; Transcription factors:Immunoglobulin fold; Disease related genes	Nucleoli fibrillar center (Approved)				0	0	0	1	1	0	0	0	0	0	0	0	1	0	0	0	0	0	0	0	2
81558	FAM117A	0	1	1	81558	Gene_ID	H. sapiens	81558	H. sapiens	FAM117A	family with sequence similarity 117 member A	FAM117A is a human gene that encodes for a protein belonging to the family with sequence similarity 117. The function of this protein is not well understood, but it has been suggested to play a role in cell growth and differentiation. Mutations in the FAM117A gene have been associated with various diseases, including cancer and intellectual disability. However, further research is needed to fully…	There is limited information available on the disease implications and targeted drug discovery efforts for FAM117A. However, mutations in this gene have been associated with various diseases, including cancer and intellectual disability. In terms of drug discovery efforts, there are currently no drugs on the market that specifically target FAM117A. However, there may be potential for developing t…			Predicted intracellular proteins	Nucleoplasm (Approved)				0	0	0	0	0	0	0	0	0	0	0	0	0	0	0	0	0	0	0	0	2
9446	GSTO1	1	0	1	9446	Gene_ID	H. sapiens	9446	H. sapiens	GSTO1	glutathione S-transferase omega 1	GSTO1 is a gene that encodes for an omega class glutathione S-transferase (GST) protein. This protein has thiol transferase and dehydroascorbate reductase activities and is involved in the metabolism of xenobiotics and carcinogens. The protein acts as a homodimer and is found in the cytoplasm. There are three transcript variants of this gene that encode for different isoforms.	Research has shown that GSTO1 may play a role in several diseases, including cancer, Alzheimer's disease, and Parkinson's disease. In cancer, GSTO1 has been found to be overexpressed in certain types of tumors, and its inhibition has been shown to reduce tumor growth in preclinical models. In Alzheimer's disease, GSTO1 has been implicated in the formation of amyloid-beta plaques, a hallmark of th…	GO:0014810 positive regulation of skeletal muscle contraction by regulation of release of sequestered calcium ion;GO:0014809 regulation of skeletal muscle contraction by regulation of release of sequestered calcium ion;GO:0014722 regulation of skeletal muscle contraction by calcium ion signaling		ENZYME proteins:Oxidoreductases; Enzymes; ENZYME proteins:Transferases; Predicted intracellular proteins		Glutathione		(M5947)HALLMARK IL2 STAT5 SIGNALING; (M5934)HALLMARK XENOBIOTIC METABOLISM	0	0	0	0	0	0	0	0	0	0	0	0	0	1	0	0	0	0	0	0	2
9840	KIAA0748	0	1	1	9840	Gene_ID	H. sapiens	9840	H. sapiens	TESPA1	thymocyte expressed, positive selection associated 1	The human gene TESPA1, also known as thymocyte expressed, positive selection associated 1, is predicted to have phospholipase binding activity and be involved in several processes, including COP9 signalosome assembly, positive regulation of T cell differentiation in the thymus, and positive regulation of the T cell receptor signaling pathway. It is also predicted to act upstream of or within TCR …	There is limited information available on the disease implications of TESPA1. However, recent studies have suggested that TESPA1 may play a role in the development and progression of certain types of cancer, including breast cancer and hepatocellular carcinoma. Targeted drug discovery efforts for TESPA1 are still in the early stages, but there is potential for the development of drugs that target…	GO:0036399 TCR signalosome assembly;GO:0010387 COP9 signalosome assembly;GO:0033089 positive regulation of T cell differentiation in thymus		Predicted intracellular proteins	Cytosol (Supported)				1	0	1	0	0	0	0	0	0	0	0	0	0	0	0	0	0	1	0	0	2
55055	ZWILCH	0	1	1	55055	Gene_ID	H. sapiens	55055	H. sapiens	ZWILCH	zwilch kinetochore protein	The human gene ZWILCH is a kinetochore protein that plays a role in protein localization to the kinetochore. It is located in the kinetochore and is part of the RZZ complex. The RZZ complex is involved in the regulation of chromosome segregation during cell division. The function of ZWILCH is important for proper chromosome alignment and segregation during mitosis. Dysregulation of ZWILCH has bee…	Dysregulation of ZWILCH has been associated with various diseases, including cancer. In particular, overexpression of ZWILCH has been observed in several types of cancer, including breast, lung, and ovarian cancer. Targeting ZWILCH may therefore be a promising strategy for cancer therapy. However, there are currently no drugs on the market that specifically target ZWILCH. Efforts to develop such …	GO:0034501 protein localization to kinetochore;GO:1903083 protein localization to condensed chromosome;GO:0007094 mitotic spindle assembly checkpoint signaling		Predicted intracellular proteins					0	0	0	0	0	0	0	0	0	0	0	0	0	0	0	0	0	0	0	0	2
27346	TMEM97	1	0	1	27346	Gene_ID	H. sapiens	27346	H. sapiens	TMEM97	transmembrane protein 97	TMEM97 is a protein that is found in the cell membrane and is involved in regulating the levels of cholesterol within cells. It is a conserved protein, meaning that it is found in many different species and is likely to have an important function. The protein was first identified in 2009 and has been the subject of ongoing research to understand its role in cholesterol metabolism. TMEM97 is an in…	There is limited information available on the disease implications of TMEM97. However, some studies have suggested that mutations in the gene may be associated with an increased risk of developing Alzheimer's disease. Targeted drug discovery efforts for TMEM97 are also limited, but some studies have explored the potential of developing drugs that target the protein to regulate cholesterol levels …	GO:0042632 cholesterol homeostasis;GO:0055092 sterol homeostasis;GO:0055088 lipid homeostasis		Transporters:Accessory Factors Involved in Transport	Endoplasmic reticulum (Supported)			(M5928)HALLMARK MYC TARGETS V2; (M5892)HALLMARK CHOLESTEROL HOMEOSTASIS; (M5924)HALLMARK MTORC1 SIGNALING	0	0	0	0	0	0	0	0	0	0	0	0	0	0	1	0	0	0	0	0	2
54714	CNGB3	0	1	1	54714	Gene_ID	H. sapiens	54714	H. sapiens	CNGB3	cyclic nucleotide gated channel subunit beta 3	The CNGB3 gene encodes the beta subunit of a cyclic nucleotide-gated ion channel that is essential for sensory transduction in cone photoreceptors. Mutations in this gene have been linked to several vision disorders, including achromatopsia 3, progressive cone dystrophy, and juvenile macular degeneration (Stargardt Disease). The beta subunit is believed to play a role in regulating the function o…	There are currently no targeted drug discovery efforts for the CNGB3 gene, as the mutations that cause vision disorders are typically genetic and cannot be treated with medication. However, there are several ongoing clinical trials for gene therapy treatments that aim to replace or repair the faulty CNGB3 gene in patients with achromatopsia and other related disorders. One example is a phase 1/2 …	GO:0007601 visual perception;GO:0050953 sensory perception of light stimulus;GO:0098655 monoatomic cation transmembrane transport		Voltage-gated ion channels:Cyclic Nucleotide-Regulated Channels; Disease related genes; Potential drug targets; Predicted intracellular proteins; Human disease related genes:Nervous system diseases:Eye disease			(M117)PID CONE PATHWAY		0	0	0	0	0	0	0	0	0	0	0	0	0	0	0	0	0	0	0	0	2
6887	TAL2	0	1	1	6887	Gene_ID	H. sapiens	6887	H. sapiens	TAL2	TAL bHLH transcription factor 2	The TAL2 gene encodes a helix-loop-helix protein and is located on chromosome 9. Translocations between TAL2 and the T-cell receptor beta-chain locus on chromosome 7 have been linked to the activation of the T-cell acute lymphocytic leukemia 2 gene and T-cell acute lymphoblastic leukemia. This gene does not contain any introns.	The TAL2 gene has been implicated in the development of T-cell acute lymphoblastic leukemia (T-ALL), a type of blood cancer that affects T-cells. Translocations between TAL2 and the T-cell receptor beta-chain locus on chromosome 7 have been found in a subset of T-ALL cases, leading to the activation of the TAL2 gene and the overexpression of its protein product. This overexpression is thought to …	GO:0021794 thalamus development;GO:0021536 diencephalon development;GO:0035264 multicellular organism growth		Transcription factors:Basic domains; Predicted intracellular proteins; Cancer-related genes; Disease related genes	Cytosol (Approved)				0	0	0	0	0	0	0	0	0	0	0	0	0	0	0	0	0	0	0	0	2
5865	RAB3B	0	1	1	5865	Gene_ID	H. sapiens	5865	H. sapiens	RAB3B	RAB3B, member RAS oncogene family	RAB3B is a human gene that belongs to the RAS oncogene family. It plays a role in various processes, including the regulation of synaptic vesicle cycle and vesicle size, as well as the positive regulation of dopamine uptake involved in synaptic transmission. RAB3B is located in the perinuclear region of the cytoplasm and vesicle and is an active component of the dopaminergic synapse. It enables G…	There is limited information available on the disease implications of RAB3B. However, some studies have suggested that mutations in this gene may be associated with certain neurological disorders, such as schizophrenia and bipolar disorder. Targeted drug discovery efforts for RAB3B are also limited, as it is not a well-studied target for drug development. Currently, there are no drugs on the mark…	GO:0051586 positive regulation of dopamine uptake involved in synaptic transmission;GO:0051944 positive regulation of catecholamine uptake involved in synaptic transmission;GO:0051582 positive regulation of neurotransmitter uptake		Predicted intracellular proteins	Cell Junctions (Approved)				0	0	0	0	0	0	0	0	0	1	0	1	0	0	0	0	0	0	1	0	2
259266	ASPM	1	0	1	259266	Gene_ID	H. sapiens	259266	H. sapiens	ASPM	assembly factor for spindle microtubules	ASPM is a human gene that plays a crucial role in regulating mitotic spindle function in embryonic neuroblasts. It is the human equivalent of the Drosophila melanogaster 'abnormal spindle' gene (asp). Studies in mice suggest that ASPM also regulates neurogenesis. Mutations in ASPM have been linked to microcephaly primary type 5, a condition characterized by a smaller than average head size and in…	Mutations in the ASPM gene have been linked to microcephaly primary type 5, a rare genetic disorder characterized by a significantly smaller head size and intellectual disability. There are currently no targeted drug discovery efforts for ASPM-related microcephaly, and treatment is primarily supportive and focused on managing symptoms. However, research into the function of ASPM and its role in n…	GO:0045769 negative regulation of asymmetric cell division;GO:0021873 forebrain neuroblast division;GO:0009786 regulation of asymmetric cell division		Human disease related genes:Congenital malformations:Congenital malformations of the nervous system; Predicted intracellular proteins; Cancer-related genes:Mutational cancer driver genes; Disease related genes	Cytosol;Plasma membrane (Approved)				0	0	0	0	1	0	0	0	0	0	0	0	0	0	0	0	1	0	0	0	2
220213	OTUD1	1	0	1	220213	Gene_ID	H. sapiens	220213	H. sapiens	OTUD1	OTU deubiquitinase 1	OTUD1 is a human gene that encodes for a deubiquitinase enzyme, specifically belonging to the ovarian tumor (OTU) domain subfamily of deubiquitinating enzymes. Deubiquitinating enzymes are proteases that cleave ubiquitin linkages, which counteracts the action of ubiquitin ligases. The function of OTUD1 is to remove ubiquitin from target proteins, which is important for regulating various cellular…	Mutations in the OTUD1 gene have been linked to several diseases, including cancer and neurodegenerative disorders. In cancer, OTUD1 has been shown to regulate the activity of several oncogenes and tumor suppressor genes, making it a potential target for cancer therapy. Targeted drug discovery efforts have focused on developing small molecule inhibitors of OTUD1, which could be used to selectivel…	GO:0070536 protein K63-linked deubiquitination;GO:0016579 protein deubiquitination;GO:0070646 protein modification by small protein removal		Enzymes; ENZYME proteins:Hydrolases; Predicted intracellular proteins	Cytosol (Approved)				0	0	0	0	0	0	0	0	0	0	0	0	0	0	0	0	0	0	0	0	2
26175	C14orf109	1	0	1	26175	Gene_ID	H. sapiens	26175	H. sapiens	LYSET	lysosomal enzyme trafficking factor	LYSET is a human gene that is predicted to be an integral component of the membrane. It is a lysosomal enzyme trafficking factor, which means it plays a role in the transport of enzymes to the lysosome, a cellular organelle responsible for breaking down and recycling cellular waste. The function of LYSET is not fully understood, but it is believed to be involved in the regulation of lysosomal enz…	There is limited information available on the disease implications of LYSET. However, mutations in the gene have been associated with a rare genetic disorder called mucolipidosis type II (MLII), also known as I-cell disease. MLII is characterized by the accumulation of undigested material in lysosomes, leading to developmental delays, skeletal abnormalities, and other symptoms. There are currentl…	GO:0007040 lysosome organization;GO:0080171 lytic vacuole organization;GO:0007041 lysosomal transport			Cell Junctions (Approved); Additional: Golgi apparatus				0	0	0	0	0	0	0	0	0	1	0	0	0	0	0	0	0	0	0	0	2
646023	C22ORF45	1	0	1	646023	Gene_ID	H. sapiens	646023	H. sapiens	ADORA2A-AS1	ADORA2A antisense RNA 1										0	0	0	0	0	0	0	0	0	0	0	0	0	0	0	0	0	0	0	0	2
79767	ELMO3	0	1	1	79767	Gene_ID	H. sapiens	79767	H. sapiens	ELMO3	engulfment and cell motility 3	ELMO3 is a human gene that encodes a protein similar to a protein found in C. elegans, which is involved in the process of phagocytosis of apoptotic cells and cell migration. ELMO3 belongs to a small family of proteins called engulfment and cell motility (ELMO) proteins, which have been shown to interact with the dedicator of cyto-kinesis 1 protein to promote phagocytosis and changes in cell shap…	There is limited information available on the disease implications of ELMO3. However, some studies have suggested that it may be involved in the development and progression of certain types of cancer, including breast cancer and glioblastoma. Targeted drug discovery efforts for ELMO3 are currently underway, with a focus on identifying small molecule inhibitors that can block its activity and pote…	GO:0006909 phagocytosis;GO:0007015 actin filament organization;GO:0006897 endocytosis		Predicted intracellular proteins	Cell Junctions;Plasma membrane (Approved)				0	0	0	0	0	0	0	0	0	0	0	0	0	0	0	0	0	0	0	0	2
8573	CASK	0	1	1	8573	Gene_ID	H. sapiens	8573	H. sapiens	CASK	calcium/calmodulin dependent serine protein kinase	The CASK gene encodes a calcium/calmodulin-dependent serine protein kinase that belongs to the MAGUK protein family. This protein is a scaffold protein and is located at synapses in the brain. Mutations in this gene are associated with several neurological disorders, including FG syndrome 4, intellectual disability and microcephaly with pontine and cerebellar hypoplasia, and a form of X-linked in…	Mutations in the CASK gene have been associated with several neurological disorders, including FG syndrome 4, intellectual disability and microcephaly with pontine and cerebellar hypoplasia, and a form of X-linked intellectual disability. These disorders are characterized by developmental delays, intellectual disability, and neurological abnormalities. Targeted drug discovery efforts for CASK-rel…	GO:0046710 GDP metabolic process;GO:0090280 positive regulation of calcium ion import;GO:0070509 calcium ion import	yes	Disease related genes; Human disease related genes:Congenital malformations:Congenital malformations of the nervous system; Enzymes; ENZYME proteins:Transferases; Human disease related genes:Congenital malformations:Other congenital malformations; Potential drug targets; Predicted intracellular proteins; Kinases:CAMK Ser/Thr protein kinases	Nucleoplasm (Approved); Additional: Cytosol	Formic acid; Fostamatinib	(M251)PID SYNDECAN 3 PATHWAY; (M240)PID SYNDECAN 2 PATHWAY; (M198)PID SYNDECAN 1 PATHWAY		0	0	0	0	0	0	0	0	0	1	0	1	0	1	0	0	0	0	1	0	2
85443	DCLK3	0	1	1	85443	Gene_ID	H. sapiens	85443	H. sapiens	DCLK3	doublecortin like kinase 3	DCLK3, or doublecortin like kinase 3, is a human gene that is predicted to have protein kinase activity and be involved in peptidyl-serine phosphorylation. It is also predicted to play a role in negative regulation of protein localization to the nucleus and be active in both the cytoplasm and nucleus. This information is provided by the Alliance of Genome Resources as of April 2022.	There is limited information available on the disease implications of DCLK3. However, recent studies have suggested that DCLK3 may play a role in cancer progression and metastasis. Specifically, DCLK3 has been shown to be upregulated in several types of cancer, including breast, lung, and pancreatic cancer. Targeted drug discovery efforts for DCLK3 are still in the early stages, but there is pote…	GO:0018105 peptidyl-serine phosphorylation;GO:0018209 peptidyl-serine modification;GO:0006468 protein phosphorylation	yes	Enzymes; Kinases:CAMK Ser/Thr protein kinases; ENZYME proteins:Transferases	Cytosol (Approved); Additional: Vesicles	Fostamatinib			0	0	0	0	0	0	0	0	0	0	0	0	0	0	0	0	0	0	0	0	2
758	MPPED1	1	0	1	758	Gene_ID	H. sapiens	758	H. sapiens	MPPED1	metallophosphoesterase domain containing 1	MPPED1, or metallophosphoesterase domain containing 1, is a gene that is predicted to have hydrolase activity. This means that it may be involved in breaking down certain molecules in the body. However, further research is needed to fully understand the function of this gene.	There is limited information available on the disease implications of MPPED1. However, some studies have suggested that mutations in this gene may be associated with certain types of cancer, such as breast cancer and ovarian cancer. Targeted drug discovery efforts for MPPED1 are also limited, as the function of this gene is not well understood. Currently, there are no drugs on the market that spe…	GO:0008150 biological_process		Predicted intracellular proteins					0	0	0	0	0	0	0	0	0	0	0	0	0	0	0	0	0	0	0	0	2
85415	RHPN2	1	0	1	85415	Gene_ID	H. sapiens	85415	H. sapiens	RHPN2	rhophilin Rho GTPase binding protein 2	RHPN2 is a gene that encodes a protein belonging to the rhophilin family of Ras-homologous (Rho)-GTPase binding proteins. This protein is capable of binding to both GTP- and GDP-bound RhoA and GTP-bound RhoB, and it may play a role in organizing the actin cytoskeleton. The actin cytoskeleton is a network of protein filaments that provides structural support to cells and is involved in various cel…	There is limited information available on the disease implications of RHPN2. However, some studies have suggested that RHPN2 may be involved in the development and progression of certain types of cancer, including breast cancer and glioblastoma. Targeted drug discovery efforts for RHPN2 are also limited, as the function of this protein is not well understood. However, some studies have suggested …	GO:0003094 glomerular filtration;GO:0097205 renal filtration;GO:0051497 negative regulation of stress fiber assembly		Predicted intracellular proteins					0	0	0	0	0	0	0	0	0	0	0	0	0	0	0	0	0	0	0	0	2
285315	C3orf33	0	1	1	285315	Gene_ID	H. sapiens	285315	H. sapiens	C3orf33	chromosome 3 open reading frame 33	C3orf33 is a human gene located on chromosome 3 and is involved in regulating the ERK1 and ERK2 cascade, as well as regulating DNA-binding transcription factor activity. It is located in the extracellular space. This information is provided by the Alliance of Genome Resources as of April 2022.	There is limited information available on the disease implications of C3orf33. However, some studies have suggested that alterations in the expression of this gene may be associated with certain types of cancer, including breast cancer and hepatocellular carcinoma. Additionally, C3orf33 has been implicated in the regulation of immune responses, and may play a role in autoimmune diseases such as r…	GO:0070373 negative regulation of ERK1 and ERK2 cascade;GO:0043409 negative regulation of MAPK cascade;GO:0070372 regulation of ERK1 and ERK2 cascade		Predicted secreted proteins; Predicted intracellular proteins					0	1	0	0	0	0	0	0	0	0	0	0	0	0	0	0	0	0	0	0	2
57125	PLXDC1	0	1	1	57125	Gene_ID	H. sapiens	57125	H. sapiens	PLXDC1	plexin domain containing 1	PLXDC1, also known as plexin domain containing 1, is a human gene that is predicted to play a role in angiogenesis and spinal cord development. It is part of a receptor complex and is involved in the regulation of cell signaling pathways. PLXDC1 has been linked to various diseases, including cancer and neurological disorders. Understanding the function of this gene may provide insights into the d…	PLXDC1 has been implicated in various diseases, including cancer and neurological disorders. In cancer, PLXDC1 has been shown to promote tumor growth and metastasis by enhancing angiogenesis and invasion. Targeting PLXDC1 has been proposed as a potential therapeutic strategy for cancer treatment. In preclinical studies, inhibition of PLXDC1 has been shown to reduce tumor growth and metastasis in …	GO:0021510 spinal cord development;GO:0001525 angiogenesis;GO:0048514 blood vessel morphogenesis		Predicted intracellular proteins			(M5880)NABA ECM AFFILIATED; (M5885)NABA MATRISOME ASSOCIATED; (M5889)NABA MATRISOME		0	0	0	0	0	0	0	0	0	0	1	0	0	0	0	0	0	0	0	0	2
136288	C7orf57	1	1	0	136288	Gene_ID	H. sapiens	136288	H. sapiens	C7orf57	chromosome 7 open reading frame 57	The human gene C7orf57, also known as chromosome 7 open reading frame 57, is located on chromosome 7 and encodes a protein of unknown function. The gene is conserved across different species, suggesting that it may have an important biological role. However, little is currently known about the specific function of the C7orf57 protein. Mutations in the gene have been associated with a rare genetic…	There is currently limited information available on the disease implications of C7orf57. However, mutations in the gene have been associated with autosomal recessive retinitis pigmentosa, a rare genetic disorder that causes progressive vision loss. As for targeted drug discovery efforts, there are currently no known drugs that specifically target C7orf57. However, research into the function of th…			Predicted intracellular proteins					0	0	0	0	0	0	0	0	0	0	0	0	0	0	0	0	0	0	0	0	2
255798	C3orf43	1	1	0	255798	Gene_ID	H. sapiens	255798	H. sapiens	SMCO1	single-pass membrane protein with coiled-coil domains 1	SMCO1 is a human gene that is predicted to be an integral component of the membrane. It encodes a single-pass membrane protein with coiled-coil domains 1. The coiled-coil domains are structural motifs that are involved in protein-protein interactions and are commonly found in membrane proteins. The function of SMCO1 is not yet fully understood, but it is believed to play a role in membrane transp…	Unfortunately, there is currently very limited information available on the disease implications of SMCO1. As a relatively newly discovered gene, there have been no targeted drug discovery efforts or drugs on the market that specifically target SMCO1. However, as research continues to uncover the function of this gene, it may become a target for drug development in the future. It is important to …			Predicted intracellular proteins	Golgi apparatus (Approved); Additional: Endoplasmic reticulum				0	0	0	0	0	0	0	0	0	0	0	0	0	0	0	0	0	0	0	0	2
5029	P2RY2	1	1	0	5029	Gene_ID	H. sapiens	5029	H. sapiens	P2RY2	purinergic receptor P2Y2	P2RY2 is a gene that encodes for a purinergic receptor known as P2Y2. This receptor is activated by extracellular nucleotides such as ATP and UTP and belongs to the family of P2 receptors, which includes both ligand-gated ion channels and G-protein coupled receptors. P2Y2 is found on many cell types and is involved in various cellular functions such as proliferation, apoptosis, and inflammation. …	There is growing interest in targeting P2Y2 for the treatment of various diseases, including cancer, inflammation, and cardiovascular diseases. In cancer, P2Y2 has been shown to promote tumor growth and metastasis, making it a potential target for cancer therapy. Several studies have reported the successful inhibition of P2Y2 using small molecule inhibitors, such as AR-C118925XX and MRS2179, whic…	GO:0070257 positive regulation of mucus secretion;GO:0070255 regulation of mucus secretion;GO:0035589 G protein-coupled purinergic nucleotide receptor signaling pathway		Transporters; G-protein coupled receptors:Adenosine and adenine nucleotide receptors; G-protein coupled receptors:GPCRs excl olfactory receptors	Cytosol (Uncertain)	Suramin; Denufosol; INS 316		(M5906)HALLMARK ESTROGEN RESPONSE EARLY; (M5932)HALLMARK INFLAMMATORY RESPONSE	0	0	0	0	0	0	0	0	0	0	0	1	0	0	1	0	0	0	0	0	2
116986	AGAP2	1	0	1	116986	Gene_ID	H. sapiens	116986	H. sapiens	AGAP2	ArfGAP with GTPase domain, ankyrin repeat and PH domain 2	AGAP2 is a human gene that belongs to the centaurin gamma-like family. It plays a role in mediating the anti-apoptotic effects of nerve growth factor by activating nuclear phosphoinositide 3-kinase. AGAP2 is overexpressed in cancer cells and promotes cancer cell invasion. The gene has multiple alternatively spliced transcript variants that encode different isoforms.	AGAP2 has been implicated in several diseases, including cancer, Alzheimer's disease, and schizophrenia. In cancer, AGAP2 overexpression has been linked to increased tumor growth and metastasis, making it a potential target for cancer therapy. Targeted drug discovery efforts have focused on developing inhibitors of AGAP2 activity, with some promising results in preclinical studies. However, there…	GO:0061901 regulation of 1-phosphatidylinositol-3-kinase activity;GO:0061903 positive regulation of 1-phosphatidylinositol-3-kinase activity;GO:0043552 positive regulation of phosphatidylinositol 3-kinase activity		Predicted intracellular proteins	Cytosol;Nucleoplasm (Supported); Additional: Midbody ring		(M108)PID NETRIN PATHWAY; (M271)PID PI3K PLC TRK PATHWAY		0	0	0	0	0	0	0	0	0	0	0	0	0	0	0	0	0	0	0	0	2
2820	GPD2	1	0	1	2820	Gene_ID	H. sapiens	2820	H. sapiens	GPD2	glycerol-3-phosphate dehydrogenase 2	GPD2 is a human gene that encodes for the protein glycerol-3-phosphate dehydrogenase 2. This protein is located in the inner mitochondrial membrane and plays a role in converting glycerol-3-phosphate to dihydroxyacetone phosphate, using FAD as a cofactor. Together with GDP1, GPD2 forms the glycerol phosphate shuttle, which helps to reoxidize NADH produced during glycolysis. There are two transcri…	Research has shown that GPD2 may play a role in various diseases, including cancer, diabetes, and obesity. In cancer, GPD2 has been found to be upregulated in certain types of tumors, and targeting GPD2 may be a potential therapeutic strategy. In diabetes and obesity, GPD2 has been implicated in the regulation of glucose and lipid metabolism, and targeting GPD2 may have potential as a treatment f…	GO:0006127 glycerophosphate shuttle;GO:0006116 NADH oxidation;GO:0019563 glycerol catabolic process		ENZYME proteins:Oxidoreductases; Enzymes; Predicted intracellular proteins	Mitochondria (Supported)			(M5935)HALLMARK FATTY ACID METABOLISM; (M5905)HALLMARK ADIPOGENESIS; (M5921)HALLMARK COMPLEMENT	0	0	0	0	0	0	0	0	0	0	0	0	0	0	0	0	0	0	0	0	2
6352	CCL5	1	1	0	6352	Gene_ID	H. sapiens	6352	H. sapiens	CCL5	C-C motif chemokine ligand 5	CCL5, also known as C-C motif chemokine ligand 5, is a gene located on chromosome 17 that encodes a chemokine protein. Chemokines are a group of proteins involved in immune and inflammatory processes. CCL5 belongs to the CC subfamily of chemokines and acts as a chemoattractant for blood monocytes, memory T helper cells, and eosinophils. It also activates eosinophils and causes the release of hist…	CCL5 has been implicated in various diseases, including cancer, autoimmune disorders, and infectious diseases. In cancer, CCL5 promotes tumor growth and metastasis by recruiting immune cells to the tumor microenvironment. In autoimmune disorders, CCL5 is involved in the recruitment of inflammatory cells to the affected tissues. In infectious diseases, CCL5 plays a role in the immune response to v…	GO:2000503 positive regulation of natural killer cell chemotaxis;GO:0031584 activation of phospholipase D activity;GO:0033634 positive regulation of cell-cell adhesion mediated by integrin		Human disease related genes:Immune system diseases:Allergies and autoimmune diseases; Predicted secreted proteins; Cancer-related genes:Candidate cancer biomarkers; Human disease related genes:Skin diseases:Skin and soft tissue diseases		Heparin Disaccharide I-S; Heparin Disaccharide Iii-S	(M165)PID SYNDECAN 4 PATHWAY; (M198)PID SYNDECAN 1 PATHWAY; (M254)PID MYC REPRESS PATHWAY	(M5890)HALLMARK TNFA SIGNALING VIA NFKB; (M5913)HALLMARK INTERFERON GAMMA RESPONSE; (M5921)HALLMARK COMPLEMENT	1	1	1	0	0	0	0	1	0	0	1	1	0	1	1	0	0	1	1	0	2
624	BDKRB2	1	1	0	624	Gene_ID	H. sapiens	624	H. sapiens	BDKRB2	bradykinin receptor B2	The BDKRB2 gene encodes a receptor for bradykinin, a peptide that causes various responses in the body such as vasodilation, edema, smooth muscle spasm, and pain fiber stimulation. Bradykinin is released during pathophysiologic conditions like inflammation and trauma and binds to its kinin receptors, B1 and B2. The B2 receptor is associated with G proteins that stimulate a phosphatidylinositol-ca…	The BDKRB2 gene has been implicated in various diseases, including hypertension, heart failure, and diabetic nephropathy. Targeting the B2 receptor has been explored as a potential therapeutic strategy for these conditions. Several drugs have been developed that target the B2 receptor, including ACE inhibitors, angiotensin receptor blockers, and direct renin inhibitors. These drugs work by inhibi…	GO:1902239 negative regulation of intrinsic apoptotic signaling pathway in response to osmotic stress by p53 class mediator;GO:1990127 intrinsic apoptotic signaling pathway in response to osmotic stress by p53 class mediator;GO:1902238 regulation of intrinsic apoptotic signaling pathway in response to osmotic stress by p53 class mediator		Transporters; FDA approved drug targets:Small molecule drugs; G-protein coupled receptors:GPCRs excl olfactory receptors	Plasma membrane (Supported); Additional: Golgi apparatus;Vesicles	Anatibant; Icatibant; Labradimil	(M236)PID DELTA NP63 PATHWAY; (M145)PID P53 DOWNSTREAM PATHWAY	(M5909)HALLMARK MYOGENESIS	0	0	0	0	0	0	0	1	0	0	0	0	0	0	1	0	0	0	1	0	2
6503	SLA	0	1	1	6503	Gene_ID	H. sapiens	6503	H. sapiens	SLA	Src like adaptor	The human gene SLA, also known as Src like adaptor, is predicted to have signaling receptor binding activity and be involved in cell differentiation, innate immune response, and transmembrane receptor protein tyrosine kinase signaling pathway. It is predicted to be located in the cytosol and active in dendritic spine and focal adhesion. Additionally, it is predicted to be an extrinsic component o…	There is limited information available on the disease implications of the SLA gene. However, some studies have suggested that it may play a role in the development and progression of certain types of cancer, including breast cancer and lung cancer. Targeted drug discovery efforts for SLA are also limited, but some studies have identified potential small molecule inhibitors that could target the p…	GO:0043408 regulation of MAPK cascade;GO:1902531 regulation of intracellular signal transduction;GO:0009966 regulation of signal transduction		Predicted intracellular proteins	Cytosol;Nuclear membrane (Approved)		(M186)PID PDGFRB PATHWAY	(M5923)HALLMARK PI3K AKT MTOR SIGNALING; (M5924)HALLMARK MTORC1 SIGNALING	0	1	0	0	0	0	0	0	0	0	0	0	0	0	0	0	0	0	0	0	2
26577	PCOLCE2	0	1	1	26577	Gene_ID	H. sapiens	26577	H. sapiens	PCOLCE2	procollagen C-endopeptidase enhancer 2	The human gene PCOLCE2, also known as procollagen C-endopeptidase enhancer 2, is involved in enabling collagen binding activity, heparin binding activity, and peptidase activator activity. It is predicted to be involved in positive regulation of peptidase activity and to act upstream of or within cellular response to leukemia inhibitory factor. The gene is predicted to be located in the extracell…	There is limited information available on the disease implications of PCOLCE2. However, research has suggested that mutations in this gene may be associated with osteogenesis imperfecta, a genetic disorder characterized by brittle bones that are prone to fracture. As for targeted drug discovery efforts, there are currently no drugs on the market that specifically target PCOLCE2. However, there ar…	GO:1990830 cellular response to leukemia inhibitory factor;GO:1990823 response to leukemia inhibitory factor;GO:0071345 cellular response to cytokine stimulus		Predicted secreted proteins	Cytosol;Nucleoplasm (Approved)		(M3008)NABA ECM GLYCOPROTEINS; (M5884)NABA CORE MATRISOME; (M5889)NABA MATRISOME	(M5930)HALLMARK EPITHELIAL MESENCHYMAL TRANSITION	0	0	0	0	0	0	0	0	0	0	0	0	0	0	0	0	0	0	0	0	2
388165	UBE2Q2P1	1	1	0	388165	Gene_ID	H. sapiens	388165	H. sapiens	UBE2Q2P1	UBE2Q2 pseudogene 1										0	0	0	0	0	0	0	0	0	0	0	0	0	0	0	0	0	0	0	0	2
56925	LXN	1	0	1	56925	Gene_ID	H. sapiens	56925	H. sapiens	LXN	latexin	LXN, also known as latexin, is a gene that encodes a protein inhibitor of zinc-dependent metallocarboxypeptidases. This protein, latexin, is the only known inhibitor of these enzymes and is involved in regulating the population size of hematopoietic stem cells. However, it has been found to be downregulated in cancer cells due to promoter hypermethylation. This suggests that LXN may play a role i…	There is limited information available on targeted drug discovery efforts for LXN. However, the downregulation of LXN in cancer cells suggests that it may be a potential target for cancer therapy. In particular, studies have shown that restoring LXN expression in cancer cells can inhibit tumor growth and metastasis. Additionally, LXN has been implicated in the development of neurodegenerative dis…	GO:0050965 detection of temperature stimulus involved in sensory perception of pain;GO:0050961 detection of temperature stimulus involved in sensory perception;GO:0016048 detection of temperature stimulus		Predicted intracellular proteins	Cytosol;Nucleoplasm (Approved)			(M5891)HALLMARK HYPOXIA	0	0	0	0	0	0	0	1	0	0	0	0	0	0	0	0	0	0	0	0	2
55806	HR	0	1	1	55806	Gene_ID	H. sapiens	55806	H. sapiens	HR	HR lysine demethylase and nuclear receptor corepressor	The HR gene is involved in hair growth and functions as a transcriptional corepressor of multiple nuclear receptors, including thyroid hormone receptor, retinoic acid receptor-related orphan receptors, and vitamin D receptors. It interacts with histone deacetylases and has a regulatory open reading frame (ORF) that modulates its translation. Mutations in the upstream ORF cause Marie Unna heredita…	Mutations in the HR gene have been linked to several forms of hair loss, including Marie Unna hereditary hypotrichosis (MUHH), autosomal recessive congenital alopecia, and atrichia with papular lesions. These conditions are characterized by varying degrees of hair loss, ranging from mild thinning to complete baldness. While there are currently no targeted drugs available for these specific condit…	GO:0033169 histone H3-K9 demethylation;GO:0070076 histone lysine demethylation;GO:0016577 histone demethylation		Human disease related genes:Skin diseases:Skin and soft tissue diseases; Disease related genes; Enzymes; Potential drug targets; Predicted intracellular proteins; ENZYME proteins:Oxidoreductases; Human disease related genes:Congenital malformations:Congenital malformations of skin	Nucleoplasm (Supported)			(M5906)HALLMARK ESTROGEN RESPONSE EARLY; (M5907)HALLMARK ESTROGEN RESPONSE LATE	0	0	0	0	0	0	0	0	0	0	0	0	0	0	0	0	0	0	0	0	2
25937	WWTR1	0	1	1	25937	Gene_ID	H. sapiens	25937	H. sapiens	WWTR1	WW domain containing transcription regulator 1	WWTR1, also known as WW domain containing transcription regulator 1, is a gene that plays a role in various cellular processes, including hippo signaling, cell differentiation, and signal transduction. It enables transcription coactivator activity and is located in both the cytosol and nuclear body. The gene is involved in the regulation of gene expression and is essential for normal cellular fun…	WWTR1 has been implicated in various diseases, including cancer and cardiovascular disorders. In cancer, WWTR1 has been found to be overexpressed in several types of tumors, including breast, lung, and liver cancer. WWTR1 has been shown to promote tumor growth and metastasis, making it a potential target for cancer therapy. Several drugs targeting WWTR1 are currently in development, including inh…	GO:0072307 regulation of metanephric nephron tubule epithelial cell differentiation;GO:0072182 regulation of nephron tubule epithelial cell differentiation;GO:2000696 regulation of epithelial cell differentiation involved in kidney development		Cancer-related genes; Predicted intracellular proteins	Nuclear bodies;Nucleoplasm (Supported); Additional: Cytosol			(M5896)HALLMARK TGF BETA SIGNALING; (M5909)HALLMARK MYOGENESIS	0	0	0	0	0	0	0	0	0	0	0	0	0	0	0	0	0	0	0	0	2
201625	DNAH12	0	1	1	201625	Gene_ID	H. sapiens	201625	H. sapiens	DNAH12	dynein axonemal heavy chain 12	DNAH12 is a gene that encodes for the dynein axonemal heavy chain 12 protein. This protein is predicted to have several functions, including ATP binding activity, dynein intermediate chain binding activity, and dynein light intermediate chain binding activity. It is also predicted to be involved in microtubule-based movement and located in the cilium, cytoplasm, and microtubule. Additionally, it …	Mutations in the DNAH12 gene have been associated with several diseases, including primary ciliary dyskinesia (PCD), a rare genetic disorder that affects the function of cilia in the respiratory tract, resulting in chronic respiratory infections and other complications. Targeted drug discovery efforts for PCD have focused on developing therapies that can improve ciliary function, such as gene the…	GO:0007018 microtubule-based movement;GO:0007017 microtubule-based process;GO:0009987 cellular process		Cancer-related genes:Mutated cancer genes; Predicted intracellular proteins	Centrosome (Approved); Additional: Cytosol				0	0	0	0	0	0	0	0	0	0	0	0	0	0	0	0	0	0	0	0	2
9097	USP14	1	0	1	9097	Gene_ID	H. sapiens	9097	H. sapiens	USP14	ubiquitin specific peptidase 14	USP14 is a gene that encodes a deubiquitinating enzyme (DUB) belonging to the ubiquitin-specific processing (UBP) family of proteases. The protein is located in the cytoplasm and is responsible for cleaving the ubiquitin moiety from ubiquitin-fused precursors and ubiquitinylated proteins. Mice with a mutation resulting in reduced expression of the ortholog of this protein experience growth retard…	USP14 has been implicated in several diseases, including cancer, neurodegenerative disorders, and viral infections. In cancer, USP14 has been shown to regulate the stability of several oncogenic proteins, making it a potential target for cancer therapy. In neurodegenerative disorders such as Parkinson's and Alzheimer's disease, USP14 has been found to play a role in the degradation of misfolded p…	GO:1903070 negative regulation of ER-associated ubiquitin-dependent protein catabolic process;GO:1904293 negative regulation of ERAD pathway;GO:1903069 regulation of ER-associated ubiquitin-dependent protein catabolic process		Enzymes; ENZYME proteins:Hydrolases; Peptidases:Cysteine-type peptidases; Predicted intracellular proteins	Cytosol;Plasma membrane (Supported)	Phenethyl Isothiocyanate		(M5921)HALLMARK COMPLEMENT	0	0	1	0	0	0	0	0	0	0	0	0	0	0	0	0	0	0	1	0	2
4240	MFGE8	0	1	1	4240	Gene_ID	H. sapiens	4240	H. sapiens	MFGE8	milk fat globule EGF and factor V/VIII domain containing	MFGE8 is a gene that produces multiple protein products, with lactadherin being the major one. Lactadherin is a glycoprotein found in cell membranes that helps in the phagocytosis of apoptotic cells. It has also been linked to wound healing, autoimmune disease, and cancer. The gene can also produce a smaller cleavage product called medin, which is the primary protein component of aortic medial am…	Research on MFGE8 has revealed its potential as a therapeutic target for various diseases. In cancer, MFGE8 has been found to promote tumor growth and metastasis, making it a potential target for cancer therapy. In autoimmune diseases, such as rheumatoid arthritis and lupus, MFGE8 has been shown to play a role in the regulation of immune responses, making it a potential target for immunomodulator…	GO:0043277 apoptotic cell clearance;GO:0007338 single fertilization;GO:0006909 phagocytosis		Predicted secreted proteins; Cancer-related genes:Candidate cancer biomarkers	Cytosol (Approved)		(M256)PID TAP63 PATHWAY; (M160)PID AVB3 INTEGRIN PATHWAY; (M3008)NABA ECM GLYCOPROTEINS		0	0	0	0	0	0	0	0	0	0	0	0	0	0	0	0	0	0	0	0	2
100128062	SLC2A3P1	1	0	1	100128062	Gene_ID	H. sapiens	100128062	H. sapiens	SLC2A3P1	solute carrier family 2 member 3 pseudogene 1										0	0	0	0	0	0	0	0	0	0	0	0	0	0	0	0	0	0	0	0	2
90525	SHF	0	1	1	90525	Gene_ID	H. sapiens	90525	H. sapiens	SHF	Src homology 2 domain containing F	The human gene SHF, or Src homology 2 domain containing F, is predicted to have the ability to bind to phosphotyrosine residues and be involved in the apoptotic process. This information is provided by the Alliance of Genome Resources as of April 2022.	There is limited information available on the disease implications of the SHF gene. However, research has suggested that it may play a role in cancer development and progression. Specifically, SHF has been found to be overexpressed in several types of cancer, including breast, lung, and ovarian cancer. This overexpression has been linked to increased cell proliferation, migration, and invasion, a…	GO:0006915 apoptotic process;GO:0012501 programmed cell death;GO:0008219 cell death		Predicted intracellular proteins	Nucleoplasm (Approved)		(M206)PID PDGFRA PATHWAY		0	0	0	0	0	0	0	0	0	0	0	0	0	0	0	0	0	0	0	0	2
57573	ZNF471	1	0	1	57573	Gene_ID	H. sapiens	57573	H. sapiens	ZNF471	zinc finger protein 471	ZNF471 is a human gene that encodes for a zinc finger protein 471. It is predicted to have the ability to bind to DNA and regulate transcription by RNA polymerase II. The protein is located in the nucleus of cells.	There is limited information available on the disease implications of ZNF471. However, some studies have suggested that it may play a role in the development of certain cancers, including breast cancer and hepatocellular carcinoma. Targeted drug discovery efforts for ZNF471 are also limited, as its function and role in disease are not well understood. Currently, there are no drugs on the market t…	GO:0006355 regulation of DNA-templated transcription;GO:1903506 regulation of nucleic acid-templated transcription;GO:2001141 regulation of RNA biosynthetic process		Transcription factors:Zinc-coordinating DNA-binding domains; Cancer-related genes:Mutated cancer genes; Predicted intracellular proteins	Nucleoplasm (Supported)				0	0	0	0	0	0	0	0	0	0	0	0	0	0	0	0	0	0	0	0	2
2147	F2	1	1	0	2147	Gene_ID	H. sapiens	2147	H. sapiens	F2	coagulation factor II, thrombin	The F2 gene encodes the prothrombin protein, also known as coagulation factor II, which is proteolytically cleaved to form the activated serine protease thrombin. Thrombin plays a crucial role in blood clot formation, platelet aggregation, and activation of other coagulation factors. It also contributes to cell proliferation, tissue repair, angiogenesis, and vascular integrity. Peptides derived f…	Mutations in the F2 gene can lead to various forms of thrombosis and dysprothrombinemia, including prothrombin deficiency, which is a rare bleeding disorder characterized by reduced levels of prothrombin in the blood. Targeted drug discovery efforts have focused on developing anticoagulants that inhibit thrombin activity, such as heparin, warfarin, and direct thrombin inhibitors like dabigatran. …	GO:1900738 positive regulation of phospholipase C-activating G protein-coupled receptor signaling pathway;GO:0070945 neutrophil-mediated killing of gram-negative bacterium;GO:1900736 regulation of phospholipase C-activating G protein-coupled receptor signaling pathway		ENZYME proteins:Hydrolases; Disease related genes; Human disease related genes:Cardiovascular diseases:Hematologic diseases; Enzymes; Peptidases:Serine-type peptidases; Candidate cardiovascular disease genes; Predicted secreted proteins; Cancer-related genes:Candidate cancer biomarkers; Predicted intracellular proteins; FDA approved drug targets:Biotech drugs; FDA approved drug targets:Small mole…		Lepirudin; Bivalirudin; Drotrecogin alfa; Coagulation Factor IX (Recombinant); Menadione; Argatroban; Proflavine; Zinc; 2-{2-hydroxy-[1,1'-biphenyl]-3-yl}-1H-1,3-benzodiazole-5-carboximidamide; Beta-(2-Naphthyl)-Alanine; Hemi-Babim; 2-(2-hydroxy-phenyl)-3H-benzoimidazole-5-carboxamidine; 4-Oxo-2-Phenylmethanesulfonyl-Octahydro-Pyrrolo[1,2-a]Pyrazine-6-Carboxylic Acid [1-(N-Hydroxycarbamimidoyl)-P…	(M138)PID THROMBIN PAR4 PATHWAY; (M165)PID SYNDECAN 4 PATHWAY; (M238)PID THROMBIN PAR1 PATHWAY	(M5946)HALLMARK COAGULATION; (M5902)HALLMARK APOPTOSIS; (M5921)HALLMARK COMPLEMENT	1	0	1	0	0	0	0	1	0	0	1	1	0	1	1	0	0	1	0	0	2
26468	LHX6	1	0	1	26468	Gene_ID	H. sapiens	26468	H. sapiens	LHX6	LIM homeobox 6	LHX6 is a gene that encodes a protein containing tandem LIM domains and a DNA-binding homeodomain. It is involved in embryogenesis and head development and is highly expressed in neural crest derived mesenchyme cells. The protein functions as a transcription factor and is encoded by multiple transcript variants resulting from alternative splicing.	Research on LHX6 has revealed its potential involvement in several diseases and disorders. For example, mutations in the LHX6 gene have been linked to cleft lip and palate, a common birth defect affecting the formation of the upper lip and roof of the mouth. Additionally, LHX6 has been implicated in the development of certain types of cancer, including breast cancer and glioblastoma. Given its ro…	GO:0021853 cerebral cortex GABAergic interneuron migration;GO:0021800 cerebral cortex tangential migration;GO:0021894 cerebral cortex GABAergic interneuron development		Transcription factors:Helix-turn-helix domains; Predicted intracellular proteins	Nucleoli fibrillar center (Uncertain); Additional: Plasma membrane				0	0	0	0	0	0	0	0	0	0	0	0	0	0	0	0	0	0	0	0	2
84969	C20orf100	0	1	1	84969	Gene_ID	H. sapiens	84969	H. sapiens	TOX2	TOX high mobility group box family member 2	TOX2 is a human gene that belongs to the TOX high mobility group box family member 2. It plays a role in enabling transcription coactivator activity and is involved in positive regulation of transcription by RNA polymerase II. The gene is located in the nucleoplasm. This information is provided by the Alliance of Genome Resources as of April 2022.	There is limited information available on the disease implications of TOX2. However, some studies have suggested that it may be involved in the development and progression of certain types of cancer, including breast cancer and lung cancer. Targeted drug discovery efforts for TOX2 are also limited, as the gene is not currently considered a major therapeutic target. However, some research has focu…	GO:0045944 positive regulation of transcription by RNA polymerase II;GO:0045893 positive regulation of DNA-templated transcription;GO:1903508 positive regulation of nucleic acid-templated transcription		Transcription factors:Other all-alpha-helical DNA-binding domains; Predicted intracellular proteins	Nucleoplasm (Supported)				0	0	0	0	0	0	0	0	0	0	0	0	0	0	0	0	0	0	0	0	2
6496	SIX3	1	1	0	6496	Gene_ID	H. sapiens	6496	H. sapiens	SIX3	SIX homeobox 3	The SIX3 gene is a member of the sine oculis homeobox transcription factor family and is involved in eye development. Mutations in this gene have been linked to holoprosencephaly type 2, a condition characterized by abnormal brain development and facial deformities.	Holoprosencephaly type 2 is a rare genetic disorder caused by mutations in the SIX3 gene. This condition is characterized by incomplete separation of the brain's hemispheres, leading to abnormal brain development and facial deformities. There is currently no cure for holoprosencephaly type 2, and treatment is mainly supportive and symptomatic. However, targeted drug discovery efforts are underway…	GO:0003404 optic vesicle morphogenesis;GO:0009946 proximal/distal axis specification;GO:0061074 regulation of neural retina development		Human disease related genes:Congenital malformations:Congenital malformations of the nervous system; Transcription factors:Helix-turn-helix domains; Predicted intracellular proteins; Disease related genes	Nucleoplasm (Approved)				0	0	0	1	1	1	0	0	0	0	0	0	1	0	0	1	0	0	0	0	2
595	CCND1	1	1	0	595	Gene_ID	H. sapiens	595	H. sapiens	CCND1	cyclin D1	The CCND1 gene encodes for the protein cyclin D1, which belongs to the cyclin family and regulates CDK kinases. Cyclin D1 forms a complex with CDK4 or CDK6, which is required for cell cycle G1/S transition. The expression of CCND1 is positively regulated by the tumor suppressor protein Rb. Mutations, amplification, and overexpression of CCND1 are frequently observed in various human cancers, alte…	The CCND1 gene has been implicated in various types of cancer, including breast, lung, and esophageal cancer. Overexpression of cyclin D1 has been associated with poor prognosis and resistance to chemotherapy. Therefore, targeting cyclin D1 has been explored as a potential therapeutic strategy for cancer treatment. Several drugs have been developed to inhibit cyclin D1, including palbociclib, rib…	GO:0000320 re-entry into mitotic cell cycle;GO:0033601 positive regulation of mammary gland epithelial cell proliferation;GO:0033197 response to vitamin E		Cancer-related genes:Mutated cancer genes; Human disease related genes:Cancers:Head and neck cancers; Human disease related genes:Cancers:Cancers of haematopoietic and lymphoid tissues; Disease related genes; Human disease related genes:Cancers:Cancers of the digestive system; Human disease related genes:Cancers:Cancers of the breast and female genital organs; Cancer-related genes:Mutational canc…	Nucleoplasm (Supported)	Acetylsalicylic acid; Arsenic trioxide; Encorafenib; Bryostatin 1	(M209)PID P38 GAMMA DELTA PATHWAY; (M3686)SA REG CASCADE OF CYCLIN EXPR; (M1529)SA G1 AND S PHASES	(M5903)HALLMARK NOTCH SIGNALING; (M5908)HALLMARK ANDROGEN RESPONSE; (M5902)HALLMARK APOPTOSIS	0	0	0	0	1	0	0	0	0	0	0	0	0	0	0	0	0	0	1	0	2
2475	MTOR	1	0	1	2475	Gene_ID	H. sapiens	2475	H. sapiens	MTOR	mechanistic target of rapamycin kinase	MTOR, or mechanistic target of rapamycin kinase, is a gene that encodes a protein belonging to a family of phosphatidylinositol kinase-related kinases. This protein is a component of two distinct complexes, mTORC1 and mTORC2, which mediate cellular responses to stresses such as DNA damage and nutrient deprivation. mTORC1 controls protein synthesis, cell growth, and proliferation, while mTORC2 reg…	MTOR has been implicated in a variety of diseases, including cancer, diabetes, and neurodegenerative disorders. In cancer, mTOR inhibitors such as everolimus and temsirolimus have been approved for the treatment of renal cell carcinoma, breast cancer, and pancreatic neuroendocrine tumors. These drugs work by inhibiting mTORC1, which leads to decreased protein synthesis and cell growth. In diabete…	GO:1904059 regulation of locomotor rhythm;GO:1905857 positive regulation of pentose-phosphate shunt;GO:0002296 T-helper 1 cell lineage commitment	yes	Kinases:Atypical kinases; Disease related genes; Enzymes; ENZYME proteins:Transferases; Cancer-related genes:Mutational cancer driver genes; Human disease related genes:Congenital malformations:Other congenital malformations; FDA approved drug targets:Small molecule drugs; Predicted intracellular proteins; Cancer-related genes:Mutated cancer genes	Cytosol;Golgi apparatus (Supported)	Pimecrolimus; Sirolimus; Everolimus; Rimiducid; SF1126; XL765; Ridaforolimus; Temsirolimus; Fostamatinib	(M143)PID IL2 PI3K PATHWAY; (M249)PID PI3KCI AKT PATHWAY; (M161)PID IFNG PATHWAY	(M5951)HALLMARK SPERMATOGENESIS	1	0	0	0	0	0	0	1	1	0	0	0	0	0	0	0	1	1	0	0	2
8837	CFLAR	0	1	1	8837	Gene_ID	H. sapiens	8837	H. sapiens	CFLAR	CASP8 and FADD like apoptosis regulator	CFLAR, also known as CASP8 and FADD like apoptosis regulator, is a gene that encodes a protein involved in regulating apoptosis, or programmed cell death. The protein is similar in structure to caspase-8, but does not have caspase activity. Instead, it appears to be cleaved into two peptides by caspase-8. There are several different isoforms of the protein encoded by different transcript variants…	CFLAR has been implicated in several diseases, including cancer, autoimmune disorders, and viral infections. In cancer, CFLAR has been shown to be overexpressed in some tumors, leading to resistance to chemotherapy and radiation therapy. Targeting CFLAR with small molecule inhibitors or RNA interference has been explored as a potential therapeutic strategy for cancer treatment. However, there are…	GO:1901740 negative regulation of myoblast fusion;GO:1903845 negative regulation of cellular response to transforming growth factor beta stimulus;GO:0034242 negative regulation of syncytium formation by plasma membrane fusion		Enzymes; Cancer-related genes:Candidate cancer biomarkers; Peptidases:Cysteine-type peptidases; Predicted intracellular proteins	Cytosol;Nucleoplasm;Plasma membrane (Supported); Additional: Nuclear bodies		(M5060)SA FAS SIGNALING; (M79)PID TRAIL PATHWAY; (M197)PID HIV NEF PATHWAY	(M5902)HALLMARK APOPTOSIS; (M5890)HALLMARK TNFA SIGNALING VIA NFKB	0	1	0	0	0	0	0	0	0	0	0	0	0	0	0	1	0	1	0	0	2
6347	CCL2	1	1	0	6347	Gene_ID	H. sapiens	6347	H. sapiens	CCL2	C-C motif chemokine ligand 2	CCL2, also known as C-C motif chemokine ligand 2, is a gene located on chromosome 17 that encodes a chemokine protein involved in immunoregulatory and inflammatory processes. It belongs to the CC subfamily of chemokines, which is characterized by two adjacent cysteine residues. CCL2 has been shown to attract monocytes and basophils, but not neutrophils or eosinophils. Elevated expression of CCL2 …	CCL2 has been implicated in a variety of diseases, including cancer, multiple sclerosis, and HIV-associated dementia. In cancer, CCL2 has been shown to promote tumor growth and metastasis by recruiting monocytes and macrophages to the tumor microenvironment. Targeting CCL2 has been explored as a potential therapeutic strategy for cancer, with several drugs in development, including carlumab and e…	GO:0035684 helper T cell extravasation;GO:2000502 negative regulation of natural killer cell chemotaxis;GO:1901624 negative regulation of lymphocyte chemotaxis		Candidate cardiovascular disease genes; Predicted secreted proteins; Cancer-related genes:Candidate cancer biomarkers	Golgi apparatus (Approved); Additional: Vesicles	Mimosine; Danazol; Chondroitin sulfate	(M22)PID GMCSF PATHWAY; (M65)PID FRA PATHWAY; (M196)PID IL23 PATHWAY	(M5922)HALLMARK UNFOLDED PROTEIN RESPONSE; (M5890)HALLMARK TNFA SIGNALING VIA NFKB; (M5913)HALLMARK INTERFERON GAMMA RESPONSE	1	1	1	0	0	0	0	1	0	1	1	0	0	1	1	0	0	0	0	0	2
100996331	POTEB	1	0	1	100996331	Gene_ID	H. sapiens	100996331	H. sapiens	POTEB	POTE ankyrin domain family member B	POTEB is a gene that encodes for a protein belonging to the POTE ankyrin domain family. This family of proteins is known to be expressed in a variety of tissues, including the testis, and is thought to play a role in cellular differentiation and proliferation. While the exact function of POTEB is not yet fully understood, it has been suggested that it may be involved in the regulation of cell gro…	There is limited information available on the disease implications of POTEB, but mutations in this gene have been associated with prostate cancer. Targeted drug discovery efforts for POTEB are also limited, as the exact function of this gene is not yet fully understood. However, there are ongoing efforts to develop drugs that target other members of the POTE ankyrin domain family, which may have …			Predicted intracellular proteins					0	0	0	0	0	0	0	0	0	0	0	0	0	0	0	0	0	0	0	0	2
92104	TTC30B	0	1	1	92104	Gene_ID	H. sapiens	92104	H. sapiens	IFT70A	intraflagellar transport 70A	TTC30A is a human gene that is predicted to be involved in intraciliary transport and located in the centrosome and cilium. It is also predicted to enable intraciliary transport particle B binding activity and be part of intraciliary transport particle B. Additionally, it is predicted to be active in axonemal microtubule and ciliary basal body.	There is limited information available on the disease implications of TTC30A. However, mutations in this gene have been associated with ciliary dysfunction, which can lead to a range of disorders known as ciliopathies. These disorders can affect multiple organ systems, including the respiratory, renal, and central nervous systems. Targeted drug discovery efforts for ciliopathies are still in the …	GO:0042073 intraciliary transport;GO:0031503 protein-containing complex localization;GO:0010970 transport along microtubule		Predicted intracellular proteins	Centrosome;Nucleoplasm (Approved)				0	0	0	0	0	0	0	0	0	0	0	0	0	0	0	0	0	0	0	0	2
55603	FAM46A	0	1	1	55603	Gene_ID	H. sapiens	55603	H. sapiens	TENT5A	terminal nucleotidyltransferase 5A	TENT5A is a human gene that encodes for a protein called terminal nucleotidyltransferase 5A. This protein is involved in RNA binding activity and is predicted to play a role in mRNA stabilization. It is also implicated in various diseases such as lung non-small cell carcinoma, osteoarthritis, and osteogenesis imperfecta type 18. Additionally, TENT5A is predicted to act upstream of or within respo…	TENT5A has been implicated in several diseases, including lung non-small cell carcinoma, osteoarthritis, and osteogenesis imperfecta type 18. In lung non-small cell carcinoma, TENT5A has been shown to be upregulated and associated with poor prognosis. In osteoarthritis, TENT5A expression is increased in cartilage tissue and may contribute to the disease progression. In osteogenesis imperfecta typ…	GO:0030501 positive regulation of bone mineralization;GO:0045778 positive regulation of ossification;GO:0070169 positive regulation of biomineral tissue development		Human disease related genes:Congenital malformations:Congenital malformations of the musculoskeletal system; Predicted intracellular proteins; Disease related genes	Nucleoplasm (Approved); Additional: Cytosol			(M5911)HALLMARK INTERFERON ALPHA RESPONSE	0	0	0	0	0	0	0	0	0	0	0	0	0	0	0	0	0	0	0	0	2
5341	PLEK	0	1	1	5341	Gene_ID	H. sapiens	5341	H. sapiens	PLEK	pleckstrin	The human gene PLEK, also known as pleckstrin, is involved in various cellular processes such as G protein-coupled receptor signaling, actin cytoskeleton organization, and regulation of supramolecular fiber organization. It enables binding activity with phosphatidylinositol-3,4-bisphosphate, protein homodimerization, and protein kinase C. PLEK is located in the cytoplasm and ruffle membrane.	There is limited information available on the disease implications of PLEK. However, some studies have suggested that PLEK may play a role in the development and progression of certain cancers, including breast cancer and glioblastoma. Targeted drug discovery efforts for PLEK are also limited, but some studies have identified potential small molecule inhibitors that could target PLEK and its asso…	GO:0010920 negative regulation of inositol phosphate biosynthetic process;GO:0010924 regulation of inositol-polyphosphate 5-phosphatase activity;GO:0010925 positive regulation of inositol-polyphosphate 5-phosphatase activity		Predicted intracellular proteins	Nucleoli (Approved)			(M5946)HALLMARK COAGULATION; (M5890)HALLMARK TNFA SIGNALING VIA NFKB; (M5921)HALLMARK COMPLEMENT	1	0	0	0	0	0	1	0	0	0	0	0	0	0	0	0	0	1	1	0	2
58157	NGB	1	0	1	58157	Gene_ID	H. sapiens	58157	H. sapiens	NGB	neuroglobin	The NGB gene encodes a protein called neuroglobin, which is similar to other oxygen-binding proteins in the globin gene family. Neuroglobin is found in the central and peripheral nervous system and is highly conserved among vertebrates. It may play a role in increasing oxygen availability and providing protection during hypoxic or ischemic conditions.	Research on the NGB gene and neuroglobin protein has suggested potential implications in various neurological disorders, including stroke, Alzheimer's disease, and Parkinson's disease. Studies have shown that neuroglobin may have neuroprotective effects by reducing oxidative stress and inflammation, promoting cell survival, and improving mitochondrial function. Targeted drug discovery efforts hav…	GO:0015671 oxygen transport;GO:0015669 gas transport;GO:0001666 response to hypoxia		Transporters:Transporter channels and pores; Predicted intracellular proteins				(M5956)HALLMARK KRAS SIGNALING DN	0	0	0	0	0	0	0	0	0	0	0	0	0	0	0	0	0	0	0	0	2
317762	CCDC85C	0	1	1	317762	Gene_ID	H. sapiens	317762	H. sapiens	CCDC85C	coiled-coil domain containing 85C	CCDC85C is a human gene that is predicted to play a role in the development of the cerebral cortex. It is located in the adherens junction, which is a specialized structure that helps cells stick together. The gene contains a coiled-coil domain, which is a structural motif commonly found in proteins involved in various cellular processes. While the exact function of CCDC85C is not yet fully under…	There is currently limited information available on the disease implications of CCDC85C. However, some studies have suggested that mutations in this gene may be associated with neurodevelopmental disorders such as autism spectrum disorder and intellectual disability. As of now, there are no targeted drug discovery efforts specifically focused on CCDC85C. However, given its potential role in brain…	GO:0021987 cerebral cortex development;GO:0021543 pallium development;GO:0021537 telencephalon development		Predicted intracellular proteins	Mitotic chromosome;Nucleoli rim (Uncertain); Additional: Cell Junctions				0	0	0	0	0	0	0	0	0	0	0	0	0	0	0	0	0	0	0	0	2
27032	ATP2C1	1	0	1	27032	Gene_ID	H. sapiens	27032	H. sapiens	ATP2C1	ATPase secretory pathway Ca2+ transporting 1	ATP2C1 is a gene that encodes a protein belonging to the family of P-type cation transport ATPases. This protein is responsible for the transport of calcium ions by catalyzing the hydrolysis of ATP. Defects in this gene lead to Hailey-Hailey disease, which is an autosomal dominant disorder. The gene has multiple alternatively spliced transcript variants that encode different isoforms.	Hailey-Hailey disease, also known as familial benign chronic pemphigus, is a rare autosomal dominant skin disorder caused by mutations in the ATP2C1 gene. The disease is characterized by recurrent blistering and erosions in the skin folds, such as the groin, armpits, and neck. There is currently no cure for Hailey-Hailey disease, and treatment is mainly focused on managing symptoms. Topical and s…	GO:0032468 Golgi calcium ion homeostasis;GO:0032472 Golgi calcium ion transport;GO:0098629 trans-Golgi network membrane organization		Disease related genes; Enzymes; Transporters:Primary Active Transporters; ENZYME proteins; Human disease related genes:Congenital malformations:Congenital malformations of skin; FDA approved drug targets:Small molecule drugs	Golgi apparatus (Supported)	Enflurane; Isoflurane; Methoxyflurane; Desflurane; Sevoflurane; Calcium		(M5942)HALLMARK UV RESPONSE DN; (M5932)HALLMARK INFLAMMATORY RESPONSE	0	0	0	0	0	0	0	0	0	1	0	1	0	0	0	0	0	0	0	0	2
64776	C11orf1	0	1	1	64776	Gene_ID	H. sapiens	64776	H. sapiens	CFAP68	cilia and flagella associated protein 68	CFAP68 is a gene that encodes for a protein that is associated with cilia and flagella. The protein is located in the nucleoplasm, which is the fluid inside the nucleus of a cell. Cilia and flagella are hair-like structures that protrude from the surface of cells and are involved in various cellular processes, such as movement and sensing. CFAP68 is thought to play a role in the assembly and main…	Primary ciliary dyskinesia (PCD) is a rare genetic disorder that affects the function of cilia and flagella. Mutations in CFAP68 have been associated with PCD, which can lead to respiratory and fertility problems. There is currently no cure for PCD, and treatment is focused on managing symptoms. Antibiotics are often used to treat respiratory infections, and airway clearance techniques can help t…	GO:0008150 biological_process		Predicted intracellular proteins	Nucleoplasm (Enhanced)				0	0	0	0	0	0	0	0	0	0	0	0	0	0	0	0	0	0	0	0	2
84699	CREB3L3	1	0	1	84699	Gene_ID	H. sapiens	84699	H. sapiens	CREB3L3	cAMP responsive element binding protein 3 like 3	CREB3L3 is a gene that encodes a protein belonging to the basic-leucine zipper family and the AMP-dependent transcription factor family. This protein is found in the endoplasmic reticulum and acts as a transcription factor that is activated by cyclic AMP stimulation. It binds to the cyclic AMP response element (CRE) and the box-B element and has been associated with acute inflammatory response, h…	There is limited information available on the disease implications of CREB3L3. However, studies have suggested that it may play a role in hepatocellular carcinoma and triglyceride metabolism. Targeted drug discovery efforts for CREB3L3 are also limited, but some studies have explored the potential of targeting this gene for the treatment of hepatocellular carcinoma. One example of a successful dr…	GO:1990440 positive regulation of transcription from RNA polymerase II promoter in response to endoplasmic reticulum stress;GO:0036003 positive regulation of transcription from RNA polymerase II promoter in response to stress;GO:0002675 positive regulation of acute inflammatory response		Transcription factors:Basic domains; Predicted intracellular proteins					0	0	1	0	0	0	0	0	0	0	0	0	0	0	0	0	0	0	0	0	2
4212	MEIS2	1	1	0	4212	Gene_ID	H. sapiens	4212	H. sapiens	MEIS2	Meis homeobox 2	MEIS2 is a gene that encodes a homeobox protein belonging to the TALE family of homeodomain-containing proteins. TALE homeobox proteins are highly conserved transcription regulators that play essential roles in developmental programs. MEIS2 has multiple transcript variants that encode distinct isoforms. The protein encoded by this gene is involved in the regulation of gene expression and is essen…	Mutations in the MEIS2 gene have been associated with a range of developmental disorders, including intellectual disability, speech delay, and autism spectrum disorder. Targeted drug discovery efforts for MEIS2-related disorders are still in the early stages, but there is growing interest in developing drugs that can modulate the activity of MEIS2 and related proteins. One potential approach is t…	GO:0110024 positive regulation of cardiac muscle myoblast proliferation;GO:0110022 regulation of cardiac muscle myoblast proliferation;GO:2000288 positive regulation of myoblast proliferation		Human disease related genes:Congenital malformations:Other congenital malformations; Transcription factors:Helix-turn-helix domains; Predicted intracellular proteins; Disease related genes	Nucleoplasm (Approved); Additional: Cytosol			(M5901)HALLMARK G2M CHECKPOINT	1	0	0	0	0	1	0	0	0	0	0	0	1	0	0	0	0	0	0	0	2
170062	FAM47B	1	1	0	170062	Gene_ID	H. sapiens	170062	H. sapiens	FAM47B	family with sequence similarity 47 member B	As an AI language model, I do not have access to the latest research and updates on genes. However, based on the available information, FAM47B is a member of the FAM47 gene family, which is conserved across different species. The function of this gene is not well understood, but it is believed to play a role in cellular processes such as protein synthesis and cell division. Mutations in FAM47B ha…	Unfortunately, as an AI language model, I do not have access to the latest research and updates on genes. However, based on the available information, mutations in FAM47B have been associated with certain types of cancer, including breast and ovarian cancer. Targeted drug discovery efforts for FAM47B are likely ongoing, but it is unclear if any drugs have been successfully developed and brought t…			Predicted intracellular proteins					0	0	0	0	0	0	0	0	0	0	0	0	0	0	0	0	0	0	0	0	2
79694	MANEA	0	1	1	79694	Gene_ID	H. sapiens	79694	H. sapiens	MANEA	mannosidase endo-alpha	The MANEA gene encodes for an enzyme called mannosidase endo-alpha, which plays a role in the processing of N-glycosylation of proteins. This process begins in the endoplasmic reticulum with the transfer of a preassembled oligosaccharide to the target protein. The core oligosaccharide is then processed by several glycosidases in the ER and by MANEA in the Golgi. MANEA cleaves the alpha-1,2-mannos…	Mutations in the MANEA gene have been associated with developmental delay and intellectual disability. However, there are currently no targeted drug discovery efforts for this gene. This may be due to the fact that the function of MANEA is not well understood and there are no known diseases directly caused by its dysfunction. Additionally, there are no drugs on the market that specifically target…			Enzymes; ENZYME proteins:Hydrolases; Predicted intracellular proteins	Golgi apparatus (Supported)				0	0	0	0	0	0	0	0	0	0	0	0	0	0	0	0	0	0	0	0	2
56961	SHD	0	1	1	56961	Gene_ID	H. sapiens	56961	H. sapiens	SHD	Src homology 2 domain containing transforming protein D	The human gene SHD, also known as Src homology 2 domain containing transforming protein D, is predicted to have the ability to bind to phosphotyrosine residues. This information is provided by the Alliance of Genome Resources as of April 2022.	There is limited information available on the disease implications of the SHD gene. However, it has been suggested that the gene may play a role in cancer development and progression. Targeted drug discovery efforts have focused on developing inhibitors of SHD to potentially treat cancer. One example of a successful drug targeting SHD is Dasatinib, which is used to treat chronic myeloid leukemia …			Predicted intracellular proteins	Centriolar satellite;Cytosol (Uncertain)				0	0	0	0	0	0	0	0	0	0	0	0	0	0	0	0	0	0	0	0	2
839	CASP6	0	1	1	839	Gene_ID	H. sapiens	839	H. sapiens	CASP6	caspase 6	CASP6, also known as caspase 6, is a gene that encodes an enzyme belonging to the caspase family. Caspases are involved in the process of cell apoptosis, or programmed cell death. Caspases are initially inactive proenzymes that are activated through proteolytic processing at specific aspartic acid residues. Caspase 6 is activated by caspases 7, 8, and 10 and is thought to function as a downstream…	CASP6 has been implicated in several diseases, including neurodegenerative disorders such as Alzheimer's disease and Huntington's disease. In Alzheimer's disease, caspase 6 has been shown to cleave tau protein, leading to the formation of neurofibrillary tangles, a hallmark of the disease. Inhibition of caspase 6 has been proposed as a potential therapeutic strategy for Alzheimer's disease. In Hu…	GO:0072733 response to staurosporine;GO:0072734 cellular response to staurosporine;GO:0060545 positive regulation of necroptotic process		ENZYME proteins:Hydrolases; Enzymes; Cancer-related genes:Candidate cancer biomarkers; Predicted intracellular proteins; Peptidases:Cysteine-type peptidases	Cytosol (Supported); Additional: Nucleoplasm		(M197)PID HIV NEF PATHWAY; (M220)PID CASPASE PATHWAY; (M153)PID P75 NTR PATHWAY	(M5902)HALLMARK APOPTOSIS; (M5891)HALLMARK HYPOXIA; (M5934)HALLMARK XENOBIOTIC METABOLISM	0	0	1	0	0	0	0	0	0	0	0	0	0	0	0	1	0	0	0	0	2
1118	CHIT1	0	1	1	1118	Gene_ID	H. sapiens	1118	H. sapiens	CHIT1	chitinase 1	CHIT1, also known as chitinase 1, is an enzyme that is secreted by activated human macrophages and is highly elevated in the plasma of patients with Gaucher disease. The expression of CHIT1 occurs only at a late stage of differentiation of monocytes to activated macrophages in culture. This enzyme is highly conserved and may play a role in the degradation of chitin-containing pathogens. CHIT1 is …	Gaucher disease is a rare genetic disorder caused by a deficiency of the enzyme glucocerebrosidase, which leads to the accumulation of a fatty substance called glucocerebroside in the body's cells and tissues. CHIT1 has been identified as a biomarker for Gaucher disease, as its levels are significantly elevated in the plasma of affected individuals. Targeted drug discovery efforts have focused on…	GO:0044245 polysaccharide digestion;GO:0006030 chitin metabolic process;GO:0006032 chitin catabolic process		Candidate cardiovascular disease genes; Enzymes; ENZYME proteins:Hydrolases; Predicted secreted proteins		2-acetylamino-2-deoxy-b-D-allopyranose; 2-(Acetylamino)-2-Deoxy-6-O-Methyl-Alpha-D-Allopyranose; Argifin; Argadin; Allosamizoline			0	0	0	0	0	0	0	0	0	0	0	0	0	0	0	0	0	0	0	0	2
2954	GSTZ1	1	0	1	2954	Gene_ID	H. sapiens	2954	H. sapiens	GSTZ1	glutathione S-transferase zeta 1	GSTZ1 is a gene that belongs to the glutathione S-transferase (GSTs) super-family. This gene encodes an enzyme that plays a crucial role in the detoxification of electrophilic molecules, including carcinogens, mutagens, and therapeutic drugs, by conjugation with glutathione. The enzyme catalyzes the conversion of maleylacetoacetate to fumarylacetoacatate, which is a step in the phenylalanine/tyro…	Research has shown that GSTZ1 may play a role in the development and progression of certain diseases, including cancer, neurodegenerative disorders, and metabolic disorders. For example, studies have found that GSTZ1 expression is decreased in certain types of cancer, such as breast and lung cancer, and that low expression levels are associated with poor prognosis. Additionally, GSTZ1 has been im…	GO:0006572 tyrosine catabolic process;GO:0006558 L-phenylalanine metabolic process;GO:0006559 L-phenylalanine catabolic process		Disease related genes; Enzymes; ENZYME proteins:Transferases; Potential drug targets; Predicted intracellular proteins; ENZYME proteins:Isomerase	Cytosol (Approved); Additional: Nucleoplasm	Glutathione; 1,4-Dithiothreitol; Dichloroacetic acid; Glycerin		(M5935)HALLMARK FATTY ACID METABOLISM	0	0	0	0	0	0	0	0	0	0	0	0	0	0	0	0	0	0	0	0	2
140545	RNF32	1	1	0	140545	Gene_ID	H. sapiens	140545	H. sapiens	RNF32	ring finger protein 32	RNF32, also known as ring finger protein 32, is a gene that encodes a protein containing two RING finger motifs. RING finger motifs are found in various proteins and are involved in protein-DNA or protein-protein interactions. RNF32 is expressed during spermatogenesis, specifically in spermatocytes and/or spermatids. Alternative splicing of this gene results in multiple transcript variants.	There is limited information available on the disease implications of RNF32. However, some studies have suggested that mutations in RNF32 may be associated with male infertility. Targeted drug discovery efforts for RNF32 are also limited, as the function of this protein is not well understood. However, some studies have suggested that RNF32 may play a role in the regulation of apoptosis and cell …			Predicted intracellular proteins	Cytosol;Nuclear bodies (Approved)				0	0	0	0	0	0	0	0	0	0	0	0	0	0	0	0	0	0	0	0	2
89874	SLC25A21	0	1	1	89874	Gene_ID	H. sapiens	89874	H. sapiens	SLC25A21	solute carrier family 25 member 21	SLC25A21 is a human gene that encodes a protein belonging to the solute carrier family 25 member 21. This gene is similar to the ODC proteins found in S. cerevisiae, which are mitochondrial carriers that transport C5-C7 oxodicarboxylates across inner mitochondrial membranes. One of the substances transported by ODC is 2-oxoadipate, which is a common intermediate in the breakdown of lysine, trypto…	There is limited information available on the disease implications of SLC25A21 mutations. However, a few studies have suggested that mutations in this gene may be associated with various metabolic disorders, including hyperlysinemia, a rare genetic disorder characterized by elevated levels of lysine in the blood. Targeted drug discovery efforts for SLC25A21 are also limited, as the function of th…	GO:1990550 mitochondrial alpha-ketoglutarate transmembrane transport;GO:0015742 alpha-ketoglutarate transport;GO:0006554 lysine catabolic process		Disease related genes; Potential drug targets; Transporters:Electrochemical Potential-driven transporters; Human disease related genes:Congenital disorders of metabolism:Mitochondrial diseases; Predicted intracellular proteins					0	0	0	0	0	0	0	0	0	0	0	0	0	0	0	0	0	0	0	0	2
127069	OR2T10	1	0	1	127069	Gene_ID	H. sapiens	127069	H. sapiens	OR2T10	olfactory receptor family 2 subfamily T member 10	OR2T10 is a gene that codes for a protein called olfactory receptor family 2 subfamily T member 10. This protein is involved in the sense of smell, specifically in detecting odorant molecules in the nose. Olfactory receptors are a type of G-protein-coupled receptor (GPCR) that are responsible for recognizing and transmitting odorant signals to the brain. The olfactory receptor gene family is the …	There is limited information available on the disease implications of OR2T10. However, olfactory receptors have been implicated in various diseases, including Alzheimer's disease, Parkinson's disease, and schizophrenia. Targeted drug discovery efforts for olfactory receptors are still in the early stages, but there is potential for developing drugs that can modulate olfactory receptor activity fo…	GO:0050911 detection of chemical stimulus involved in sensory perception of smell;GO:0007608 sensory perception of smell;GO:0050907 detection of chemical stimulus involved in sensory perception		G-protein coupled receptors:Odorant/olfactory and gustatory receptors					0	0	0	0	0	0	0	0	0	0	0	0	0	0	0	0	0	0	0	0	2
9645	MICAL2	1	1	0	9645	Gene_ID	H. sapiens	9645	H. sapiens	MICAL2	microtubule associated monooxygenase, calponin and LIM domain containing 2	MICAL2 is a human gene that encodes a monooxygenase protein that plays a role in cytoskeletal dynamics by enhancing the depolymerization of F-actin. It also acts as a regulator of the SRF signaling pathway. Increased expression of MICAL2 has been linked to cancer progression and metastasis.	There is limited information available on targeted drug discovery efforts for MICAL2. However, increased expression of MICAL2 has been linked to cancer progression and metastasis, making it a potential target for cancer therapy. Several studies have shown that inhibition of MICAL2 can reduce cancer cell migration and invasion. However, there are currently no drugs on the market that specifically …	GO:0019417 sulfur oxidation;GO:0030042 actin filament depolymerization;GO:0051261 protein depolymerization		ENZYME proteins:Oxidoreductases; Enzymes; Predicted intracellular proteins	Cytosol;Golgi apparatus (Uncertain); Additional: Nucleoplasm;Plasma membrane				0	0	0	1	0	0	0	0	0	0	0	0	1	0	0	0	0	0	0	0	2
8440	NCK2	0	1	1	8440	Gene_ID	H. sapiens	8440	H. sapiens	NCK2	NCK adaptor protein 2	NCK2, also known as NCK adaptor protein 2, is a gene that encodes a member of the NCK family of adaptor proteins. The protein contains three SH3 domains and one SH2 domain, and it has been shown to bind and recruit various proteins involved in the regulation of receptor protein tyrosine kinases. Although it has no known catalytic function, NCK2 is believed to be involved in cytoskeletal reorganiz…	Research has implicated NCK2 in several diseases, including cancer, Alzheimer's disease, and cardiovascular disease. In cancer, NCK2 has been shown to play a role in tumor growth and metastasis, making it a potential target for cancer therapy. Targeted drug discovery efforts have focused on developing small molecule inhibitors of NCK2, with some promising results in preclinical studies. However, …	GO:1990441 negative regulation of transcription from RNA polymerase II promoter in response to endoplasmic reticulum stress;GO:0036493 positive regulation of translation in response to endoplasmic reticulum stress;GO:1903912 negative regulation of endoplasmic reticulum stress-induced eIF2 alpha phosphorylation		Predicted intracellular proteins			(M69)PID REELIN PATHWAY; (M125)PID IGF1 PATHWAY; (M257)PID EPHRINB REV PATHWAY	(M5893)HALLMARK MITOTIC SPINDLE	1	0	0	0	0	0	0	0	0	0	0	0	0	0	0	0	0	1	0	0	2
147699	PPM1N	0	1	1	147699	Gene_ID	H. sapiens	147699	H. sapiens	PPM1N	protein phosphatase, Mg2+/Mn2+ dependent 1N (putative)	PPM1N is a human gene that encodes a protein phosphatase that is dependent on magnesium and manganese ions. It is predicted to have metal ion binding activity and protein serine/threonine phosphatase activity. PPM1N is involved in negative regulation of I-kappaB kinase/NF-kappaB signaling and positive regulation of the canonical Wnt signaling pathway. It is predicted to be active in both the cyto…	There is limited information available on the disease implications of PPM1N. However, some studies have suggested that it may play a role in cancer development and progression. For example, PPM1N has been found to be downregulated in hepatocellular carcinoma, and its overexpression has been shown to inhibit cancer cell proliferation and migration. There are currently no targeted drug discovery ef…	GO:0035970 peptidyl-threonine dephosphorylation;GO:0043124 negative regulation of I-kappaB kinase/NF-kappaB signaling;GO:0090263 positive regulation of canonical Wnt signaling pathway		Enzymes; ENZYME proteins:Hydrolases; Predicted intracellular proteins	Vesicles (Supported)				0	0	0	0	0	0	0	0	0	0	0	0	0	0	0	0	0	0	0	0	2
7262	PHLDA2	0	1	1	7262	Gene_ID	H. sapiens	7262	H. sapiens	PHLDA2	pleckstrin homology like domain family A member 2	PHLDA2 is a gene located on chromosome 11p15.5, which is a region known for its tumor suppressor genes. Alterations in this region have been linked to various cancers, including breast, ovarian, and lung cancer, as well as Beckwith-Wiedemann syndrome, Wilms tumor, rhabdomyosarcoma, and adrenocortical carcinoma. PHLDA2 is an imprinted gene, meaning it is preferentially expressed from the maternal …	PHLDA2 has been implicated in various cancers, including breast, ovarian, and lung cancer. Studies have shown that PHLDA2 expression is downregulated in breast cancer, and its overexpression can inhibit tumor growth and induce apoptosis. In ovarian cancer, PHLDA2 has been shown to be a potential biomarker for predicting patient survival. In lung cancer, PHLDA2 has been found to be downregulated i…	GO:0060721 regulation of spongiotrophoblast cell proliferation;GO:0060723 regulation of cell proliferation involved in embryonic placenta development;GO:1903547 regulation of growth hormone activity		Predicted intracellular proteins	Nucleoli (Uncertain)			(M5890)HALLMARK TNFA SIGNALING VIA NFKB	0	0	0	0	0	0	0	0	0	0	0	0	0	0	0	0	0	0	0	0	2
56848	SPHK2	0	1	1	56848	Gene_ID	H. sapiens	56848	H. sapiens	SPHK2	sphingosine kinase 2	SPHK2, also known as sphingosine kinase 2, is a gene that encodes one of two sphingosine kinase isozymes responsible for catalyzing the phosphorylation of sphingosine into sphingosine 1-phosphate. This molecule is involved in various cellular processes such as migration, proliferation, and apoptosis, and has been linked to cancer by promoting angiogenesis and tumorigenesis. SPHK2 may play a role …	SPHK2 has been implicated in various diseases, including cancer, inflammation, and cardiovascular diseases. In cancer, SPHK2 has been shown to promote tumor growth and metastasis by regulating cell proliferation, apoptosis, and angiogenesis. Targeting SPHK2 has been proposed as a potential therapeutic strategy for cancer treatment. Several small molecule inhibitors of SPHK2 have been developed an…	GO:0006669 sphinganine-1-phosphate biosynthetic process;GO:0006668 sphinganine-1-phosphate metabolic process;GO:0090154 positive regulation of sphingolipid biosynthetic process	yes	Disease related genes; Enzymes; ENZYME proteins:Transferases; Potential drug targets; Predicted intracellular proteins	Nucleoplasm (Supported)		(M155)PID S1P META PATHWAY; (M144)PID CERAMIDE PATHWAY; (M54)PID IL12 2PATHWAY	(M5956)HALLMARK KRAS SIGNALING DN	1	0	1	0	1	0	0	0	0	1	0	1	0	1	0	0	0	0	0	1	2
53346	TM6SF1	1	0	1	53346	Gene_ID	H. sapiens	53346	H. sapiens	TM6SF1	transmembrane 6 superfamily member 1	TM6SF1 is a human gene that is predicted to be an integral component of the membrane and active in the lysosomal membrane. It belongs to the transmembrane 6 superfamily member 1. The function of this gene is not yet fully understood, but it has been associated with various diseases such as non-alcoholic fatty liver disease and cardiovascular disease. Further research is needed to fully understand…	TM6SF1 has been associated with non-alcoholic fatty liver disease (NAFLD), a condition characterized by the accumulation of fat in the liver. Studies have shown that variants of the TM6SF1 gene are associated with an increased risk of developing NAFLD. Additionally, TM6SF1 has been linked to cardiovascular disease, with some studies suggesting that it may play a role in regulating lipid metabolis…	GO:0008150 biological_process		Transporters:Accessory Factors Involved in Transport; Predicted intracellular proteins					0	0	0	0	0	0	0	0	0	0	0	0	0	0	0	0	0	0	0	0	2
660	BMX	1	1	0	660	Gene_ID	H. sapiens	660	H. sapiens	BMX	BMX non-receptor tyrosine kinase	BMX is a non-receptor tyrosine kinase gene that belongs to the Tec kinase family. The protein encoded by this gene contains a PH-like domain that mediates membrane targeting by binding to PIP3 and a SH2 domain that binds to tyrosine-phosphorylated proteins and functions in signal transduction. BMX is involved in several signal transduction pathways, including the Stat pathway, and regulates diffe…	BMX has been implicated in several diseases, including cancer, cardiovascular disease, and autoimmune disorders. In cancer, BMX has been shown to promote tumor growth and metastasis, making it a potential target for cancer therapy. Several small molecule inhibitors of BMX have been developed and are currently being tested in clinical trials for the treatment of various types of cancer, including …	GO:0050853 B cell receptor signaling pathway;GO:0007498 mesoderm development;GO:0006661 phosphatidylinositol biosynthetic process	yes	Kinases:Tyr protein kinases; Enzymes; ENZYME proteins:Transferases; Predicted intracellular proteins	Plasma membrane (Supported); Additional: Nucleoplasm	Fostamatinib; Zanubrutinib	(M92)PID ANGIOPOIETIN RECEPTOR PATHWAY; (M281)PID FAK PATHWAY		0	0	1	0	0	0	0	0	0	0	0	0	0	0	0	0	0	0	0	0	2
80714	PBX4	0	1	1	80714	Gene_ID	H. sapiens	80714	H. sapiens	PBX4	PBX homeobox 4	PBX4, also known as PBX homeobox 4, is a gene that encodes a member of the pre-B cell leukemia transcription factor family. This protein is a homeobox protein that plays important roles in embryonic development and cellular differentiation, both as a cofactor for Hox genes and through Hox-independent pathways. The protein contains a homeobox DNA-binding domain, but its specific functions have not…	There is limited information available on the disease implications of PBX4. However, studies have suggested that PBX4 may play a role in the development of certain cancers, including leukemia and breast cancer. Targeted drug discovery efforts for PBX4 are also limited, as its specific functions and mechanisms of action are not yet fully understood. However, some studies have suggested that target…	GO:0001654 eye development;GO:0150063 visual system development;GO:0048880 sensory system development		Transcription factors:Helix-turn-helix domains; Predicted intracellular proteins	Vesicles (Approved)				0	0	0	1	0	1	0	0	0	0	0	0	0	0	0	0	0	0	0	0	2
10144	FAM13A	1	1	0	10144	Gene_ID	H. sapiens	10144	H. sapiens	FAM13A	family with sequence similarity 13 member A	FAM13A is a human gene that is predicted to have GTPase activator activity and be involved in regulating small GTPase mediated signal transduction. It is also predicted to be located in the cytosol. FAM13A has been implicated in chronic obstructive pulmonary disease.	FAM13A has been linked to chronic obstructive pulmonary disease (COPD), a progressive lung disease that causes breathing difficulties. Studies have shown that FAM13A plays a role in regulating lung function and inflammation, and genetic variations in the FAM13A gene have been associated with an increased risk of developing COPD. Targeted drug discovery efforts for COPD have focused on developing …	GO:0051056 regulation of small GTPase mediated signal transduction;GO:1902531 regulation of intracellular signal transduction;GO:0009966 regulation of signal transduction		Predicted intracellular proteins	Cell Junctions;Cytosol (Approved); Additional: Nucleoli				0	0	0	0	0	0	0	0	0	0	0	0	0	0	0	0	0	0	0	0	2
26471	NUPR1	0	1	1	26471	Gene_ID	H. sapiens	26471	H. sapiens	NUPR1	nuclear protein 1, transcriptional regulator	NUPR1, also known as nuclear protein 1, transcriptional regulator, is a gene that plays a role in various cellular processes, including regulation of cellular catabolic process, generation of precursor metabolites and energy, and programmed cell death. It enables DNA binding activity and transcription coactivator activity and acts upstream or within negative regulation of the cell cycle. NUPR1 is…	NUPR1 has been implicated in various diseases, including cancer, diabetes, and cardiovascular disease. In cancer, NUPR1 has been shown to promote tumor growth and metastasis, making it a potential target for cancer therapy. Several drug discovery efforts have focused on targeting NUPR1, including the development of small molecule inhibitors and monoclonal antibodies. One example of a successful d…	GO:1903862 positive regulation of oxidative phosphorylation;GO:1904691 negative regulation of type B pancreatic cell proliferation;GO:2000194 regulation of female gonad development		Predicted intracellular proteins	Nucleoplasm (Supported); Additional: Cytokinetic bridge			(M5924)HALLMARK MTORC1 SIGNALING; (M5939)HALLMARK P53 PATHWAY	0	0	1	0	1	0	0	1	0	0	0	0	0	0	0	0	0	0	0	0	2
10207	INADL	1	0	1	10207	Gene_ID	H. sapiens	10207	H. sapiens	PATJ	PATJ crumbs cell polarity complex component	The human gene PATJ encodes a protein with multiple PDZ domains, which mediate protein-protein interactions and often organize multimeric complexes at the plasma membrane. This protein localizes to tight junctions and the apical membrane of epithelial cells. In Drosophila, a similar protein acts as a scaffolding protein that tethers several members of a multimeric signaling complex in photorecept…	Mutations in the PATJ gene have been associated with several diseases, including cancer and neurological disorders. In cancer, PATJ has been shown to play a role in tumor growth and metastasis, and its expression levels have been correlated with poor prognosis in several types of cancer. In neurological disorders, PATJ mutations have been linked to intellectual disability, autism spectrum disorde…	GO:0035089 establishment of apical/basal cell polarity;GO:0061162 establishment of monopolar cell polarity;GO:0061339 establishment or maintenance of monopolar cell polarity		Predicted intracellular proteins	Cell Junctions (Supported); Additional: Centriolar satellite;Cytosol				0	0	0	0	0	0	0	0	0	0	0	0	0	0	0	0	0	0	0	0	2
9726	ZNF646	1	1	0	9726	Gene_ID	H. sapiens	9726	H. sapiens	ZNF646	zinc finger protein 646	ZNF646 is a human gene that encodes for a protein called zinc finger protein 646. This protein is predicted to have the ability to bind to DNA and regulate transcription, specifically in the cis-regulatory regions of genes that are transcribed by RNA polymerase II. ZNF646 is also predicted to be located in the nucleus of cells.	There is limited information available on the disease implications of ZNF646. However, some studies have suggested that alterations in the expression of this gene may be associated with certain types of cancer, such as breast cancer and hepatocellular carcinoma. Targeted drug discovery efforts for ZNF646 are also limited, as the function of this gene is not well understood. Currently, there are n…	GO:0006357 regulation of transcription by RNA polymerase II;GO:0006355 regulation of DNA-templated transcription;GO:1903506 regulation of nucleic acid-templated transcription		Transcription factors:Zinc-coordinating DNA-binding domains; Predicted intracellular proteins	Cytosol;Nucleoplasm;Plasma membrane (Approved)				0	0	0	0	0	0	0	0	0	0	0	0	0	0	0	0	0	0	0	0	2
256536	TCERG1L	1	0	1	256536	Gene_ID	H. sapiens	256536	H. sapiens	TCERG1L	transcription elongation regulator 1 like	The human gene TCERG1L is predicted to have RNA polymerase binding activity and transcription coregulator activity. It is also predicted to be involved in the regulation of transcription, DNA-templated, and active in the nucleus. This information is provided by the Alliance of Genome Resources as of April 2022.	There is limited information available on the disease implications of TCERG1L. However, some studies have suggested that it may play a role in the development of certain cancers, including breast cancer and lung cancer. Targeted drug discovery efforts for TCERG1L are also limited, as the gene is not currently considered a major drug target. However, some research has focused on developing small m…	GO:0006351 DNA-templated transcription;GO:0097659 nucleic acid-templated transcription;GO:0032774 RNA biosynthetic process		Predicted intracellular proteins	Nucleoplasm (Approved); Additional: Cytosol				0	0	0	0	0	0	0	0	0	0	0	0	0	0	0	0	0	0	0	0	2
2849	GPR26	1	0	1	2849	Gene_ID	H. sapiens	2849	H. sapiens	GPR26	G protein-coupled receptor 26	GPR26 is a gene that encodes a G protein-coupled receptor protein. These proteins are involved in cellular responses to environmental stimuli, neurotransmitters, and hormones. GPR26 may play a role in neurodegenerative diseases, and its epigenetic silencing has been observed in gliomas.	There is limited information available on the disease implications of GPR26, but studies suggest that it may play a role in neurodegenerative diseases such as Alzheimer's and Parkinson's. Targeted drug discovery efforts for GPR26 are currently underway, with a focus on developing drugs that can modulate its activity and potentially treat these diseases. However, there are currently no drugs on th…	GO:0007189 adenylate cyclase-activating G protein-coupled receptor signaling pathway;GO:0007188 adenylate cyclase-modulating G protein-coupled receptor signaling pathway;GO:0007186 G protein-coupled receptor signaling pathway		G-protein coupled receptors:GPCRs excl olfactory receptors					0	0	0	0	0	0	0	0	0	0	0	0	0	0	0	0	0	0	0	0	2
2203	FBP1	0	1	1	2203	Gene_ID	H. sapiens	2203	H. sapiens	FBP1	fructose-bisphosphatase 1	FBP1 is a gene that encodes for the fructose-bisphosphatase 1 enzyme, which plays a crucial role in regulating gluconeogenesis. This enzyme catalyzes the breakdown of fructose 1,6-bisphosphate into fructose 6-phosphate and inorganic phosphate. Deficiency in fructose-1,6-diphosphatase, which is associated with FBP1, can lead to hypoglycemia and metabolic acidosis.	Deficiency in FBP1 has been associated with a rare genetic disorder called fructose-1,6-bisphosphatase deficiency (FBP deficiency). This disorder is characterized by hypoglycemia, lactic acidosis, and ketosis, which can lead to seizures, coma, and even death if left untreated. Currently, there are no targeted drug discovery efforts for FBP deficiency, and treatment mainly involves dietary modific…	GO:1901558 response to metformin;GO:0097403 cellular response to raffinose;GO:1901545 response to raffinose		ENZYME proteins:Hydrolases; Disease related genes; Human disease related genes:Congenital disorders of metabolism:Congenital disorders of carbohydrate metabolism; Enzymes; Potential drug targets; Predicted intracellular proteins	Mitochondria (Approved)	Adenosine phosphate; 2,5-Anhydroglucitol-1,6-Biphosphate; {4-[3-(6,7-Diethoxy-Quinazolin-4-Ylamino)-Phenyl]-Thiazol-2-Yl}-Methanol; Mdl-29951; Fructose-6-phosphate; MB-07803; Managlinat dialanetil; N-[7-(3-AMINOPHENYL)-5-METHOXY-1,3-BENZOXAZOL-2-YL]-2,5-DICHLOROBENZENESULFONAMIDE; 2,5-DICHLORO-N-(5-CHLORO-1,3-BENZOXAZOL-2-YL)BENZENESULFONAMIDE; 2,5-DICHLORO-N-[5-METHOXY-7-(6-METHOXYPYRIDIN-3-YL)-…		(M5891)HALLMARK HYPOXIA; (M5934)HALLMARK XENOBIOTIC METABOLISM	0	0	0	0	0	0	0	0	0	0	0	0	0	0	0	0	0	0	0	0	2
8654	PDE5A	0	1	1	8654	Gene_ID	H. sapiens	8654	H. sapiens	PDE5A	phosphodiesterase 5A	PDE5A is a gene that encodes for a specific type of phosphodiesterase, which is an enzyme that breaks down cyclic nucleotides. This particular phosphodiesterase is cGMP-specific, meaning it specifically breaks down cGMP to 5'-GMP. It plays a role in regulating the levels of cyclic nucleotides within cells and is important for smooth muscle relaxation in the cardiovascular system. The gene has thr…	PDE5A has been implicated in several diseases, including erectile dysfunction, pulmonary arterial hypertension, and cardiovascular disease. Inhibition of PDE5A has been a successful strategy for treating erectile dysfunction, with drugs such as sildenafil (Viagra), tadalafil (Cialis), and vardenafil (Levitra) targeting this enzyme. These drugs work by increasing the levels of cGMP, leading to smo…	GO:0060282 positive regulation of oocyte development;GO:0060281 regulation of oocyte development;GO:1905879 regulation of oogenesis		Enzymes; ENZYME proteins:Hydrolases; FDA approved drug targets:Small molecule drugs; Predicted intracellular proteins	Cytosol (Approved)	Sildenafil; Theophylline; Tadalafil; Vardenafil; Dipyridamole; Guanosine-5'-Monophosphate; gamma-Glutamyl[S-(2-iodobenzyl)cysteinyl]glycine; OSI-461; Avanafil; Exisulind; Udenafil; 3-isobutyl-1-methyl-7H-xanthine; 5-ethoxy-4-(1-methyl-7-oxo-3-propyl-6,7-dihydro-1H-pyrazolo[4,3-d]pyrimidin-5-yl)thiophene-2-sulfonamide; Fostamatinib			1	1	0	0	1	0	0	0	0	0	0	0	0	0	0	0	1	1	0	0	2
148823	C1orf150	1	1	0	148823	Gene_ID	H. sapiens	148823	H. sapiens	GCSAML	germinal center associated signaling and motility like	The GCSAML gene is believed to be involved in signaling processes associated with germinal centers, which are responsible for the growth and differentiation of mature B lymphocytes. The gene produces multiple transcript variants through alternate splicing.	There is limited information available on the disease implications of GCSAML gene mutations. However, some studies have suggested that alterations in the gene expression may be associated with the development of certain types of lymphomas, including diffuse large B-cell lymphoma (DLBCL) and follicular lymphoma. Targeted drug discovery efforts for GCSAML are currently underway, with a focus on dev…	GO:0050855 regulation of B cell receptor signaling pathway;GO:0050854 regulation of antigen receptor-mediated signaling pathway;GO:2000401 regulation of lymphocyte migration		Predicted intracellular proteins	Cytosol (Approved)				0	0	0	0	0	0	0	0	0	0	0	0	0	0	0	0	0	0	0	0	2
10100	TSPAN2	1	1	0	10100	Gene_ID	H. sapiens	10100	H. sapiens	TSPAN2	tetraspanin 2	TSPAN2, also known as tetraspanin 2, is a member of the transmembrane 4 superfamily, which is a group of cell-surface proteins characterized by the presence of four hydrophobic domains. These proteins play a role in signal transduction events that regulate cell development, activation, growth, and motility. Alternative splicing of TSPAN2 results in multiple transcript variants that encode differe…	There is limited information available on the disease implications of TSPAN2. However, some studies have suggested that TSPAN2 may play a role in cancer progression. For example, TSPAN2 has been found to be upregulated in various types of cancer, including breast cancer, lung cancer, and glioblastoma. In addition, TSPAN2 has been shown to promote cancer cell migration and invasion, suggesting tha…	GO:0014005 microglia development;GO:0014004 microglia differentiation;GO:0014002 astrocyte development			Nucleoplasm (Enhanced)				0	0	0	0	0	0	0	1	0	0	0	0	0	0	0	0	0	1	0	0	2
151254	ALS2CR11	0	1	1	151254	Gene_ID	H. sapiens	151254	H. sapiens	C2CD6	C2 calcium dependent domain containing 6	C2 calcium dependent domain containing 6 (C2CD6) is a gene that encodes a protein containing a calcium-dependent membrane targeting C2 domain. This domain is commonly found in proteins involved in membrane trafficking and signal transduction. An autosomal recessive form of juvenile amyotrophic lateral sclerosis has been mapped to a region of chromosome 2 that includes this gene.	There is limited information available on the disease implications of C2CD6. However, an autosomal recessive form of juvenile amyotrophic lateral sclerosis has been mapped to a region of chromosome 2 that includes this gene. Targeted drug discovery efforts for C2CD6 are also limited, as the function of the protein encoded by this gene is not well understood. There are currently no drugs on the ma…	GO:0048240 sperm capacitation;GO:0030317 flagellated sperm motility;GO:0097722 sperm motility		Predicted intracellular proteins					0	0	0	0	0	0	0	0	0	0	0	0	0	0	0	0	1	0	0	0	2
165679	SPTSSB	0	1	1	165679	Gene_ID	H. sapiens	165679	H. sapiens	SPTSSB	serine palmitoyltransferase small subunit B	SPTSSB is a gene that encodes for a small subunit of serine palmitoyltransferase (SPT), an enzyme that plays a crucial role in the biosynthesis of sphingolipids. SPT catalyzes the first and rate-limiting step in this process. SPTSSB specifically stimulates SPT activity and determines the preference for acyl-CoA in the SPT catalytic heterodimer of SPTLC1 and either SPTLC2 or SPTLC3. This informati…	Mutations in the SPTSSB gene have been associated with hereditary sensory and autonomic neuropathy type 1 (HSAN1), a rare genetic disorder characterized by progressive degeneration of sensory and autonomic neurons. HSAN1 is caused by mutations in the SPTLC1 gene, which encodes for the catalytic subunit of SPT, but recent studies have shown that mutations in SPTSSB can also contribute to the devel…	GO:1904220 regulation of serine C-palmitoyltransferase activity;GO:0046512 sphingosine biosynthetic process;GO:0046520 sphingoid biosynthetic process		Predicted intracellular proteins	Nuclear speckles (Uncertain)				0	0	0	0	0	0	0	0	0	0	0	0	0	0	0	0	0	0	0	0	2
5734	PTGER4	0	1	1	5734	Gene_ID	H. sapiens	5734	H. sapiens	PTGER4	prostaglandin E receptor 4	PTGER4 is a gene that encodes a protein belonging to the G-protein coupled receptor family. It is one of four receptors identified for prostaglandin E2 (PGE2) and has been shown to activate T-cell factor signaling. The protein mediates PGE2 induced expression of early growth response 1 (EGR1), regulates the level and stability of cyclooxygenase-2 mRNA, and leads to the phosphorylation of glycogen…	PTGER4 has been implicated in various diseases, including cancer, inflammation, and cardiovascular diseases. In cancer, PTGER4 has been shown to promote tumor growth and metastasis in several types of cancer, including breast, colon, and lung cancer. Therefore, targeting PTGER4 has been proposed as a potential therapeutic strategy for cancer treatment. Several drugs targeting PTGER4 have been dev…	GO:2000419 regulation of eosinophil extravasation;GO:2000420 negative regulation of eosinophil extravasation;GO:2000417 negative regulation of eosinophil migration		FDA approved drug targets:Small molecule drugs; G-protein coupled receptors:GPCRs excl olfactory receptors		Dinoprostone; Misoprostol; Limaprost; Castor oil; Grapiprant		(M5890)HALLMARK TNFA SIGNALING VIA NFKB; (M5932)HALLMARK INFLAMMATORY RESPONSE	0	0	1	0	0	0	0	1	0	0	0	0	0	0	1	0	0	1	0	0	2
3848	KRT1	1	1	0	3848	Gene_ID	H. sapiens	3848	H. sapiens	KRT1	keratin 1	KRT1, also known as keratin 1, is a gene that belongs to the keratin gene family. It encodes for a type II cytokeratin, which is a basic or neutral protein that is expressed in the spinous and granular layers of the epidermis. This gene is coexpressed with KRT10 during the differentiation of simple and stratified epithelial tissues. Mutations in KRT1 and KRT10 have been linked to bullous congenit…	Mutations in KRT1 have been linked to bullous congenital ichthyosiform erythroderma (BCIE), a rare genetic skin disorder characterized by blistering, scaling, and redness of the skin. BCIE is caused by a defect in the formation of the cornified envelope, a structure that provides strength and protection to the skin. There are currently no targeted drug discovery efforts for KRT1 mutations specifi…	GO:0001867 complement activation, lectin pathway;GO:0051290 protein heterotetramerization;GO:0042730 fibrinolysis		Human disease related genes:Congenital malformations:Congenital malformations of skin; Predicted intracellular proteins; Disease related genes		Zinc; Copper; Zinc acetate	(M223)PID BETA CATENIN NUC PATHWAY	(M5950)HALLMARK ALLOGRAFT REJECTION; (M5956)HALLMARK KRAS SIGNALING DN	0	0	1	0	0	0	0	0	0	0	0	0	0	0	0	1	0	0	0	0	2
11344	TWF2	1	0	1	11344	Gene_ID	H. sapiens	11344	H. sapiens	TWF2	twinfilin actin binding protein 2	TWF2 is a human gene that encodes for the twinfilin actin binding protein 2. This protein was discovered due to its interaction with the catalytic domain of protein kinase C-zeta. It contains both an actin-binding site and an ATP-binding site and is closely related to twinfilin (PTK9), which is a conserved actin monomer-binding protein.	There is limited information available on the disease implications of TWF2. However, studies have shown that TWF2 is involved in the regulation of actin dynamics, which is essential for various cellular processes such as cell migration, cell division, and cell signaling. Dysregulation of actin dynamics has been implicated in various diseases, including cancer, cardiovascular diseases, and neurolo…	GO:0032532 regulation of microvillus length;GO:0042989 sequestering of actin monomers;GO:0030042 actin filament depolymerization		Predicted intracellular proteins	Plasma membrane (Uncertain)				0	0	0	0	0	0	0	0	0	0	0	0	0	0	0	0	0	0	0	0	2
79740	ZBBX	0	1	1	79740	Gene_ID	H. sapiens	79740	H. sapiens	ZBBX	zinc finger B-box domain containing	ZBBX is a human gene that is predicted to have zinc ion binding activity and be involved in cilium movement. It is also predicted to be active in motile cilium. The cilium is a hair-like structure that protrudes from the surface of cells and is involved in various cellular processes, including movement and signaling. Zinc finger B-box domain-containing proteins are a family of proteins that conta…	Unfortunately, there is currently limited information available on the disease implications and targeted drug discovery efforts for ZBBX. As a relatively newly discovered gene, research on its potential role in disease is still in its early stages. However, as cilium dysfunction has been implicated in a number of genetic disorders, including primary ciliary dyskinesia and Bardet-Biedl syndrome, i…			Predicted intracellular proteins	Golgi apparatus (Approved)				0	0	0	0	0	0	0	0	0	0	0	0	0	0	0	0	0	0	0	0	2
3009	HIST1H1B	1	1	0	3009	Gene_ID	H. sapiens	3009	H. sapiens	H1-5	H1.5 linker histone, cluster member	H1-5 is a gene that encodes a replication-dependent histone, which is a member of the histone H1 family. Histones are nuclear proteins that are responsible for the nucleosome structure of the chromosomal fiber in eukaryotes. H1-5 interacts with linker DNA between nucleosomes and functions in the compaction of chromatin into higher order structures. This gene is found in the small histone gene clu…	There is limited information on the disease implications of H1-5 gene mutations. However, studies have shown that alterations in histone H1 expression levels can lead to changes in chromatin structure and gene expression, which can contribute to the development of various diseases, including cancer. Targeted drug discovery efforts for H1-5 are also limited, as it is a relatively understudied gene…	GO:0071169 establishment of protein localization to chromatin;GO:0070199 establishment of protein localization to chromosome;GO:0030261 chromosome condensation		Predicted intracellular proteins	Nucleoplasm (Supported)				0	0	0	0	0	0	0	0	0	0	0	0	0	0	0	0	0	0	0	0	2
7030	TFE3	1	1	0	7030	Gene_ID	H. sapiens	7030	H. sapiens	TFE3	transcription factor binding to IGHM enhancer 3	TFE3 is a gene that encodes a transcription factor that binds to MUE3-type E-box sequences in gene promoters. This protein promotes the expression of genes downstream of TGF-beta signaling and may be involved in chromosomal translocations in renal cell carcinomas and other cancers, resulting in the production of fusion proteins. TFE3 has multiple transcript variants due to alternative splicing.	Mutations in the TFE3 gene have been associated with a rare genetic disorder called Xp11.2 translocation renal cell carcinoma (RCC), which is characterized by the fusion of TFE3 with other genes. This fusion protein drives the uncontrolled growth of kidney cells, leading to the development of cancer. Targeted drug discovery efforts have focused on developing inhibitors of the TFE3 fusion protein,…	GO:0090336 positive regulation of brown fat cell differentiation;GO:0090335 regulation of brown fat cell differentiation;GO:0120163 negative regulation of cold-induced thermogenesis		Transcription factors:Basic domains; Human disease related genes:Cancers:Cancers of the urinary system; Disease related genes; Cancer-related genes; Predicted intracellular proteins; Human disease related genes:Cancers:Cancers of soft tissues and bone	Cytosol;Nucleoplasm (Approved)		(M40)PID E2F PATHWAY; (M2)PID SMAD2 3NUCLEAR PATHWAY		1	0	0	0	0	0	0	0	0	0	0	0	0	0	0	0	0	0	0	0	2
6281	S100A10	0	1	1	6281	Gene_ID	H. sapiens	6281	H. sapiens	S100A10	S100 calcium binding protein A10	S100A10 is a gene that encodes a protein belonging to the S100 family of proteins, which contain two EF-hand calcium-binding motifs. S100 proteins are found in the cytoplasm and nucleus of various cells and are involved in regulating cellular processes such as cell cycle progression and differentiation. The S100 gene family includes at least 13 members located on chromosome 1q21. S100A10 may play…	S100A10 has been implicated in various diseases, including cancer, cardiovascular disease, and neurological disorders. In cancer, S100A10 has been shown to promote tumor growth and metastasis by regulating cell migration and invasion. Targeting S100A10 has been explored as a potential therapeutic strategy for cancer treatment. For example, a small molecule inhibitor of S100A10 called MLCK210 has …	GO:1905686 positive regulation of plasma membrane repair;GO:1905684 regulation of plasma membrane repair;GO:0010756 positive regulation of plasminogen activation		Transporters:Accessory Factors Involved in Transport	Mitochondria (Approved)	Phenethyl Isothiocyanate	(M5060)SA FAS SIGNALING; (M5883)NABA SECRETED FACTORS; (M5885)NABA MATRISOME ASSOCIATED	(M5935)HALLMARK FATTY ACID METABOLISM; (M5939)HALLMARK P53 PATHWAY	1	0	0	0	0	0	0	0	0	1	1	1	0	0	0	0	0	0	0	0	2
9509	ADAMTS2	1	0	1	9509	Gene_ID	H. sapiens	9509	H. sapiens	ADAMTS2	ADAM metallopeptidase with thrombospondin type 1 motif 2	ADAMTS2 is a gene that encodes a protein belonging to the ADAMTS family, which contains distinct protein modules including a propeptide region, a metalloproteinase domain, a disintegrin-like domain, and a thrombospondin type 1 (TS) motif. The encoded protein is proteolytically processed to generate the mature procollagen N-proteinase, which is responsible for excising the N-propeptide of fibrilla…	Ehlers-Danlos syndrome type VIIC (EDS VIIC) is a rare connective tissue disorder caused by mutations in the ADAMTS2 gene. This disorder is characterized by joint hypermobility, skin hyperextensibility, and tissue fragility. There are currently no targeted drug therapies for EDS VIIC, and treatment is mainly supportive, focusing on managing symptoms and preventing complications. However, there hav…	GO:0030574 collagen catabolic process;GO:0030199 collagen fibril organization;GO:0032963 collagen metabolic process		ENZYME proteins:Hydrolases; Disease related genes; Enzymes; Potential drug targets; Predicted secreted proteins; Human disease related genes:Congenital malformations:Congenital malformations of skin	Plasma membrane (Approved); Additional: Vesicles		(M3468)NABA ECM REGULATORS; (M5885)NABA MATRISOME ASSOCIATED; (M5889)NABA MATRISOME		0	0	0	0	0	0	0	0	0	0	1	0	0	0	0	0	1	0	0	0	2
128239	IQGAP3	1	0	1	128239	Gene_ID	H. sapiens	128239	H. sapiens	IQGAP3	IQ motif containing GTPase activating protein 3	IQGAP3 is a human gene that encodes for a protein called IQ motif containing GTPase activating protein 3. This protein is involved in regulating the organization of the actin cytoskeleton and is predicted to be active in the cytoplasm. It has been shown to have calmodulin binding activity and myosin VI light chain binding activity. IQGAP3 is also predicted to play a role in intracellular signal t…	There is limited information available on the disease implications of IQGAP3. However, recent studies have suggested that IQGAP3 may play a role in the development and progression of certain types of cancer, including breast cancer and hepatocellular carcinoma. Targeted drug discovery efforts for IQGAP3 are still in the early stages, but there is potential for the development of drugs that target…	GO:1902407 assembly of actomyosin apparatus involved in mitotic cytokinesis;GO:1903475 mitotic actomyosin contractile ring assembly;GO:1903479 mitotic actomyosin contractile ring assembly actin filament organization		Predicted intracellular proteins	Nucleoli rim (Approved); Additional: Mitotic chromosome;Nucleoplasm		(M278)PID RAC1 PATHWAY; (M81)PID CDC42 PATHWAY		0	1	0	0	1	0	0	0	0	0	0	0	0	0	0	0	0	0	0	0	2
170690	ADAMTS16	0	1	1	170690	Gene_ID	H. sapiens	170690	H. sapiens	ADAMTS16	ADAM metallopeptidase with thrombospondin type 1 motif 16	ADAMTS16 is a gene that belongs to the ADAMTS protein family. This family of proteins contains several distinct protein modules, including a propeptide region, a metalloproteinase domain, a disintegrin-like domain, and a thrombospondin type 1 (TS) motif. ADAMTS16 is proteolytically processed to generate the mature protein, which may inhibit chondrosarcoma cell proliferation and migration. Additio…	There is limited information available on the disease implications of ADAMTS16. However, some studies have suggested that this gene may be involved in the development and progression of certain types of cancer, including chondrosarcoma and breast cancer. Targeted drug discovery efforts for ADAMTS16 are currently limited, as the function of this gene is not well understood. However, some researche…	GO:0001658 branching involved in ureteric bud morphogenesis;GO:0060675 ureteric bud morphogenesis;GO:0072171 mesonephric tubule morphogenesis		Predicted secreted proteins	Vesicles (Approved)		(M3468)NABA ECM REGULATORS; (M5885)NABA MATRISOME ASSOCIATED; (M5889)NABA MATRISOME		0	0	0	1	0	0	0	0	0	0	1	0	0	0	0	0	1	0	0	0	2
187	APLNR	1	1	0	187	Gene_ID	H. sapiens	187	H. sapiens	APLNR	apelin receptor	The APLNR gene encodes a protein that belongs to the G protein-coupled receptor gene family. It is an apelin receptor that inhibits adenylate cyclase activity and acts as a counter-regulatory agent against the pressure action of angiotensin II by exerting a hypertensive effect. The protein plays a role in various bodily functions, including cardiovascular and central nervous systems, glucose meta…	The APLNR gene has been implicated in various diseases, including cardiovascular diseases, diabetes, and cancer. Targeted drug discovery efforts have focused on developing drugs that modulate the activity of the apelin receptor. Several drugs targeting the apelin receptor are currently in development, including small molecule agonists and antagonists. One example of a successful drug targeting th…	GO:1904323 regulation of inhibitory G protein-coupled receptor phosphorylation;GO:1904325 positive regulation of inhibitory G protein-coupled receptor phosphorylation;GO:0060183 apelin receptor signaling pathway		Transporters; G-protein coupled receptors:GPCRs excl olfactory receptors				(M5909)HALLMARK MYOGENESIS; (M5932)HALLMARK INFLAMMATORY RESPONSE	0	0	0	1	0	0	0	0	0	0	0	0	1	1	1	0	0	0	0	0	2
154197	PNLDC1	0	1	1	154197	Gene_ID	H. sapiens	154197	H. sapiens	PNLDC1	PARN like ribonuclease domain containing exonuclease 1	PNLDC1 is a human gene that encodes for a protein with poly(A)-specific ribonuclease activity. It is involved in shortening the poly(A) tail of nuclear-transcribed mRNA and is located in the endoplasmic reticulum. PNLDC1 has been implicated in spermatogenic failure, a condition where the production of sperm is impaired.	There is limited information available on the disease implications of PNLDC1. However, studies have shown that mutations in this gene are associated with spermatogenic failure, a condition that affects the production of sperm. Targeted drug discovery efforts for PNLDC1 are also limited, as the function of this gene is not well understood. However, there is potential for the development of drugs t…	GO:0034587 piRNA processing;GO:0000289 nuclear-transcribed mRNA poly(A) tail shortening;GO:0000184 nuclear-transcribed mRNA catabolic process, nonsense-mediated decay		Enzymes; ENZYME proteins:Hydrolases					0	0	0	1	0	0	0	0	0	0	0	0	0	0	0	0	1	0	0	0	2
128153	SPATA17	1	0	1	128153	Gene_ID	H. sapiens	128153	H. sapiens	SPATA17	spermatogenesis associated 17	SPATA17 is a human gene that is associated with spermatogenesis, the process of sperm cell development. It is predicted to have the ability to bind to calmodulin, a calcium-binding protein that plays a role in various cellular processes. The gene is also predicted to be located in the cytoplasm, the fluid-filled region of the cell outside the nucleus. The function of SPATA17 in spermatogenesis is…	There is limited information available on the disease implications of SPATA17. However, mutations in this gene have been associated with male infertility, specifically with azoospermia, a condition where there is a complete absence of sperm in the semen. Targeted drug discovery efforts for SPATA17 are also limited, as the function of the gene in spermatogenesis is not fully understood. There are …	GO:0051295 establishment of meiotic spindle localization;GO:0051293 establishment of spindle localization;GO:0051653 spindle localization		Predicted intracellular proteins	Nucleoli;Nucleoplasm (Approved)				0	0	0	0	0	0	0	0	0	0	0	0	0	0	0	0	0	0	0	0	2
112849	C14orf149	1	0	1	112849	Gene_ID	H. sapiens	112849	H. sapiens	L3HYPDH	trans-L-3-hydroxyproline dehydratase	L3HYPDH is a gene that encodes a dehydratase enzyme responsible for converting trans-3-hydroxy-L-proline to delta(1)-pyrroline-2-carboxylate. This enzyme may play a role in breaking down dietary proteins that contain trans-3-hydroxy-L-proline, as well as other proteins such as collagen IV. The protein encoded by this gene can be converted to an epimerase by changing a threonine to a cysteine at a…	There is limited information available on the disease implications of L3HYPDH. However, mutations in this gene have been associated with a rare genetic disorder called hyperprolinemia type II, which is characterized by elevated levels of proline and hydroxyproline in the urine. This disorder can lead to developmental delays, intellectual disability, and seizures. There are currently no targeted d…			ENZYME proteins:Lyases; Enzymes; Predicted intracellular proteins	Vesicles (Uncertain)	Proline			0	0	0	0	0	0	0	0	0	0	0	0	0	0	0	0	0	0	0	0	2
6093	ROCK1	0	1	1	6093	Gene_ID	H. sapiens	6093	H. sapiens	ROCK1	Rho associated coiled-coil containing protein kinase 1	ROCK1 is a protein serine/threonine kinase that is activated by the GTP-bound form of Rho, a small GTPase that regulates the formation of focal adhesions and stress fibers in fibroblasts, as well as adhesion and aggregation of platelets and lymphocytes. Rho is also essential in cytokinesis and plays a role in transcriptional activation by serum response factor. ROCK1, a downstream effector of Rho…	ROCK1 has been implicated in various diseases, including cancer, cardiovascular diseases, and neurological disorders. In cancer, ROCK1 has been shown to promote tumor growth, invasion, and metastasis by regulating cytoskeletal dynamics, cell motility, and angiogenesis. Inhibition of ROCK1 has been explored as a potential therapeutic strategy for cancer, and several ROCK inhibitors have been devel…	GO:0110061 regulation of angiotensin-activated signaling pathway;GO:0003383 apical constriction;GO:0035509 negative regulation of myosin-light-chain-phosphatase activity	yes	Enzymes; ENZYME proteins:Transferases; Kinases:AGC Ser/Thr protein kinases; Predicted intracellular proteins; FDA approved drug targets:Small molecule drugs		Hydroxyfasudil; (S)-2-METHYL-1-[(4-METHYL-5-ISOQUINOLINE)SULFONYL]-HOMOPIPERAZINE; Fasudil; Y-27632; Ripasudil; Netarsudil	(M138)PID THROMBIN PAR4 PATHWAY; (M11)PID PRL SIGNALING EVENTS PATHWAY; (M23)PID WNT NONCANONICAL PATHWAY	(M5902)HALLMARK APOPTOSIS; (M5893)HALLMARK MITOTIC SPINDLE	1	1	0	1	0	0	0	0	0	1	0	0	0	0	1	1	0	0	0	0	2
53840	TRIM34	0	1	1	53840	Gene_ID	H. sapiens	53840	H. sapiens	TRIM34	tripartite motif containing 34	TRIM34 is a gene that belongs to the tripartite motif (TRIM) family and is located on chromosome 11p15. It contains three zinc-binding domains, a RING, B-box type 1 and B-box type 2 domain, and a coiled-coil region. The expression of TRIM34 is up-regulated by interferon. Alternative splicing of this gene results in multiple transcript variants. TRIM34 is located within a TRIM gene cluster and a r…	There is limited information available on the disease implications of TRIM34. However, recent studies have suggested that TRIM34 may play a role in the development and progression of certain cancers, including breast cancer and hepatocellular carcinoma. Targeted drug discovery efforts for TRIM34 are currently underway, with a focus on identifying small molecule inhibitors that can selectively tar…	GO:0046596 regulation of viral entry into host cell;GO:0052372 modulation by symbiont of entry into host;GO:0043903 regulation of biological process involved in symbiotic interaction		Predicted intracellular proteins	Centrosome (Approved); Additional: Nucleoli				0	0	1	0	0	0	0	0	0	0	0	0	0	0	0	0	0	0	0	0	2
6304	SATB1	0	1	1	6304	Gene_ID	H. sapiens	6304	H. sapiens	SATB1	SATB homeobox 1	The SATB1 gene encodes a matrix protein that binds to nuclear matrix and scaffold-associating DNAs. This protein has a unique nuclear architecture and is responsible for recruiting chromatin-remodeling factors to regulate chromatin structure and gene expression.	The SATB1 gene has been implicated in various diseases, including cancer, autoimmune disorders, and neurological disorders. In cancer, SATB1 has been shown to promote tumor growth and metastasis by regulating the expression of genes involved in cell proliferation, invasion, and angiogenesis. Targeted drug discovery efforts have focused on developing inhibitors of SATB1 to block its function in ca…	GO:0006338 chromatin remodeling;GO:0006325 chromatin organization;GO:0071824 protein-DNA complex organization		Transcription factors:Helix-turn-helix domains; Predicted intracellular proteins	Nucleoplasm (Supported); Additional: Nuclear bodies		(M220)PID CASPASE PATHWAY	(M5902)HALLMARK APOPTOSIS; (M5953)HALLMARK KRAS SIGNALING UP	0	0	0	0	0	0	0	0	0	0	0	0	0	0	0	0	0	0	0	0	2
56905	C15orf39	1	1	0	56905	Gene_ID	H. sapiens	56905	H. sapiens	C15orf39	chromosome 15 open reading frame 39	C15orf39 is a human gene located in the cytosol and is also known as chromosome 15 open reading frame 39. There is limited information available about this gene, but it is believed to play a role in cellular processes within the cytosol. The gene has been identified through genome sequencing and is currently being studied to better understand its function and potential implications for human heal…	Unfortunately, there is currently limited information available on the disease implications and targeted drug discovery efforts for C15orf39. As a relatively newly discovered gene, research is still ongoing to better understand its function and potential implications for human health. As a result, there are currently no known drugs on the market that specifically target C15orf39. However, as rese…			Predicted intracellular proteins	Cytosol (Enhanced)				0	0	0	0	0	0	0	0	0	0	0	0	0	0	0	0	0	0	0	0	2
57161	PELI2	0	1	1	57161	Gene_ID	H. sapiens	57161	H. sapiens	PELI2	pellino E3 ubiquitin protein ligase family member 2	PELI2 is a human gene that belongs to the pellino E3 ubiquitin protein ligase family. It is predicted to have protein-macromolecule adaptor activity and ubiquitin protein ligase activity. PELI2 is involved in positive regulation of the MAPK cascade and protein phosphorylation. It is predicted to be located in the membrane.	Research on PELI2 and its disease implications is still in its early stages, but some studies have suggested that it may play a role in the development of certain cancers, such as breast cancer and melanoma. Targeted drug discovery efforts for PELI2 are also in their early stages, but there is potential for the development of drugs that target PELI2 to treat these types of cancers. Currently, the…	GO:0008592 regulation of Toll signaling pathway;GO:0043123 positive regulation of I-kappaB kinase/NF-kappaB signaling;GO:0000209 protein polyubiquitination		Enzymes; ENZYME proteins:Transferases; Predicted intracellular proteins	Intermediate filaments;Nucleoli;Nucleoplasm (Approved)				0	1	0	0	0	0	0	0	0	0	0	0	0	0	0	0	0	0	0	0	2
213	ALB	0	1	1	213	Gene_ID	H. sapiens	213	H. sapiens	ALB	albumin	The human gene ALB encodes for the most abundant protein in human blood, known as albumin. Albumin plays a crucial role in regulating blood plasma colloid osmotic pressure and acts as a carrier protein for various endogenous molecules such as hormones, fatty acids, and metabolites, as well as exogenous drugs. Additionally, albumin exhibits an esterase-like activity with broad substrate specificit…	Mutations in the ALB gene have been associated with various diseases, including familial dysalbuminemic hyperthyroxinemia, analbuminemia, and nephrotic syndrome. In drug discovery efforts, albumin has been targeted as a drug delivery system due to its ability to bind to a wide range of molecules and its long half-life in circulation. One example is the use of albumin-bound paclitaxel (Abraxane) f…	GO:0051659 maintenance of mitochondrion location;GO:0051657 maintenance of organelle location;GO:0051646 mitochondrion localization		Disease related genes; Candidate cardiovascular disease genes; Predicted secreted proteins; Cancer-related genes:Candidate cancer biomarkers; Predicted intracellular proteins; FDA approved drug targets:Small molecule drugs	Golgi apparatus (Enhanced); Additional: Endoplasmic reticulum	Amsacrine; Cefotaxime; Pyridostigmine; Phenol; Norelgestromin; Aniline; Guaiacol; Artenimol; Silver; Patent Blue	(M106)PID HNF3B PATHWAY	(M5949)HALLMARK PEROXISOME	0	0	0	0	0	0	0	0	0	0	0	0	0	0	0	0	0	0	0	0	2
27231	ITGB1BP3	1	1	0	27231	Gene_ID	H. sapiens	27231	H. sapiens	NMRK2	nicotinamide riboside kinase 2	NMRK2, or nicotinamide riboside kinase 2, is a human gene that is involved in the metabolic process of NAD. It enables ribosylnicotinamide kinase activity and ribosylnicotinate kinase activity, and is predicted to act upstream of or within negative regulation of myoblast differentiation. NMRK2 is located in both the nucleoplasm and plasma membrane.	There is limited information available on the disease implications of NMRK2. However, research has shown that NMRK2 may play a role in cancer development and progression. Targeted drug discovery efforts for NMRK2 are currently underway, with the aim of developing drugs that can modulate NAD metabolism and potentially treat cancer. One example of a successful drug that targets NAD metabolism is ni…	GO:0045662 negative regulation of myoblast differentiation;GO:0009435 NAD biosynthetic process;GO:0019359 nicotinamide nucleotide biosynthetic process	yes	Enzymes; ENZYME proteins:Transferases; Predicted intracellular proteins	Nucleoplasm (Enhanced); Additional: Vesicles				0	0	0	0	0	0	0	0	0	0	0	0	0	0	0	0	0	0	0	0	2
147381	CBLN2	1	0	1	147381	Gene_ID	H. sapiens	147381	H. sapiens	CBLN2	cerebellin 2 precursor	CBLN2 is a human gene that encodes for the cerebellin 2 precursor protein. It is predicted to play a role in maintaining the structure of synapses and regulating spontaneous synaptic transmission. It is also predicted to be involved in positive regulation of synapse assembly and is located in the extracellular space. CBLN2 is expected to be active in glutamatergic synapses.	There is limited information available on the disease implications of CBLN2. However, studies have suggested that mutations in this gene may be associated with autism spectrum disorder (ASD) and schizophrenia. Targeted drug discovery efforts for CBLN2 are also limited, but some studies have explored the potential of using CBLN2 as a therapeutic target for treating neurological disorders. One stud…	GO:0098814 spontaneous synaptic transmission;GO:0099558 maintenance of synapse structure;GO:0099174 regulation of presynapse organization		Predicted secreted proteins; Predicted intracellular proteins			(M5883)NABA SECRETED FACTORS; (M5885)NABA MATRISOME ASSOCIATED; (M5889)NABA MATRISOME		0	0	0	0	0	0	0	0	0	0	1	0	0	0	0	0	0	0	1	0	2
9501	RPH3AL	1	0	1	9501	Gene_ID	H. sapiens	9501	H. sapiens	RPH3AL	rabphilin 3A like (without C2 domains)	RPH3AL is a human gene that plays a crucial role in regulating calcium-ion-dependent exocytosis in both endocrine and exocrine cells. It is also involved in insulin secretion by pancreatic cells. This gene is believed to be a tumor suppressor. Alternative splicing of the gene results in multiple transcript variants that encode different isoforms. The protein encoded by RPH3AL is similar to rabphi…	There is limited information available on the disease implications of RPH3AL. However, studies have suggested that mutations in this gene may be associated with certain types of cancer, including breast cancer and lung adenocarcinoma. Targeted drug discovery efforts for RPH3AL are also limited, as the exact role of this gene in cancer development and progression is not yet fully understood. Howev…	GO:0061669 spontaneous neurotransmitter secretion;GO:0098814 spontaneous synaptic transmission;GO:0017158 regulation of calcium ion-dependent exocytosis		Predicted intracellular proteins					0	0	0	0	0	0	0	0	0	1	0	1	0	0	0	0	0	0	1	0	2
5423	POLB	1	0	1	5423	Gene_ID	H. sapiens	5423	H. sapiens	POLB	DNA polymerase beta	POLB is a gene that encodes for a DNA polymerase beta protein involved in repairing damaged DNA. The protein acts as a monomer and is typically found in the cytoplasm but moves to the nucleus when DNA damage occurs. The gene has several transcript variants, but only one has been fully described to date.	The POLB gene has been implicated in several diseases, including cancer, neurodegenerative disorders, and autoimmune diseases. In cancer, mutations in POLB have been associated with increased genomic instability and resistance to chemotherapy. Targeted drug discovery efforts have focused on developing inhibitors of POLB as a potential cancer therapy. One example is the drug Veliparib, which inhib…	GO:0071707 immunoglobulin heavy chain V-D-J recombination;GO:0006290 pyrimidine dimer repair;GO:0033152 immunoglobulin V(D)J recombination		Enzymes; ENZYME proteins:Transferases; FDA approved drug targets:Small molecule drugs; Predicted intracellular proteins	Vesicles (Uncertain)	Cytarabine; Iron; dATP; (1S)-1,2,3,4-TETRAHYDRO-BENZO[C]PHENANTHRENE-2,3,4-TRIOL; Ferrous gluconate; Ferrous succinate; Ferrous ascorbate; Ferrous fumarate; Ferrous glycine sulfate		(M5898)HALLMARK DNA REPAIR	0	0	0	1	0	0	0	1	0	0	0	0	0	0	0	0	0	0	0	0	2
886	CCKAR	1	1	0	886	Gene_ID	H. sapiens	886	H. sapiens	CCKAR	cholecystokinin A receptor	The CCKAR gene codes for a receptor that binds to certain peptide hormones in the cholecystokinin family. This receptor plays a key role in regulating pancreatic enzyme secretion and smooth muscle contraction in the gallbladder and stomach. It also regulates satiety and the release of beta-endorphin and dopamine in the central and peripheral nervous system.	The CCKAR gene has been implicated in several diseases, including obesity, diabetes, and gastrointestinal disorders such as irritable bowel syndrome. Targeted drug discovery efforts have focused on developing drugs that can modulate the activity of the CCKAR receptor. One example is the drug lorglumide, which is a CCKAR antagonist that has been used to treat gastrointestinal disorders such as dys…	GO:0038188 cholecystokinin signaling pathway;GO:0007200 phospholipase C-activating G protein-coupled receptor signaling pathway;GO:0001764 neuron migration		FDA approved drug targets:Small molecule drugs; G-protein coupled receptors:GPCRs excl olfactory receptors	Cytosol;Plasma membrane (Approved); Additional: Nucleoplasm	Ceruletide; Dexloxiglumide; Lintitript; Cholecystokinin			0	0	0	0	0	0	0	0	0	0	0	1	0	0	1	0	0	0	0	0	2
65999	LRRC61	0	1	1	65999	Gene_ID	H. sapiens	65999	H. sapiens	LRRC61	leucine rich repeat containing 61	LRRC61, or leucine rich repeat containing 61, is a human gene that is predicted to be active in the cytosol. The gene contains leucine-rich repeats, which are involved in protein-protein interactions. LRRC61 has not been extensively studied, and its specific functions are not yet known. However, understanding the role of LRRC61 may provide insights into cellular processes and potential therapeuti…	Unfortunately, there is currently very limited information available on the disease implications and targeted drug discovery efforts for LRRC61. As the gene has not been extensively studied, there are no known drugs on the market that target LRRC61 specifically. However, further research into the function of LRRC61 may reveal potential therapeutic targets for diseases in which the gene is involve…	GO:0036158 outer dynein arm assembly;GO:0070286 axonemal dynein complex assembly;GO:0035082 axoneme assembly		Predicted intracellular proteins	Nucleoplasm (Approved)				0	0	0	0	0	0	0	0	0	0	0	0	0	0	0	0	0	0	0	0	2
286187	LRRC67	0	1	1	286187	Gene_ID	H. sapiens	286187	H. sapiens	PPP1R42	protein phosphatase 1 regulatory subunit 42	PPP1R42 is a human gene that encodes a protein phosphatase 1 regulatory subunit 42. This protein interacts with gamma-tubulin and PP1 phosphatase, which regulates centrosome separation. PPP1R42 is a positive regulator of PP1 phosphatase, which plays a crucial role in controlling centrosome integrity. The gene is essential for proper cell division and is involved in the development of various dise…	There is limited information available on the disease implications of PPP1R42. However, studies have shown that alterations in the expression of this gene may be associated with the development of various types of cancer, including breast cancer, ovarian cancer, and lung cancer. Targeted drug discovery efforts for PPP1R42 are currently underway, with a focus on developing drugs that can modulate …			Predicted intracellular proteins					0	0	0	0	0	0	0	0	0	0	0	0	0	0	0	0	0	0	0	0	2
7139	TNNT2	1	0	1	7139	Gene_ID	H. sapiens	7139	H. sapiens	TNNT2	troponin T2, cardiac type	TNNT2 is a gene that encodes the cardiac isoform of troponin T, which is a protein that regulates muscle contraction in response to changes in calcium ion concentration. It is the tropomyosin-binding subunit of the troponin complex, which is located on the thin filament of striated muscles. Mutations in this gene have been linked to familial hypertrophic cardiomyopathy and dilated cardiomyopathy.…	Mutations in the TNNT2 gene have been associated with several cardiac diseases, including familial hypertrophic cardiomyopathy (FHC) and dilated cardiomyopathy (DCM). FHC is a genetic disorder characterized by thickening of the heart muscle, which can lead to heart failure and sudden cardiac death. DCM, on the other hand, is a condition in which the heart becomes enlarged and weakened, leading to…	GO:0032972 regulation of muscle filament sliding speed;GO:0032971 regulation of muscle filament sliding;GO:0030049 muscle filament sliding		Candidate cardiovascular disease genes; Predicted intracellular proteins; Human disease related genes:Cardiovascular diseases:Cardiac diseases; Disease related genes	Nucleoli;Nucleoplasm (Uncertain); Additional: Focal adhesion sites;Microtubules			(M5909)HALLMARK MYOGENESIS; (M5953)HALLMARK KRAS SIGNALING UP	0	0	0	1	0	0	0	0	0	0	0	0	0	0	0	0	0	0	0	0	2
3787	KCNS1	0	1	1	3787	Gene_ID	H. sapiens	3787	H. sapiens	KCNS1	potassium voltage-gated channel modifier subfamily S member 1	KCNS1 is a gene that encodes a protein that belongs to the S subfamily of potassium voltage-gated channel proteins. These channels are important for regulating the resting membrane potential and controlling the shape and frequency of action potentials in both excitable and nonexcitable cells. The protein encoded by KCNS1 is not functional by itself but can form heteromultimers with other members …	There is limited information available on the disease implications of KCNS1. However, mutations in this gene have been associated with a rare neurological disorder called episodic ataxia type 1 (EA1). EA1 is characterized by episodes of ataxia, which is a lack of muscle coordination, and can be triggered by stress, exercise, or other factors. There are currently no targeted drug discovery efforts…	GO:1902259 regulation of delayed rectifier potassium channel activity;GO:1901016 regulation of potassium ion transmembrane transporter activity;GO:1901379 regulation of potassium ion transmembrane transport		Voltage-gated ion channels:Voltage-Gated Potassium Channels; Transporters:Transporter channels and pores					0	0	0	0	0	0	0	0	0	0	0	0	0	1	0	0	0	0	0	0	2
1240	CMKLR1	0	1	1	1240	Gene_ID	H. sapiens	1240	H. sapiens	CMKLR1	chemerin chemokine-like receptor 1	The human gene CMKLR1 encodes for the chemerin chemokine-like receptor 1, which is involved in various biological processes such as regulating calcium-mediated signaling, negative regulation of NF-kappaB transcription factor activity, and positive regulation of macrophage chemotaxis. It is located in the plasma membrane and enables adipokinetic hormone binding and receptor activity.	Research on CMKLR1 has suggested its potential involvement in various diseases, including obesity, type 2 diabetes, and cancer. In obesity, CMKLR1 has been shown to play a role in adipose tissue inflammation and insulin resistance. In type 2 diabetes, CMKLR1 has been linked to impaired glucose metabolism and insulin resistance. In cancer, CMKLR1 has been found to be overexpressed in various types…	GO:0002430 complement receptor mediated signaling pathway;GO:0032695 negative regulation of interleukin-12 production;GO:0010759 positive regulation of macrophage chemotaxis		Transporters; G-protein coupled receptors:GPCRs excl olfactory receptors				(M5913)HALLMARK INTERFERON GAMMA RESPONSE; (M5932)HALLMARK INFLAMMATORY RESPONSE; (M5953)HALLMARK KRAS SIGNALING UP	0	0	1	0	0	0	0	1	0	0	0	0	0	0	1	0	0	0	0	1	2
1136	CHRNA3	0	1	1	1136	Gene_ID	H. sapiens	1136	H. sapiens	CHRNA3	cholinergic receptor nicotinic alpha 3 subunit	The CHRNA3 gene encodes an alpha subunit of the nicotinic acetylcholine receptor family, which forms pentameric complexes with beta subunits. This protein is a ligand-gated ion channel that is involved in neurotransmission. Polymorphisms in this gene have been linked to an increased risk of smoking initiation and susceptibility to lung cancer. The gene contains adjacent cysteine residues, indicat…	The CHRNA3 gene has been implicated in several diseases, including nicotine addiction, lung cancer, and chronic obstructive pulmonary disease (COPD). Studies have shown that certain polymorphisms in the gene are associated with an increased risk of smoking initiation and addiction. Additionally, these same polymorphisms have been linked to an increased risk of lung cancer and COPD in smokers. Tar…	GO:0060084 synaptic transmission involved in micturition;GO:0014056 regulation of acetylcholine secretion, neurotransmission;GO:0007171 activation of transmembrane receptor protein tyrosine kinase activity		Predicted intracellular proteins; FDA approved drug targets:Small molecule drugs; Disease related genes	Plasma membrane (Supported); Additional: Nuclear speckles	Nicotine; Methadone; Fluoxetine; Dextromethorphan; Levamisole; Ethanol; Amantadine; Pentolinium; Bupropion; Levacetylmethadol; Varenicline; Gantacurium; Epibatidine; Cytisine			0	0	0	0	0	0	0	0	0	0	0	1	0	0	1	0	0	0	1	0	2
339778	C2orf70	0	1	1	339778	Gene_ID	H. sapiens	339778	H. sapiens	FAM166C	family with sequence similarity 166 member C	FAM166C is a human gene that is located in the nucleus. It belongs to the family with sequence similarity 166 and is referred to as member C. The gene's function and role in human biology are not yet fully understood.	Unfortunately, there is currently very limited information available on the disease implications and targeted drug discovery efforts for FAM166C. As the function and role of this gene in human biology are not yet fully understood, it is difficult to determine its potential involvement in disease pathways or identify potential drug targets. Additionally, there are no known drugs on the market that…			Predicted intracellular proteins	Nuclear membrane;Vesicles (Approved)				0	0	0	0	0	0	0	0	0	0	0	0	0	0	0	0	0	0	0	0	2
10772	FUSIP1	0	1	1	10772	Gene_ID	H. sapiens	10772	H. sapiens	SRSF10	serine and arginine rich splicing factor 10	SRSF10, also known as serine and arginine rich splicing factor 10, is a member of the serine-arginine (SR) family of proteins that are involved in RNA splicing. It contains N-terminal RNP1 and RNP2 motifs that are required for binding to RNA, and multiple C-terminal SR/RS repeats that mediate association with other cellular proteins. SRSF10 interacts with the oncoprotein TLS and inhibits its infl…	There is limited information available on the disease implications of SRSF10. However, recent studies have suggested that SRSF10 may play a role in cancer progression and metastasis. Specifically, SRSF10 has been shown to promote the splicing of oncogenic isoforms of the protein kinase PKCα, which is associated with increased cell proliferation and migration in breast cancer cells. Additionally, …	GO:0048025 negative regulation of mRNA splicing, via spliceosome;GO:0050686 negative regulation of mRNA processing;GO:0000244 spliceosomal tri-snRNP complex assembly		Predicted intracellular proteins	Nucleoplasm (Supported)			(M5901)HALLMARK G2M CHECKPOINT	0	0	0	0	0	0	0	0	0	0	0	0	0	0	0	0	0	0	0	0	2
220	ALDH1A3	0	1	1	220	Gene_ID	H. sapiens	220	H. sapiens	ALDH1A3	aldehyde dehydrogenase 1 family member A3	ALDH1A3 is a gene that encodes an enzyme called aldehyde dehydrogenase 1 family member A3. This enzyme uses retinal as a substrate and is involved in various biological processes. Mutations in this gene have been linked to microphthalmia, isolated 8, a condition characterized by small eyes. Additionally, changes in the expression of this gene have been observed in tumor cells. The gene undergoes …	Mutations in the ALDH1A3 gene have been linked to various diseases, including microphthalmia, isolated 8, and cancer. In terms of drug discovery efforts, ALDH1A3 has been identified as a potential therapeutic target for cancer treatment. Several studies have shown that inhibiting ALDH1A3 can reduce tumor growth and increase sensitivity to chemotherapy. One example of a successful drug targeting A…	GO:0021768 nucleus accumbens development;GO:0060166 olfactory pit development;GO:0070384 Harderian gland development		Disease related genes; Enzymes; Human disease related genes:Congenital malformations:Congenital malformations of eye; Potential drug targets; Predicted intracellular proteins; ENZYME proteins:Oxidoreductases	Nucleoplasm (Supported); Additional: Cytosol	NADH; Vitamin A		(M5908)HALLMARK ANDROGEN RESPONSE; (M5953)HALLMARK KRAS SIGNALING UP	0	0	0	1	0	1	0	0	0	0	0	1	0	0	0	0	0	0	0	0	2
9242	MSC	1	1	0	9242	Gene_ID	H. sapiens	9242	H. sapiens	MSC	musculin	The human gene MSC, also known as musculin, encodes a transcriptional repressor that can bind to an E-box element as a homodimer or heterodimer with E2A. It can also form heterodimers with E2A proteins in vivo and inhibit the transactivation capability of E47, another E2A protein, in mammalian cells. This gene is a downstream target of the B-cell receptor signal transduction pathway.	There is limited information available on the disease implications of the MSC gene. However, studies have shown that it may play a role in the development of certain cancers, including leukemia and lymphoma. Targeted drug discovery efforts for this gene are also limited, but some studies have focused on developing inhibitors of the E2A-MSC interaction as a potential therapeutic strategy for cance…	GO:0014707 branchiomeric skeletal muscle development;GO:0060539 diaphragm development;GO:0003161 cardiac conduction system development		Transcription factors:Basic domains; Predicted intracellular proteins	Nucleoplasm (Supported)			(M5890)HALLMARK TNFA SIGNALING VIA NFKB	0	0	0	0	0	0	0	0	0	0	0	0	0	0	0	0	0	0	0	0	2
84649	DGAT2	1	1	0	84649	Gene_ID	H. sapiens	84649	H. sapiens	DGAT2	diacylglycerol O-acyltransferase 2	DGAT2 is a gene that encodes an enzyme responsible for the final step in the synthesis of triglycerides, which involves the covalent binding of diacylglycerol to long chain fatty acyl-CoAs. This gene produces one of two enzymes that catalyze this reaction, with the encoded protein having low activity in the presence of low concentrations of magnesium chloride. Multiple transcript variants have be…	DGAT2 has been implicated in several diseases, including obesity, type 2 diabetes, and non-alcoholic fatty liver disease (NAFLD). Inhibition of DGAT2 has been proposed as a potential therapeutic strategy for these conditions, as it could reduce the accumulation of triglycerides in adipose tissue and liver. Several drug discovery efforts have focused on developing DGAT2 inhibitors, with some promi…	GO:0071400 cellular response to oleic acid;GO:0034201 response to oleic acid;GO:0060613 fat pad development		Enzymes; ENZYME proteins:Transferases; Predicted intracellular proteins; FDA approved drug targets:Biotech drugs; FDA approved drug targets:Small molecule drugs	Cytosol;Vesicles (Approved)	Omega-3-carboxylic acids; Fish oil			0	0	0	0	0	0	0	0	0	0	0	1	0	0	0	0	0	0	0	0	2
92126	DSEL	0	1	1	92126	Gene_ID	H. sapiens	92126	H. sapiens	DSEL	dermatan sulfate epimerase like	The human gene DSEL is predicted to have chondroitin-glucuronate 5-epimerase activity and is involved in chondroitin sulfate and dermatan sulfate metabolic processes. It is also predicted to be located in the Golgi membrane. This information is provided by the Alliance of Genome Resources as of April 2022.	There is limited information available on the disease implications of the DSEL gene. However, mutations in the related gene CSGALNACT1 have been associated with Ehlers-Danlos syndrome, a group of connective tissue disorders characterized by joint hypermobility, skin hyperextensibility, and tissue fragility. Additionally, altered expression of chondroitin sulfate and dermatan sulfate, which are sy…	GO:0030208 dermatan sulfate biosynthetic process;GO:0050651 dermatan sulfate proteoglycan biosynthetic process;GO:0030205 dermatan sulfate metabolic process			Plasma membrane (Approved); Additional: Nucleoplasm				0	0	0	0	0	0	0	0	0	0	0	0	0	0	0	0	0	0	0	0	2
2532	DARC	1	0	1	2532	Gene_ID	H. sapiens	2532	H. sapiens	ACKR1	atypical chemokine receptor 1 (Duffy blood group)	ACKR1 is a gene that encodes a glycosylated membrane protein that acts as a non-specific receptor for several chemokines. It is also the receptor for the human malarial parasites Plasmodium vivax and Plasmodium knowlesi. The gene is responsible for the Duffy blood group system, and polymorphisms in this gene determine an individual's blood type. Two different isoforms of the protein are produced …	The ACKR1 gene has been implicated in several diseases, including cancer, HIV infection, and inflammatory disorders. In cancer, ACKR1 has been shown to promote tumor growth and metastasis by regulating the recruitment of immune cells to the tumor microenvironment. In HIV infection, ACKR1 has been found to play a role in viral entry into host cells, and targeting ACKR1 has been proposed as a poten…	GO:0070098 chemokine-mediated signaling pathway;GO:1990868 response to chemokine;GO:1990869 cellular response to chemokine		Blood group antigen proteins; CD markers; G-protein coupled receptors:Chemokines and chemotactic factors receptors; G-protein coupled receptors:GPCRs excl olfactory receptors				(M5945)HALLMARK HEME METABOLISM	0	0	0	0	0	0	0	1	0	0	0	0	0	0	1	0	0	0	0	0	2
221322	C6orf170	0	1	1	221322	Gene_ID	H. sapiens	221322	H. sapiens	TBC1D32	TBC1 domain family member 32	TBC1D32 is a gene that encodes a protein containing a TBC domain. Research on a similar protein in mice and zebrafish suggests that TBC1D32 is involved in sonic hedgehog signaling and interacts with and stabilizes cell cycle-related kinase. Alternative splicing of the gene results in multiple transcript variants.	There is limited information available on the disease implications of TBC1D32. However, some studies have suggested that mutations in this gene may be associated with developmental disorders such as intellectual disability and autism spectrum disorders. Targeted drug discovery efforts for TBC1D32 are also limited, as the exact function of the protein encoded by this gene is not well understood. H…	GO:0060831 smoothened signaling pathway involved in dorsal/ventral neural tube patterning;GO:0003406 retinal pigment epithelium development;GO:0021904 dorsal/ventral neural tube patterning		Predicted intracellular proteins	Mitochondria (Approved)				0	0	0	1	0	1	0	0	0	0	0	0	1	0	0	0	0	0	0	0	2
4920	ROR2	1	0	1	4920	Gene_ID	H. sapiens	4920	H. sapiens	ROR2	receptor tyrosine kinase like orphan receptor 2	ROR2 is a gene that encodes a receptor protein tyrosine kinase and type I transmembrane protein belonging to the ROR subfamily of cell surface receptors. It is involved in the early formation of chondrocytes and is required for cartilage and growth plate development. Mutations in this gene can cause brachydactyly type B, a skeletal disorder characterized by hypoplasia/aplasia of distal phalanges …	There are currently no targeted drug discovery efforts specifically for ROR2, as it is primarily associated with rare genetic disorders. However, there are several drugs on the market that target receptor tyrosine kinases, which may have potential therapeutic applications for ROR2-related disorders. For example, imatinib is a tyrosine kinase inhibitor that is used to treat chronic myeloid leukemi…	GO:0150045 regulation of synaptic signaling by nitric oxide;GO:1900019 regulation of protein kinase C activity;GO:1900020 positive regulation of protein kinase C activity	yes	Disease related genes; Enzymes; ENZYME proteins:Transferases; Human disease related genes:Congenital malformations:Other congenital malformations; Potential drug targets; Human disease related genes:Congenital malformations:Congenital malformations of the musculoskeletal system; Kinases:Tyr protein kinases			(M77)PID WNT SIGNALING PATHWAY; (M23)PID WNT NONCANONICAL PATHWAY		1	1	0	0	0	0	0	0	0	0	0	0	0	0	0	0	0	0	0	0	2
6781	STC1	0	1	1	6781	Gene_ID	H. sapiens	6781	H. sapiens	STC1	stanniocalcin 1	STC1, also known as stanniocalcin 1, is a gene that encodes a glycoprotein that is secreted and expressed in various tissues. It may have autocrine or paracrine functions and contains a 5' UTR rich in CAG trinucleotide repeats. The protein contains 11 conserved cysteine residues and is phosphorylated by protein kinase C exclusively on its serine residues. STC1 may play a role in regulating calciu…	STC1 has been implicated in various diseases, including cancer, cardiovascular disease, and metabolic disorders. In cancer, STC1 has been shown to promote tumor growth and metastasis in several types of cancer, including breast, ovarian, and hepatocellular carcinoma. Targeting STC1 may therefore be a potential therapeutic strategy for these cancers. In cardiovascular disease, STC1 has been shown …	GO:0003421 growth plate cartilage axis specification;GO:1903403 negative regulation of renal phosphate excretion;GO:0003422 growth plate cartilage morphogenesis		Predicted secreted proteins; Predicted intracellular proteins				(M5944)HALLMARK ANGIOGENESIS; (M5891)HALLMARK HYPOXIA; (M5924)HALLMARK MTORC1 SIGNALING	0	0	0	1	1	0	0	0	0	0	0	1	1	1	0	1	0	0	0	0	2
6769	STAC	1	0	1	6769	Gene_ID	H. sapiens	6769	H. sapiens	STAC	SH3 and cysteine rich domain	STAC is a human gene that encodes a protein with SH3 and cysteine-rich domains. It is predicted to have transmembrane transporter binding activity and be involved in positive regulation of protein localization to the plasma membrane, voltage-gated calcium channel activity, and skeletal muscle contraction. It is also predicted to play a role in cellular response to heat, muscle contraction, and re…	Mutations in the STAC gene have been associated with several neuromuscular disorders, including Native American myopathy, a rare autosomal recessive disorder characterized by congenital muscle weakness and wasting, and malignant hyperthermia susceptibility, a potentially fatal reaction to certain anesthetics and muscle relaxants. Targeted drug discovery efforts for STAC-related disorders are ongo…	GO:1901387 positive regulation of voltage-gated calcium channel activity;GO:0003009 skeletal muscle contraction;GO:0050881 musculoskeletal movement		Transporters:Accessory Factors Involved in Transport; Predicted intracellular proteins	Nucleoplasm;Plasma membrane (Uncertain)				0	0	0	0	0	0	0	0	0	0	0	0	0	1	0	0	0	0	0	0	2
389119	C3orf54	0	1	1	389119	Gene_ID	H. sapiens	389119	H. sapiens	INKA1	inka box actin regulator 1	INKA1, or inka box actin regulator 1, is a gene that encodes a protein with the ability to bind to protein kinases and inhibit their activity. It is predicted to play a role in negative regulation of catalytic activity and to be involved in neural tube development. The protein is located in both the cytoplasm and nucleus of cells. This information is provided by the Alliance of Genome Resources a…	There is limited information available on the disease implications of INKA1. However, some studies have suggested that mutations in this gene may be associated with certain types of cancer, including breast cancer and glioblastoma. Targeted drug discovery efforts for INKA1 are also limited, as the function of the protein it encodes is not yet fully understood. However, some studies have suggested…			Predicted intracellular proteins	Nucleoplasm;Vesicles (Approved)				0	0	0	0	0	0	0	0	0	0	0	0	0	0	0	0	0	0	0	0	2
8329	HIST1H2AI	0	1	1	8329	Gene_ID	H. sapiens	8329	H. sapiens	H2AC13	H2A clustered histone 13	H2AC13 is a gene that encodes a replication-dependent histone, which is a member of the histone H2A family. Histones are nuclear proteins that are responsible for the nucleosome structure of the chromosomal fiber in eukaryotes. The gene is intronless and is found in the small histone gene cluster on chromosome 6p22-p21.3. Transcripts from this gene lack polyA tails but instead contain a palindrom…	There is limited information available on the disease implications of H2AC13. However, research has shown that mutations in other histone genes can lead to various diseases, including cancer and developmental disorders. Therefore, it is possible that mutations in H2AC13 could also contribute to disease development. As for targeted drug discovery efforts, histone-modifying enzymes have been identi…	GO:0008150 biological_process		Predicted intracellular proteins	Nucleoplasm (Approved)				0	0	0	0	0	0	0	0	0	0	0	0	0	0	0	0	0	0	0	0	2
286530	P2RY8	1	1	0	286530	Gene_ID	H. sapiens	286530	H. sapiens	P2RY8	P2Y receptor family member 8	P2RY8 is a gene that encodes a protein belonging to the G-protein coupled receptor family, which is activated by adenosine and uridine nucleotides. The gene is moderately expressed in undifferentiated HL60 cells and is located on both chromosomes X and Y.	Mutations in the P2RY8 gene have been associated with various types of cancer, including acute lymphoblastic leukemia (ALL) and diffuse large B-cell lymphoma (DLBCL). In ALL, P2RY8 is often deleted or silenced, leading to the loss of its tumor-suppressive function. Targeted drug discovery efforts have focused on developing small molecule agonists or antagonists of P2RY8 to modulate its activity i…	GO:0035589 G protein-coupled purinergic nucleotide receptor signaling pathway;GO:0035590 purinergic nucleotide receptor signaling pathway;GO:0051482 positive regulation of cytosolic calcium ion concentration involved in phospholipase C-activating G protein-coupled signaling pathway		G-protein coupled receptors:Adenosine and adenine nucleotide receptors; Cancer-related genes; G-protein coupled receptors:GPCRs excl olfactory receptors; Predicted intracellular proteins					0	0	0	0	0	0	0	0	0	0	0	0	0	0	1	0	0	0	0	0	2
201501	ZBTB7C	0	1	1	201501	Gene_ID	H. sapiens	201501	H. sapiens	ZBTB7C	zinc finger and BTB domain containing 7C	ZBTB7C is a human gene that is predicted to have DNA-binding transcription factor activity, specifically for RNA polymerase II and cis-regulatory region sequence-specific DNA binding. It is involved in the negative regulation of cell population proliferation and is predicted to be located in the nucleus.	There is limited information available on the disease implications of ZBTB7C. However, some studies have suggested that it may play a role in the development and progression of certain cancers, including breast cancer and hepatocellular carcinoma. As such, there have been efforts to target ZBTB7C for drug discovery in these contexts. One example is the development of small molecule inhibitors of …	GO:1903025 regulation of RNA polymerase II regulatory region sequence-specific DNA binding;GO:2000677 regulation of transcription regulatory region DNA binding;GO:0045600 positive regulation of fat cell differentiation		Transcription factors:Zinc-coordinating DNA-binding domains; Predicted intracellular proteins					0	0	0	0	0	0	0	0	0	0	0	0	0	0	0	0	0	0	0	0	2
66004	LYNX1	0	1	1	66004	Gene_ID	H. sapiens	66004	H. sapiens	LYNX1	Ly6/neurotoxin 1	LYNX1, also known as Ly6/neurotoxin 1, is a gene that encodes a protein belonging to the Ly6/uPAR superfamily of proteins. This protein is anchored to the cell membrane and interacts with nicotinic acetylcholine receptors (nAChRs). It is believed to act as a modulator of nAChR activity, preventing excessive excitation. The gene has multiple alternatively spliced transcript variants. Additionally,…	LYNX1 has been implicated in several neurological disorders, including Alzheimer's disease, schizophrenia, and addiction. Studies have shown that LYNX1 expression is decreased in the brains of Alzheimer's disease patients, and that it may play a role in the pathogenesis of the disease. In schizophrenia, LYNX1 has been found to be downregulated in the prefrontal cortex, which may contribute to the…	GO:0007271 synaptic transmission, cholinergic;GO:0099601 regulation of neurotransmitter receptor activity;GO:0010469 regulation of signaling receptor activity		Predicted intracellular proteins					0	0	0	0	0	0	0	0	0	0	0	0	0	0	1	0	0	0	1	0	2
6247	RS1	1	1	0	6247	Gene_ID	H. sapiens	6247	H. sapiens	RS1	retinoschisin 1	RS1 is a gene that encodes an extracellular protein that is important for the organization of the retina. The protein is secreted from photoreceptors and bipolar cells as a complex. Mutations in this gene are responsible for X-linked retinoschisis, a type of macular degeneration that affects males and causes a splitting of the inner layers of the retina, leading to severe vision loss.	X-linked retinoschisis (XLRS) is a rare genetic disorder caused by mutations in the RS1 gene. The disease primarily affects males and is characterized by splitting of the inner layers of the retina, leading to vision loss and potential blindness. Currently, there is no cure for XLRS, and treatment options are limited to supportive measures such as corrective lenses and low-vision aids. However, t…	GO:0016062 adaptation of rhodopsin mediated signaling;GO:0036367 light adaption;GO:0016056 rhodopsin mediated signaling pathway		Disease related genes; Human disease related genes:Congenital malformations:Congenital malformations of eye; Potential drug targets; Transporters:Accessory Factors Involved in Transport; Predicted secreted proteins					0	0	0	0	0	1	0	0	0	0	0	0	0	0	0	0	0	0	0	0	2
6602	SMARCD1	0	1	1	6602	Gene_ID	H. sapiens	6602	H. sapiens	SMARCD1	SWI/SNF related, matrix associated, actin dependent regulator of chromatin, subfamily d, member 1	SMARCD1 is a human gene that belongs to the SWI/SNF family of proteins. These proteins are involved in regulating the transcription of certain genes by altering the chromatin structure around them. SMARCD1 is part of the SNF/SWI complex, which is an ATP-dependent chromatin remodeling complex. It has helicase and ATPase activities and is similar to the yeast Swp73 protein. There are two transcript…	Research has shown that SMARCD1 plays a role in various diseases, including cancer, developmental disorders, and neurological disorders. In cancer, SMARCD1 has been found to be involved in the regulation of cell proliferation, differentiation, and apoptosis. Mutations in SMARCD1 have been associated with Coffin-Siris syndrome, a rare genetic disorder characterized by developmental delays, intelle…	GO:0006337 nucleosome disassembly;GO:0032986 protein-DNA complex disassembly;GO:2000819 regulation of nucleotide-excision repair		Human disease related genes:Congenital malformations:Other congenital malformations; Predicted intracellular proteins; Cancer-related genes; Disease related genes	Nucleoplasm (Supported); Additional: Vesicles		(M115)PID REG GR PATHWAY		1	0	0	0	0	0	0	0	0	0	0	0	0	0	0	0	0	0	0	0	2
116	ADCYAP1	1	0	1	116	Gene_ID	H. sapiens	116	H. sapiens	ADCYAP1	adenylate cyclase activating polypeptide 1	The ADCYAP1 gene encodes a proprotein that is processed into multiple peptides. These peptides stimulate adenylate cyclase, increasing cAMP levels and activating target genes. The gene is a key mediator of neuroendocrine stress responses. Alternative splicing results in multiple transcript variants.	The ADCYAP1 gene has been implicated in several diseases, including migraine, anxiety disorders, and post-traumatic stress disorder (PTSD). Targeted drug discovery efforts have focused on developing drugs that modulate the activity of the peptides encoded by this gene. One example is pituitary adenylate cyclase-activating polypeptide (PACAP), a peptide that is derived from the ADCYAP1 gene and ha…	GO:0071651 positive regulation of chemokine (C-C motif) ligand 5 production;GO:0060124 positive regulation of growth hormone secretion;GO:0071649 regulation of chemokine (C-C motif) ligand 5 production		Predicted secreted proteins		2,6-Diamino-Hexanoic Acid Amide		(M5951)HALLMARK SPERMATOGENESIS	0	1	1	0	0	0	0	0	0	0	0	1	0	0	1	0	0	0	1	0	2
201456	FBXO15	0	1	1	201456	Gene_ID	H. sapiens	201456	H. sapiens	FBXO15	F-box protein 15	FBXO15 is a human gene that encodes for F-box protein 15, a member of the F-box protein family. F-box proteins are characterized by a 40-amino acid F-box motif and are involved in the formation of SCF complexes, which act as protein-ubiquitin ligases. FBXO15 interacts with SKP1 through the F box and with ubiquitination targets through other protein interaction domains. The function of FBXO15 is n…	There is limited information available on the disease implications of FBXO15. However, some studies have suggested that mutations in FBXO15 may be associated with the development of certain cancers, including breast cancer and hepatocellular carcinoma. Targeted drug discovery efforts for FBXO15 are also limited, as its function is not fully understood. However, some studies have suggested that ta…			Predicted intracellular proteins					0	0	0	0	0	0	0	0	1	0	0	0	0	0	0	0	0	0	0	0	2
401507	FAM74A1	1	0	1	401507	Gene_ID	H. sapiens	401507	H. sapiens	FAM74A1	family with sequence similarity 74 member A1										0	0	0	0	0	0	0	0	0	0	0	0	0	0	0	0	0	0	0	0	2
23596	OPN3	0	1	1	23596	Gene_ID	H. sapiens	23596	H. sapiens	OPN3	opsin 3	Opsin 3 (OPN3) is a gene that belongs to the guanine nucleotide-binding protein (G protein)-coupled receptor superfamily. While mammals have several photoreceptive non-visual opsins, OPN3 is strongly expressed in the brain and testis, and weakly expressed in other tissues such as the liver, placenta, heart, lung, skeletal muscle, kidney, and pancreas. It may also be expressed in the retina. The p…	There is limited information on the disease implications of OPN3. However, recent studies have suggested that OPN3 may play a role in regulating circadian rhythms and sleep-wake cycles. Targeted drug discovery efforts for OPN3 are also limited, but some studies have explored the potential of OPN3 agonists as a treatment for sleep disorders. One example of a successful drug targeting a related ops…	GO:0048022 negative regulation of melanin biosynthetic process;GO:1900377 negative regulation of secondary metabolite biosynthetic process;GO:0009637 response to blue light		G-protein coupled receptors:Opsins; G-protein coupled receptors:GPCRs excl olfactory receptors	Nucleoplasm (Approved)			(M5906)HALLMARK ESTROGEN RESPONSE EARLY; (M5907)HALLMARK ESTROGEN RESPONSE LATE	0	0	0	0	0	0	0	0	0	0	0	0	0	1	1	1	0	0	0	0	2
50939	IMPG2	0	1	1	50939	Gene_ID	H. sapiens	50939	H. sapiens	IMPG2	interphotoreceptor matrix proteoglycan 2	IMPG2 is a gene that encodes a proteoglycan, a protein that binds to chondroitin sulfate and hyaluronan. This protein plays a role in organizing the interphotoreceptor matrix, which is important for the growth and maintenance of the light-sensitive photoreceptor outer segment. Mutations in this gene have been linked to retinitis pigmentosa type 56 and maculopathy, IMPG2-related. These conditions …	There are currently no targeted drug discovery efforts specifically for IMPG2-related diseases, as the underlying mechanisms are not yet fully understood. However, there are several drugs on the market that have been successful in treating retinitis pigmentosa and maculopathy, which are the two conditions associated with mutations in IMPG2. These drugs include vitamin A palmitate, which has been …	GO:0060042 retina morphogenesis in camera-type eye;GO:0048593 camera-type eye morphogenesis;GO:0060041 retina development in camera-type eye		Human disease related genes:Nervous system diseases:Eye disease; Predicted secreted proteins; Disease related genes		Hyaluronic acid	(M5882)NABA PROTEOGLYCANS; (M5884)NABA CORE MATRISOME; (M5889)NABA MATRISOME		0	0	0	0	0	1	0	0	0	0	0	0	0	0	0	0	0	0	0	0	2
57626	KLHL1	0	1	1	57626	Gene_ID	H. sapiens	57626	H. sapiens	KLHL1	kelch like family member 1	KLHL1 is a human gene that encodes for a protein belonging to a family of actin-organizing proteins related to Drosophila Kelch. The protein is involved in the organization of actin filaments, which are important for cell movement and shape. KLHL1 has been linked to various diseases, including myopathy and epilepsy. The gene is located on chromosome 13 and is expressed in various tissues, includi…	KLHL1 has been linked to several diseases, including myopathy and epilepsy. Mutations in the KLHL1 gene have been associated with nemaline myopathy, a rare genetic disorder characterized by muscle weakness and respiratory problems. Additionally, mutations in KLHL1 have been found in patients with early-onset epileptic encephalopathy, a severe form of epilepsy that begins in infancy. Targeted drug…	GO:0021680 cerebellar Purkinje cell layer development;GO:0007628 adult walking behavior;GO:0090659 walking behavior		Predicted intracellular proteins					0	0	0	0	0	0	0	0	0	0	0	0	0	0	0	0	0	0	0	0	2
80343	SEL1L2	0	1	1	80343	Gene_ID	H. sapiens	80343	H. sapiens	SEL1L2	SEL1L2 adaptor subunit of ERAD E3 ubiquitin ligase	SEL1L2 is a human gene that is predicted to play a role in the ubiquitin-dependent ERAD pathway. It is also predicted to be involved in ubiquitin-protein transferase activity and to be an integral component of the membrane. Additionally, SEL1L2 is predicted to be part of the Hrd1p ubiquitin ligase ERAD-L complex. These findings suggest that SEL1L2 may be involved in the degradation of misfolded o…	There is limited information available on the disease implications of SEL1L2. However, mutations in the SEL1L2 gene have been associated with a rare genetic disorder called autosomal recessive spinocerebellar ataxia type 20 (SCAR20). SCAR20 is characterized by developmental delay, intellectual disability, ataxia, and seizures. There are currently no targeted drug discovery efforts or drugs on the…	GO:0036503 ERAD pathway;GO:0034976 response to endoplasmic reticulum stress;GO:0010498 proteasomal protein catabolic process		Predicted intracellular proteins					0	0	0	0	0	0	0	0	0	0	0	0	0	0	0	0	0	0	0	0	2
149175	MANEAL	0	1	1	149175	Gene_ID	H. sapiens	149175	H. sapiens	MANEAL	mannosidase endo-alpha like	The human gene MANEAL is predicted to encode a protein that has alpha-mannosidase activity and is located in the Golgi membrane. It is also predicted to be an integral component of the membrane and active in the Golgi apparatus. The function of this gene is related to the breakdown of complex carbohydrates in the body. This information is provided by the Alliance of Genome Resources as of April 2…	Mutations in the MANEAL gene have been associated with several diseases, including congenital disorder of glycosylation type IIb (CDG-IIb), which is a rare genetic disorder characterized by developmental delay, intellectual disability, and abnormal glycosylation of proteins. Additionally, MANEAL has been implicated in the progression of certain cancers, such as breast cancer and hepatocellular ca…			Predicted intracellular proteins	Golgi apparatus (Approved)				0	0	0	0	0	0	0	0	0	0	0	0	0	0	0	0	0	0	0	0	2
121391	KRT74	1	1	0	121391	Gene_ID	H. sapiens	121391	H. sapiens	KRT74	keratin 74	KRT74 is a human gene that encodes for keratin 74, a type of intermediate filament protein responsible for maintaining the structural integrity of epithelial cells. This protein is part of a family of keratins that are expressed specifically in the inner root sheath of hair follicles. Keratins are subdivided into two categories: epithelial keratins and hair keratins. KRT74 belongs to the latter c…	There is limited information available on the disease implications of KRT74 mutations. However, mutations in other keratin genes have been associated with a variety of skin disorders, including epidermolysis bullosa simplex, ichthyosis, and pachyonychia congenita. Targeted drug discovery efforts for KRT74 are also limited, as there are currently no known drugs that specifically target this gene. …	GO:0045109 intermediate filament organization;GO:0031424 keratinization;GO:0045104 intermediate filament cytoskeleton organization		Human disease related genes:Skin diseases:Skin and soft tissue diseases; Human disease related genes:Congenital malformations:Congenital malformations of skin; Predicted intracellular proteins; Disease related genes	Intermediate filaments (Approved); Additional: Cytosol;Nucleoli				0	0	0	0	0	0	0	0	0	0	0	0	0	0	0	1	0	0	0	0	2
117532	TMC2	1	1	0	117532	Gene_ID	H. sapiens	117532	H. sapiens	TMC2	transmembrane channel like 2	The TMC2 gene encodes a transmembrane protein that plays a crucial role in the mechanotransduction process in the cochlear hair cells of the inner ear. Mutations in this gene have been linked to hereditary disorders of hearing and balance. The protein is essential for converting mechanical stimuli into electrical signals that are transmitted to the brain, allowing us to hear and maintain balance.	Mutations in the TMC2 gene have been associated with several hereditary disorders of hearing and balance, including deafness and vestibular dysfunction. Targeted drug discovery efforts for these disorders have focused on developing therapies that can restore or enhance the function of the TMC2 protein. One approach has been to identify small molecules that can modulate the activity of ion channel…	GO:0060005 vestibular reflex;GO:0050910 detection of mechanical stimulus involved in sensory perception of sound;GO:0060004 reflex							0	0	0	0	0	0	0	0	0	0	0	0	0	1	0	0	0	0	0	0	2
540	ATP7B	1	0	1	540	Gene_ID	H. sapiens	540	H. sapiens	ATP7B	ATPase copper transporting beta	ATP7B is a gene that belongs to the P-type cation transport ATPase family. It encodes a protein that has several membrane-spanning domains, an ATPase consensus sequence, a hinge domain, a phosphorylation site, and at least 2 putative copper-binding sites. The protein functions as a copper-transporting ATPase that exports copper out of the cells, such as the efflux of hepatic copper into the bile.…	Wilson disease is an autosomal recessive disorder caused by mutations in the ATP7B gene. The disease is characterized by the accumulation of copper in various organs, including the liver, brain, and eyes, leading to liver disease, neurological symptoms, and psychiatric disturbances. Treatment for Wilson disease involves reducing copper levels in the body through chelation therapy and zinc supplem…	GO:0060003 copper ion export;GO:0015680 protein maturation by copper ion transfer;GO:0051208 sequestering of calcium ion		Disease related genes; Enzymes; Transporters:Primary Active Transporters; Potential drug targets; Human disease related genes:Congenital disorders of metabolism:Congenital disorders of ion transport and metabolism; Cancer-related genes:Candidate cancer biomarkers; ENZYME proteins	Golgi apparatus (Supported)				0	0	0	0	0	0	0	0	0	0	0	0	0	0	0	0	0	0	1	0	2
148281	SYT6	1	1	0	148281	Gene_ID	H. sapiens	148281	H. sapiens	SYT6	synaptotagmin 6	SYT6 is a human gene that encodes for synaptotagmin 6, a protein that belongs to the synaptotagmin family. This protein is involved in calcium-dependent exocytosis of synaptic vesicles and has been identified as a key component of the secretory machinery involved in acrosomal exocytosis. The gene has been found to have alternatively spliced transcript variants.	There is limited information available on the disease implications of SYT6. However, recent studies have suggested that SYT6 may play a role in the pathogenesis of neurodegenerative diseases such as Alzheimer's and Parkinson's disease. Targeted drug discovery efforts for SYT6 are still in the early stages, but there is potential for the development of drugs that target the protein's role in calci…	GO:0060478 acrosomal vesicle exocytosis;GO:0007340 acrosome reaction;GO:0014059 regulation of dopamine secretion		Predicted intracellular proteins	Vesicles (Approved)				0	0	0	0	0	0	0	0	0	1	0	1	0	0	0	0	0	0	1	0	2
79898	ZNF613	0	1	1	79898	Gene_ID	H. sapiens	79898	H. sapiens	ZNF613	zinc finger protein 613	ZNF613 is a human gene that encodes for a protein called zinc finger protein 613. This protein is predicted to have the ability to bind to DNA and regulate transcription by RNA polymerase II. It is also predicted to be located in the nucleus of cells. The function of ZNF613 is not yet fully understood, but it is believed to play a role in the regulation of gene expression. Further research is nee…	There is limited information available on the disease implications of ZNF613. However, some studies have suggested that alterations in the expression of this gene may be associated with certain types of cancer, including breast cancer and hepatocellular carcinoma. Targeted drug discovery efforts for ZNF613 are also limited, as the function of this gene is not yet fully understood. There are curre…	GO:0006357 regulation of transcription by RNA polymerase II;GO:0006355 regulation of DNA-templated transcription;GO:1903506 regulation of nucleic acid-templated transcription		Transcription factors:Zinc-coordinating DNA-binding domains; Predicted intracellular proteins	Nucleoplasm (Approved); Additional: Vesicles				0	0	0	0	0	0	0	0	0	0	0	0	0	0	0	0	0	0	0	0	2
100288929	LOC100288929	0	1	1	100288929	Gene_ID	H. sapiens	100288929	H. sapiens	LOC100288929	coxsackievirus and adenovirus receptor-like										0	0	0	0	0	0	0	0	0	0	0	0	0	0	0	0	0	0	0	0	2
58504	ARHGAP22	1	1	0	58504	Gene_ID	H. sapiens	58504	H. sapiens	ARHGAP22	Rho GTPase activating protein 22	ARHGAP22 is a gene that encodes a protein belonging to the GTPase activating protein family. This protein activates a GTPase that belongs to the RAS superfamily of small GTP-binding proteins. The protein is insulin-responsive and requires the kinase Akt and the Akt-dependent 14-3-3 binding protein to regulate cell motility. Multiple transcript variants encoding different isoforms have been found …	There is limited information available on the disease implications of ARHGAP22. However, some studies have suggested that mutations in this gene may be associated with certain types of cancer, including breast cancer and glioblastoma. Targeted drug discovery efforts for ARHGAP22 are also limited, but some studies have explored the potential of targeting this protein as a therapeutic strategy for …	GO:0099175 regulation of postsynapse organization;GO:0090630 activation of GTPase activity;GO:0050807 regulation of synapse organization		Predicted intracellular proteins	Cytosol;Nucleoplasm (Supported); Additional: Plasma membrane				0	0	0	0	0	0	0	0	0	0	0	0	0	0	0	0	0	0	0	0	2
116496	FAM129A	0	1	1	116496	Gene_ID	H. sapiens	116496	H. sapiens	NIBAN1	niban apoptosis regulator 1	The NIBAN1 gene belongs to the family with sequence similarity 129 protein family and is highly expressed in various cancer cells. It may act as a prognostic marker for certain cancers and is believed to play a role in regulating p53-mediated apoptosis. The encoded protein may have a significant impact on the survival of cancer cells and could be a potential target for cancer therapy.	There is limited information available on the disease implications of the NIBAN1 gene. However, its high expression in various cancer cells suggests that it may play a role in cancer development and progression. As a result, there have been efforts to target NIBAN1 for drug discovery in cancer therapy. One example is the development of small molecule inhibitors that target the NIBAN1 protein and …	GO:0045727 positive regulation of translation;GO:0034250 positive regulation of amide metabolic process;GO:0034976 response to endoplasmic reticulum stress		Cancer-related genes:Candidate cancer biomarkers; Predicted intracellular proteins	Cytosol;Plasma membrane (Supported)			(M5892)HALLMARK CHOLESTEROL HOMEOSTASIS; (M5924)HALLMARK MTORC1 SIGNALING	0	0	0	0	0	0	0	0	0	0	0	0	0	0	0	0	0	0	0	0	2
3695	ITGB7	0	1	0	3695	Gene_ID	H. sapiens	3695	H. sapiens	ITGB7	integrin subunit beta 7	ITGB7 is a gene that encodes a protein belonging to the integrin superfamily, which are adhesion receptors that transmit signals from the extracellular matrix to the cell. Integrins are composed of an alpha chain and a beta chain, and the encoded protein forms dimers with either an alpha4 or alphaE chain. The protein plays a role in leukocyte adhesion and dimerization with alpha4 forms a homing r…	ITGB7 has been implicated in various diseases, including inflammatory bowel disease (IBD), multiple sclerosis, and cancer. In IBD, ITGB7 plays a crucial role in the recruitment of leukocytes to the intestinal mucosa, leading to chronic inflammation. Targeting ITGB7 has been explored as a potential therapeutic strategy for IBD, with several preclinical studies showing promising results. In multipl…	GO:0003366 cell-matrix adhesion involved in ameboidal cell migration;GO:0050901 leukocyte tethering or rolling;GO:0061756 leukocyte adhesion to vascular endothelial cell		FDA approved drug targets:Biotech drugs; Cancer-related genes:Mutated cancer genes; Predicted intracellular proteins	Cytosol;Plasma membrane (Approved)	R1295; Vedolizumab	(M212)PID INTEGRIN5 PATHWAY; (M47)PID INTEGRIN CS PATHWAY; (M156)PID ECADHERIN NASCENT AJ PATHWAY	(M5913)HALLMARK INTERFERON GAMMA RESPONSE	0	0	0	0	0	0	0	0	1	0	0	0	0	0	0	0	0	0	0	0	1
440585	FAM183A	0	0	1	440585	Gene_ID	H. sapiens	440585	H. sapiens	CFAP144	cilia and flagella associated protein 144	CFAP144 is a gene that is associated with cilia and flagella, which are hair-like structures that protrude from the surface of cells and are involved in various biological processes. The gene is predicted to be located in the centrosome and ciliary basal body, and to be active in the ciliary base. The function of CFAP144 is not yet fully understood, but it is believed to play a role in the format…	There is limited information available on the disease implications of CFAP144. However, mutations in genes associated with cilia and flagella have been linked to a range of disorders known as ciliopathies, which can affect multiple organs and systems in the body. These disorders include primary ciliary dyskinesia, Bardet-Biedl syndrome, and polycystic kidney disease. CFAP144 may therefore be a po…			Predicted intracellular proteins					0	0	0	0	0	0	0	0	0	0	0	0	0	0	0	0	0	0	0	0	1
599	BCL2L2	0	0	1	599	Gene_ID	H. sapiens	599	H. sapiens	BCL2L2	BCL2 like 2	BCL2L2 is a gene that belongs to the BCL-2 protein family and encodes a protein that acts as an anti-apoptotic regulator. The protein forms hetero- or homodimers and contributes to reduced cell apoptosis under cytotoxic conditions. Studies in mice have shown that the related gene plays a role in the survival of NGF- and BDNF-dependent neurons and is essential for adult spermatogenesis. Alternativ…	BCL2L2 has been implicated in various diseases, including cancer, neurodegenerative disorders, and autoimmune diseases. In cancer, BCL2L2 overexpression has been observed in several types of tumors, including breast, lung, and ovarian cancers, and is associated with poor prognosis. Targeted drug discovery efforts have focused on developing small molecule inhibitors of BCL2L2 to induce apoptosis i…	GO:1905430 cellular response to glycine;GO:1905429 response to glycine;GO:0060011 Sertoli cell proliferation		Cancer-related genes:Candidate cancer biomarkers; Transporters:Transporter channels and pores; Predicted intracellular proteins	Nucleoplasm (Uncertain)	Navitoclax	(M145)PID P53 DOWNSTREAM PATHWAY	(M5902)HALLMARK APOPTOSIS	0	0	0	0	1	0	0	0	0	0	0	0	0	0	0	0	1	0	0	0	1
696	BTN1A1	0	1	0	696	Gene_ID	H. sapiens	696	H. sapiens	BTN1A1	butyrophilin subfamily 1 member A1	BTN1A1 is a gene that encodes for the protein butyrophilin subfamily 1 member A1, which is the primary protein associated with fat droplets in milk. It belongs to the immunoglobulin superfamily and may have a function as a cell surface receptor. The gene is located in the major histocompatibility complex (MHC) class I region of chromosome 6 and may have evolved recently through the exchange of ex…	There is limited information on the disease implications of BTN1A1. However, some studies have suggested that variations in the gene may be associated with an increased risk of developing breast cancer. Targeted drug discovery efforts for BTN1A1 are also limited, as the function of the protein is not well understood. However, some studies have suggested that the protein may have a role in immune …	GO:0050852 T cell receptor signaling pathway;GO:0050851 antigen receptor-mediated signaling pathway;GO:0002429 immune response-activating cell surface receptor signaling pathway							0	0	1	0	0	0	0	0	1	0	0	0	0	0	0	0	0	0	0	0	1
10161	LPAR6	0	1	0	10161	Gene_ID	H. sapiens	10161	H. sapiens	LPAR6	lysophosphatidic acid receptor 6	LPAR6 is a human gene that encodes a protein belonging to the family of G-protein coupled receptors. This protein is activated by adenosine and uridine nucleotides and is involved in various cellular processes. The gene is located within an internal intron of the retinoblastoma susceptibility gene in the reverse orientation. Alternative splicing of the gene results in the production of multiple t…	LPAR6 has been implicated in various diseases, including cancer, skin disorders, and cardiovascular diseases. In cancer, LPAR6 has been shown to promote tumor growth and metastasis in several types of cancer, including breast, lung, and pancreatic cancer. Targeting LPAR6 has been proposed as a potential therapeutic strategy for cancer treatment. In skin disorders, LPAR6 has been linked to the reg…	GO:0001835 blastocyst hatching;GO:0035188 hatching;GO:0071684 organism emergence from protective structure		Human disease related genes:Skin diseases:Skin and soft tissue diseases; Disease related genes; G-protein coupled receptors:GPCRs excl olfactory receptors; Potential drug targets; G-protein coupled receptors:Lysolipids receptors; Human disease related genes:Congenital malformations:Congenital malformations of skin				(M5911)HALLMARK INTERFERON ALPHA RESPONSE	0	0	0	1	0	0	0	0	0	0	0	0	0	0	1	0	0	0	0	0	1
10389	SCML2	0	1	0	10389	Gene_ID	H. sapiens	10389	H. sapiens	SCML2	Scm polycomb group protein like 2	SCML2 is a gene that encodes a protein belonging to the Polycomb group, which is involved in transcriptional repression. The protein binds to histone peptides that are monomethylated at lysine residues and may play a role in regulating homeotic gene expression during development. The function of SCML2 is not fully understood, but it is believed to be involved in the maintenance of stem cell pluri…	Mutations in the SCML2 gene have been associated with various diseases, including cancer and developmental disorders. In particular, SCML2 has been found to be overexpressed in several types of cancer, including breast, lung, and ovarian cancer, and may play a role in promoting tumor growth and metastasis. As a result, there has been interest in developing drugs that target SCML2 as a potential c…	GO:0009653 anatomical structure morphogenesis;GO:0006355 regulation of DNA-templated transcription;GO:1903506 regulation of nucleic acid-templated transcription		Predicted intracellular proteins	Cytosol;Nucleoli (Approved)				0	0	0	0	0	0	0	0	0	0	0	0	0	0	0	0	0	0	0	0	1
344901	OSTN	1	0	0	344901	Gene_ID	H. sapiens	344901	H. sapiens	OSTN	osteocrin	OSTN is a human gene that is predicted to have signaling receptor binding activity and is involved in negative regulation of dendrite extension. It is also predicted to be active in the extracellular space. This information is provided by the Alliance of Genome Resources as of April 2022.	There is limited information available on the disease implications of OSTN. However, some studies have suggested that it may play a role in bone metabolism and osteoporosis. Targeted drug discovery efforts for OSTN are also limited, but some research has focused on developing drugs that can modulate its activity in bone cells. One example is sclerostin, a protein that is encoded by the SOST gene …	GO:1903860 negative regulation of dendrite extension;GO:0046325 negative regulation of glucose import;GO:0010829 negative regulation of glucose transmembrane transport		Predicted secreted proteins					0	0	0	0	0	0	0	0	0	0	0	0	0	0	0	0	0	0	0	0	1
64105	CENPK	0	1	0	64105	Gene_ID	H. sapiens	64105	H. sapiens	CENPK	centromere protein K	CENPK is a gene that encodes a protein called centromere protein K, which is a component of a complex that is involved in the proper function of kinetochores and mitotic progression. This complex includes CENPH, CENPI, and CENPA, and it targets CENPA to centromeres. CENPA is a protein that is essential for the assembly of kinetochores, which are structures that attach chromosomes to spindle fiber…	There is limited information available on the disease implications of CENPK mutations. However, some studies have suggested that alterations in CENPK expression may be associated with certain types of cancer, including breast and lung cancer. Targeted drug discovery efforts for CENPK are also limited, as the protein is not currently considered a druggable target. However, there are ongoing effort…	GO:0051382 kinetochore assembly;GO:0051383 kinetochore organization;GO:0034508 centromere complex assembly		Predicted intracellular proteins; Disease related genes					0	0	0	0	0	0	0	0	0	0	0	0	0	0	0	0	0	0	0	0	1
94241	TP53INP1	0	1	0	94241	Gene_ID	H. sapiens	94241	H. sapiens	TP53INP1	tumor protein p53 inducible nuclear protein 1	TP53INP1 is a gene that is induced by the tumor protein p53 and is involved in various cellular processes such as autophagy and transcriptional regulation. It is predicted to have antioxidant activity and is located in the autophagosome, cytosol, and nucleus. TP53INP1 plays a role in autophagic cell death and positively regulates autophagy and transcription.	TP53INP1 has been implicated in various diseases, including cancer, neurodegenerative disorders, and metabolic disorders. In cancer, TP53INP1 has been shown to act as a tumor suppressor by inducing cell cycle arrest and apoptosis. Loss of TP53INP1 expression has been observed in several types of cancer, including breast, lung, and pancreatic cancer. Therefore, TP53INP1 is a potential target for c…	GO:0072702 response to methyl methanesulfonate;GO:0072703 cellular response to methyl methanesulfonate;GO:1904761 negative regulation of myofibroblast differentiation		Predicted intracellular proteins	Cytosol (Supported)		(M145)PID P53 DOWNSTREAM PATHWAY	(M5892)HALLMARK CHOLESTEROL HOMEOSTASIS	0	0	0	0	0	0	0	0	0	0	0	0	0	0	0	0	0	0	0	0	1
7093	TLL2	0	1	0	7093	Gene_ID	H. sapiens	7093	H. sapiens	TLL2	tolloid like 2	The TLL2 gene encodes a type of metalloprotease called astacin-like zinc-dependent metalloprotease. It belongs to the metzincin family, but unlike other family members, the protein does not cleave procollagen C-propeptides or chordin in mice. The function of TLL2 in humans is not yet fully understood, but it is believed to play a role in the regulation of extracellular matrix remodeling and tissu…	Mutations in the TLL2 gene have been associated with various diseases, including osteoarthritis and cancer. In osteoarthritis, TLL2 has been shown to be upregulated in cartilage tissue, leading to increased degradation of extracellular matrix components and cartilage damage. In cancer, TLL2 has been found to be overexpressed in several types of tumors, including breast, lung, and pancreatic cance…	GO:0048632 negative regulation of skeletal muscle tissue growth;GO:0048631 regulation of skeletal muscle tissue growth;GO:0030199 collagen fibril organization		Predicted secreted proteins		Methyl N-{[(1R)-1-({1-[(benzyloxy)carbonyl]-L-prolyl-6-ammonio-L-norleucyl}amino)-2-phenylethyl](hydroxy)phosphoryl}-L-alanyl-L-prolinate	(M3468)NABA ECM REGULATORS; (M5885)NABA MATRISOME ASSOCIATED; (M5889)NABA MATRISOME		0	0	0	0	0	0	0	0	0	0	1	0	1	0	0	0	0	0	0	0	1
1767	DNAH5	0	1	0	1767	Gene_ID	H. sapiens	1767	H. sapiens	DNAH5	dynein axonemal heavy chain 5	DNAH5 is a gene that encodes a dynein protein, which is a part of a motor protein complex that is associated with microtubules. This protein is an axonemal heavy chain dynein that generates force with ATPase activity. The release of ADP is believed to produce the force-producing power stroke. Mutations in this gene cause primary ciliary dyskinesia type 3 and Kartagener syndrome, which are both di…	Mutations in the DNAH5 gene have been linked to primary ciliary dyskinesia type 3 and Kartagener syndrome, both of which are inherited disorders that affect the function of cilia. Primary ciliary dyskinesia is a rare genetic disorder that affects the respiratory tract, causing chronic respiratory infections, bronchiectasis, and sinusitis. Kartagener syndrome is a subtype of primary ciliary dyskin…	GO:0021670 lateral ventricle development;GO:0036158 outer dynein arm assembly;GO:0021591 ventricular system development		Human disease related genes:Respiratory diseases:Tracheobronchial diseases; Predicted intracellular proteins; Disease related genes					0	0	0	0	0	0	0	0	0	0	0	0	1	0	0	0	0	0	0	0	1
10815	CPLX1	0	1	0	10815	Gene_ID	H. sapiens	10815	H. sapiens	CPLX1	complexin 1	CPLX1, also known as complexin 1, is a gene that encodes for a cytosolic protein involved in synaptic vesicle exocytosis. The protein product of this gene binds to the SNAP receptor complex and disrupts it, which allows for the release of neurotransmitters. The complexin/synaphin gene family includes other proteins that also function in synaptic vesicle exocytosis and bind to syntaxin, another co…	Mutations in the CPLX1 gene have been associated with various neurological disorders, including epilepsy, schizophrenia, and autism spectrum disorders. Studies have shown that altered expression of CPLX1 can lead to changes in synaptic transmission and plasticity, which may contribute to the development of these disorders. Targeted drug discovery efforts for CPLX1 have focused on identifying smal…	GO:0099145 regulation of exocytic insertion of neurotransmitter receptor to postsynaptic membrane;GO:0031630 regulation of synaptic vesicle fusion to presynaptic active zone membrane;GO:1901632 regulation of synaptic vesicle membrane organization		Human disease related genes:Nervous system diseases:Epilepsy; Predicted intracellular proteins; Human disease related genes:Other congenital disorders:Chromosomal abnormalities; Disease related genes	Vesicles (Uncertain)				0	0	0	0	0	0	0	0	0	1	0	1	0	0	0	0	0	0	1	0	1
7873	ARMET	0	1	0	7873	Gene_ID	H. sapiens	7873	H. sapiens	MANF	mesencephalic astrocyte derived neurotrophic factor	The human gene MANF (mesencephalic astrocyte derived neurotrophic factor) encodes a protein that is found in the endoplasmic reticulum and golgi, as well as being secreted. The protein is important in promoting the survival of dopaminergic neurons and reducing its expression can increase susceptibility to ER stress-induced death and result in cell proliferation. Polymorphisms in the N-terminal ar…	Research on MANF has shown its potential implications in various diseases, including Parkinson's disease, diabetes, and cardiovascular disease. In Parkinson's disease, MANF has been found to protect dopaminergic neurons from degeneration, making it a potential therapeutic target. In diabetes, MANF has been shown to improve insulin sensitivity and reduce inflammation, suggesting its potential as a…	GO:0071542 dopaminergic neuron differentiation;GO:1905897 regulation of response to endoplasmic reticulum stress;GO:0006986 response to unfolded protein		Predicted secreted proteins	Endoplasmic reticulum (Supported)				0	0	0	0	0	0	0	0	0	0	0	0	0	0	0	0	0	0	0	0	1
4741	NEFM	0	1	0	4741	Gene_ID	H. sapiens	4741	H. sapiens	NEFM	neurofilament medium chain	NEFM is a gene that encodes the medium neurofilament protein, which is a component of neurofilaments, type IV intermediate filament heteropolymers that maintain neuronal caliber and may play a role in intracellular transport to axons and dendrites. The protein is commonly used as a biomarker of neuronal damage. Alternative splicing of the gene results in multiple transcript variants encoding dist…	Mutations in the NEFM gene have been associated with several neurological disorders, including Charcot-Marie-Tooth disease type 2E (CMT2E), amyotrophic lateral sclerosis (ALS), and Parkinson's disease. CMT2E is a peripheral neuropathy characterized by muscle weakness and atrophy, while ALS is a progressive neurodegenerative disease affecting motor neurons in the brain and spinal cord. Parkinson's…	GO:0033693 neurofilament bundle assembly;GO:0045110 intermediate filament bundle assembly;GO:0045109 intermediate filament organization		Predicted intracellular proteins	Intermediate filaments (Enhanced)				0	0	0	0	0	0	0	0	0	0	0	0	0	0	0	0	0	0	0	0	1
140689	CBLN4	0	1	0	140689	Gene_ID	H. sapiens	140689	H. sapiens	CBLN4	cerebellin 4 precursor	CBLN4 is a gene that encodes a small secreted protein containing C1Q domains. It is involved in regulating neurexin signaling during synapse development. The mouse homolog of this protein competes with netrin to bind to the deleted in colorectal cancer receptor.	There is limited information available on the disease implications of CBLN4. However, research has shown that mutations in the CBLN4 gene may be associated with autism spectrum disorder (ASD) and schizophrenia. Targeted drug discovery efforts for CBLN4 are also limited, but some studies have suggested that modulating the neurexin-CBLN4 interaction could be a potential therapeutic strategy for ASD…	GO:1904862 inhibitory synapse assembly;GO:0007416 synapse assembly;GO:0009306 protein secretion		Predicted secreted proteins			(M5883)NABA SECRETED FACTORS; (M5885)NABA MATRISOME ASSOCIATED; (M5889)NABA MATRISOME		0	0	0	0	0	0	0	0	0	0	1	0	0	0	0	0	0	0	1	0	1
4867	NPHP1	0	1	0	4867	Gene_ID	H. sapiens	4867	H. sapiens	NPHP1	nephrocystin 1	The NPHP1 gene encodes a protein that interacts with Crk-associated substrate and is involved in cell division, cell-cell and cell-matrix adhesion signaling. Mutations in this gene cause familial juvenile nephronophthisis type 1, a kidney disorder that affects both tubules and glomeruli. Defects in this gene are also associated with Senior-Loken syndrome type 1, which is characterized by kidney a…	Familial juvenile nephronophthisis type 1, Senior-Loken syndrome type 1, and Joubert syndrome type 4 are all rare genetic disorders caused by mutations in the NPHP1 gene. There are currently no targeted drug discovery efforts specifically for NPHP1 mutations, and treatment options are limited to managing symptoms. However, there have been some successful drugs on the market for related kidney dis…	GO:0090251 protein localization involved in establishment of planar polarity;GO:1903348 positive regulation of bicellular tight junction assembly;GO:2000810 regulation of bicellular tight junction assembly		Human disease related genes:Congenital malformations:Congenital malformations of the nervous system; Predicted intracellular proteins; Human disease related genes:Congenital malformations:Congenital malformations of the urinary system; Disease related genes				(M5951)HALLMARK SPERMATOGENESIS	0	0	0	1	0	1	0	0	0	0	0	0	0	0	0	0	1	0	0	0	1
219621	C10orf107	0	1	0	219621	Gene_ID	H. sapiens	219621	H. sapiens	CABCOCO1	ciliary associated calcium binding coiled-coil 1	The human gene CABCOCO1, also known as ciliary associated calcium binding coiled-coil 1, is predicted to have calcium ion binding activity. It is expected to be located in the centrosome, cytoplasm, and sperm flagellum. This information is provided by the Alliance of Genome Resources as of April 2022.	There is limited information available on the disease implications of the CABCOCO1 gene. However, studies have suggested that mutations in this gene may be associated with ciliary dysfunction, which can lead to a range of disorders such as primary ciliary dyskinesia (PCD) and Bardet-Biedl syndrome (BBS). PCD is a rare genetic disorder that affects the function of cilia, leading to respiratory inf…			Predicted intracellular proteins	Centrosome (Approved); Additional: Cytosol;Nucleoplasm				0	0	0	0	0	0	0	0	0	0	0	0	0	0	0	0	0	0	0	0	1
6722	SRF	1	0	0	6722	Gene_ID	H. sapiens	6722	H. sapiens	SRF	serum response factor	The human gene SRF (serum response factor) is a nuclear protein that plays a role in both cell proliferation and differentiation. It belongs to the MADS box superfamily of transcription factors and binds to the serum response element (SRE) in the promoter region of target genes. SRF regulates the activity of many immediate-early genes, such as c-fos, and is involved in cell cycle regulation, apop…	SRF has been implicated in various diseases, including cancer, cardiovascular disease, and neurological disorders. In cancer, SRF has been shown to promote tumor growth and metastasis by regulating the expression of genes involved in cell proliferation, migration, and invasion. In cardiovascular disease, SRF plays a critical role in the development of smooth muscle cells and the maintenance of va…	GO:0060532 bronchus cartilage development;GO:0061145 lung smooth muscle development;GO:0022028 tangential migration from the subventricular zone to the olfactory bulb		Transcription factors:alpha-Helices exposed by beta-structures; Predicted intracellular proteins	Nucleoplasm (Supported)		(M199)PID P38 MK2 PATHWAY; (M206)PID PDGFRA PATHWAY; (M30)PID HDAC CLASSII PATHWAY	(M5908)HALLMARK ANDROGEN RESPONSE	0	0	0	1	0	1	0	0	0	0	0	0	1	0	0	0	0	1	0	0	1
403277	OR5K3	0	1	0	403277	Gene_ID	H. sapiens	403277	H. sapiens	OR5K3	olfactory receptor family 5 subfamily K member 3	OR5K3 is a gene that codes for a protein called olfactory receptor family 5 subfamily K member 3. This protein is involved in the sense of smell, as it interacts with odorant molecules in the nose to trigger a neuronal response that leads to the perception of a smell. Olfactory receptors like OR5K3 are part of a large family of G-protein-coupled receptors that share a similar structure with neuro…	There is limited information available on the disease implications of OR5K3. However, research has shown that olfactory receptors, including OR5K3, may play a role in various diseases such as Alzheimer's disease, Parkinson's disease, and cancer. Targeted drug discovery efforts for OR5K3 are also limited, as the function and specific role of this protein in disease are not well understood. However…	GO:0050911 detection of chemical stimulus involved in sensory perception of smell;GO:0007608 sensory perception of smell;GO:0050907 detection of chemical stimulus involved in sensory perception		G-protein coupled receptors:Odorant/olfactory and gustatory receptors					0	0	0	0	0	0	0	0	0	0	0	0	0	0	0	0	0	0	0	0	1
[truncated: 2,670 more rows]

## Sheet: All three gene sets -Enrichment
GroupID	Category	Term	Description	LogP	Log(q-value)	Genes	Symbols	InTerm_InList
[truncated: 221 more rows]

[truncated: 6 more sheets: Ab gene set -Annotation, Ab gene set -Enrichment, Tau gene set -Annotation, Tau gene set -Enrichment, Ab.Tau gene set -Annotation, Ab.Tau gene set -Enrichment]
