# Supplementary material for: In-vivo neuronal dysfunction by Aβ and tau overlaps with brain-wide inflammatory mechanisms in Alzheimer’s disease
Source: Front Aging Neurosci. 2024 Jun 19;16:1383163. doi: 10.3389/fnagi.2024.1383163 (PMC11223503; doi:10.3389/fnagi.2024.1383163)
Supplement: Supplementary file 4 [file Table_3.xlsx]

## Sheet: All three gene sets -Up
Name Perturbagen Perturbation Type Dose Tissue Cell Line Disease Timepoint Data Level Creation Time z-score p-value q-value (BH) q-value (Bonferroni)
KMS002_NOMO1_6H_I03_BRD-K49010888_10uM BRD-K49010888 Chemical 10 uM blood NOMO1 leukemia 6 h 5 2021-05-07 9.3770472855533 0 0 0
KMS002_NOMO1_6H_E05_BRD-K51556300_1.11uM BRD-K51556300 Chemical 1.11 uM blood NOMO1 leukemia 6 h 5 2021-05-06 9.197339948027869 0 0 0
KMS002_NOMO1_6H_I04_BRD-K49010888_3.33uM BRD-K49010888 Chemical 3.33 uM blood NOMO1 leukemia 6 h 5 2021-05-07 9.106321790762312 0 0 0
KMS002_NOMO1_6H_H03_BRD-K23582869_10uM BRD-K23582869 Chemical 10 uM blood NOMO1 leukemia 6 h 5 2021-05-07 8.871529084058999 0 0 0
LKCP002_MCF7_6H_H07_entinostat_10uM entinostat Chemical 10 uM breast MCF7 breast adenocarcinoma 6 h 5 2021-05-19 8.452667632580482 0 0 0
KMS002_NOMO1_6H_E03_BRD-K51556300_10uM BRD-K51556300 Chemical 10 uM blood NOMO1 leukemia 6 h 5 2021-05-05 8.443662737015032 0 0 0
DOSVAL005_HCC515_24H_K09_mitoxantrone_4uM mitoxantrone Chemical 4 uM lung HCC515 lung cancer 24 h 5 2021-05-09 8.425334700579008 0 0 0
FIBR040_MCLF056CN_6H_A05_entinostat_4uM entinostat Chemical 4 uM MCLF056CN 6 h 5 2021-05-11 7.98138973277842 1.5543122344752192e-15 1.3468406945271738e-10 1.077472555621739e-9
KMS002_NOMO1_6H_I05_BRD-K49010888_1.11uM BRD-K49010888 Chemical 1.11 uM blood NOMO1 leukemia 6 h 5 2021-05-07 7.929985883152998 2.220446049250313e-15 1.7102738978122842e-10 1.5392465080310558e-9
HDAC001_MCF7_6H_C07_BRD-K99636700_10uM BRD-K99636700 Chemical 10 uM breast MCF7 breast adenocarcinoma 6 h 5 2021-05-07 7.793364620232695 6.661338147750939e-15 4.6177395240931673e-10 4.617739524093167e-9
PBIOA007_XC.R10_24H_C22_mitoxantrone_10uM mitoxantrone Chemical 10 uM epithelium XC.R10 24 h 5 2021-05-20 7.7586686491262995 8.659739592076221e-15 5.457328528473744e-10 6.0030613813211176e-9
HOG001_A549_6H_K04_triptolide_3.33uM triptolide Chemical 3.33 uM lung A549 lung cancer 6 h 5 2021-05-07 7.730503939622797 1.0880185641326534e-14 6.285256574460144e-10 7.542307889352173e-9
FIBR027_MCLF130CN_6H_J09_CHEMBL-1222381_4uM CHEMBL-1222381 Chemical 4 uM MCLF130CN 6 h 5 2021-05-11 7.699786034830456 1.3766765505351941e-14 7.341021807532727e-10 9.543328349792546e-9
LKCP001_MCF7_6H_M19_entinostat_10uM entinostat Chemical 10 uM breast MCF7 breast adenocarcinoma 6 h 5 2021-05-19 7.608666617695087 2.7977620220553945e-14 1.3853218572279502e-9 1.9394506001191303e-8
HOG001_A549_6H_K06_triptolide_0.37uM triptolide Chemical 0.37 uM lung A549 lung cancer 6 h 5 2021-05-07 7.580111334408023 3.4861002973229915e-14 1.6110780117391719e-9 2.4166170176087576e-8
FIBR009_MCLF123SZ_6H_K19_entinostat_4uM entinostat Chemical 4 uM MCLF123SZ 6 h 5 2021-05-11 7.569536910860482 3.774758283725532e-14 1.6354494147829968e-9 2.6167190636527948e-8
CPC020_HA1E_6H_A11_BRD-K02562327_10uM BRD-K02562327 Chemical 10 uM kidney HA1E 6 h 5 2021-05-08 7.55909267857413 4.085620730620576e-14 1.666007985163025e-9 2.8322135747771426e-8
HOG003_A549_6H_E15_alvocidib_3.33uM alvocidib Chemical 3.33 uM lung A549 lung cancer 6 h 5 2021-05-06 7.533430534424559 4.973799150320701e-14 1.911906188922785e-9 3.447912177989565e-8
CPC006_HCC515_6H_E09_AG-14361_25uM AG-14361 Chemical 25 uM lung HCC515 lung cancer 6 h 5 2021-05-08 7.527051162626385 5.240252676230739e-14 1.911906188922785e-9 3.6326217589532916e-8
FIBR034_MCLF100SZ_6H_K19_entinostat_4uM entinostat Chemical 4 uM MCLF100SZ 6 h 5 2021-05-11 7.4352807891850805 1.0524914273446484e-13 3.648014224033602e-9 7.296028448067204e-8
KMS002_NOMO1_6H_E04_BRD-K51556300_3.33uM BRD-K51556300 Chemical 3.33 uM blood NOMO1 leukemia 6 h 5 2021-05-07 7.332784102391517 2.2715163083830703e-13 6.151285119131516e-9 1.57464917771577e-7
CPC007_A549_6H_J21_BRD-K84203638_10uM BRD-K84203638 Chemical 10 uM lung A549 lung cancer 6 h 5 2021-05-09 7.332140378933424 2.282618538629322e-13 6.151285119131516e-9 1.5823454102559253e-7
FIBR009_MCLF123SZ_6H_A05_entinostat_4uM entinostat Chemical 4 uM MCLF123SZ 6 h 5 2021-05-11 7.328769871838244 2.34035013590983e-13 6.151285119131516e-9 1.6223658194647328e-7
EMU001_OCILY19_24H_F11_doxorubicin_0.04uM doxorubicin Chemical 0.04 uM lymphoid system OCILY19 lymphoma 24 h 5 2021-05-09 7.325638048721907 2.395861287141088e-13 6.151285119131516e-9 1.6608469821655092e-7
HOG002_A549_6H_M04_daunorubicin_3.33uM daunorubicin Chemical 3.33 uM lung A549 lung cancer 6 h 5 2021-05-06 7.301979403425051 2.857714065385153e-13 6.8310698477102375e-9 1.9810102558359688e-7
FIBR040_MCLF056CN_6H_K19_entinostat_4uM entinostat Chemical 4 uM MCLF056CN 6 h 5 2021-05-11 7.232652556842854 4.771738559838923e-13 1.0670454018576577e-8 3.307840745758739e-7
FIBR030_MCLF040SZ_6H_K19_entinostat_4uM entinostat Chemical 4 uM MCLF040SZ 6 h 5 2021-05-11 7.225643927282276 5.022648963404208e-13 1.0880548753644526e-8 3.481775601166248e-7
KMS002_NOMO1_6H_I06_BRD-K49010888_0.37uM BRD-K49010888 Chemical 0.37 uM blood NOMO1 leukemia 6 h 5 2021-05-07 7.208711830480093 5.688782778179302e-13 1.1950150162350197e-8 3.943549553575565e-7
CPC010_PC3_6H_I19_BRD-K53423944_10uM BRD-K53423944 Chemical 10 uM prostate gland PC3 prostate adenocarcinoma 6 h 5 2021-05-11 7.199540579414237 6.084022174945858e-13 1.2404515976485567e-8 4.217535432005093e-7
HOG001_A549_6H_K05_triptolide_1.11uM triptolide Chemical 1.11 uM lung A549 lung cancer 6 h 5 2021-05-05 7.1444624430841985 9.097167463778533e-13 1.673728045048506e-8 6.306292943403236e-7
HOG002_A549_24H_I14_doxorubicin_10uM doxorubicin Chemical 10 uM lung A549 lung cancer 24 h 5 2021-05-06 7.144455210236354 9.099387909827783e-13 1.673728045048506e-8 6.307832189911267e-7
AICHI001_THP1_24H_M16_AZ-628_0.125uM AZ-628 Chemical 0.125 uM blood THP1 leukemia 24 h 5 2021-05-07 7.143290721733513 9.174883075502294e-13 1.673728045048506e-8 6.360166571184322e-7
LJP009_THP1_24H_E20_ponatinib_3.33uM ponatinib Chemical 3.33 uM blood THP1 leukemia 24 h 5 2021-05-18 7.134495578755532 9.78106484694763e-13 1.7074091890334486e-8 6.780380867876801e-7
FIBR010_MCLF123SZ_6H_J09_CHEMBL-1222381_4uM CHEMBL-1222381 Chemical 4 uM MCLF123SZ 6 h 5 2021-05-11 7.13350467860094 9.85211912052364e-13 1.7074091890334486e-8 6.829636756133795e-7
FIBR018_MCLF076SZ_6H_K19_entinostat_4uM entinostat Chemical 4 uM MCLF076SZ 6 h 5 2021-05-11 7.073030837779475 1.5261125696497402e-12 2.3509424999327656e-8 0.0000010579241249697446
REP.A003_HA1E_24H_H20_levocabastine_3.33uM levocabastine Chemical 3.33 uM kidney HA1E 24 h 5 2021-05-20 7.049133508503775 1.8123280653981055e-12 2.7311586953368428e-8 0.0000012563329998549477
CPC019_PC3_6H_G07_BRD-K55116708_10uM BRD-K55116708 Chemical 10 uM prostate gland PC3 prostate adenocarcinoma 6 h 5 2021-05-08 7.0307114450457835 2.0683454948766666e-12 3.050655579214741e-8 0.0000014338081222309285
FIBR019_MCLF135CN_6H_J09_CHEMBL-1222381_4uM CHEMBL-1222381 Chemical 4 uM MCLF135CN 6 h 5 2021-05-11 7.023464131506361 2.178479618919482e-12 3.132523709813406e-8 0.0000015101547490292688
FIBR040_MCLF056CN_6H_J09_CHEMBL-1222381_4uM CHEMBL-1222381 Chemical 4 uM MCLF056CN 6 h 5 2021-05-11 7.021193017283429 2.2142288003124122e-12 3.132523709813406e-8 0.0000015349366178085688
FIBR017_MCLF076SZ_6H_I15_kenpaullone_4uM kenpaullone Chemical 4 uM MCLF076SZ 6 h 5 2021-05-11 7.007964138577238 2.433830914583268e-12 3.37433619490568e-8 0.0000016871680974528402
FIBR010_MCLF123SZ_6H_A05_entinostat_4uM entinostat Chemical 4 uM MCLF123SZ 6 h 5 2021-05-11 6.977672971807677 3.020472760795201e-12 3.891158163172582e-8 0.000002093837024874645
FIBR029_MCLF040SZ_6H_K19_entinostat_4uM entinostat Chemical 4 uM MCLF040SZ 6 h 5 2021-05-11 6.950882503394484 3.653077840226615e-12 4.604306100023078e-8 0.000002532368355012693
AICHI001_BJAB_4H_G18_vorinostat_0.01uM vorinostat Chemical 0.01 uM lymphoid system BJAB lymphoma 4 h 5 2021-05-07 6.9421379903514095 3.886446720002823e-12 4.810969933940638e-8 0.000002694143163006757
CEGS001_NPC.170_24H_J20_varenicline_12.5uM varenicline Chemical 12.5 uM central nervous system NPC 24 h 5 2021-05-06 6.899015751507063 5.268674385661143e-12 6.297110541820843e-8 0.000003652324114256089
REP.A015_MDAMB231_24H_E07_epirubicin_10uM epirubicin Chemical 10 uM breast MDAMB231 breast adenocarcinoma 24 h 5 2021-05-22 6.89480623406201 5.42699218897269e-12 6.37639388182831e-8 0.0000037620723902787034
PBIOA015_HCC515_24H_D07_daunorubicin_10uM daunorubicin Chemical 10 uM lung HCC515 lung cancer 24 h 5 2021-05-19 6.862149926047548 6.824096843160987e-12 7.460775925879903e-8 0.000004730566293131844
AICHI001_OCILY3_24H_D03_BI-D1870_0.66uM BI-D1870 Chemical 0.66 uM lymphoid system OCILY3 lymphoma 24 h 5 2021-05-07 6.8608190820443005 6.888045689379396e-12 7.460775925879903e-8 0.000004774896592563138
CPC001_PC3_24H_H16_ER-27319_10uM ER-27319 Chemical 10 uM prostate gland PC3 prostate adenocarcinoma 24 h 5 2021-05-08 6.857441342101277 7.0528027862337694e-12 7.521705666860066e-8 0.0000048891086834590425
CPC006_VCAP_6H_D19_CHEMBL-1222381_80uM CHEMBL-1222381 Chemical 80 uM prostate gland VCAP prostate adenocarcinoma 6 h 5 2021-05-09 6.852797853785599 7.285505532195202e-12 7.652154117425299e-8 0.000005050421717500697
CVD001_HEPG2_6H_E07_kenpaullone_15uM kenpaullone Chemical 15 uM liver HEPG2 carcinoma 6 h 5 2021-05-07 6.834477050197419 8.279377183839642e-12 8.44027713896382e-8 0.000005739388454495398
PBIOA017_A549_24H_C22_mitoxantrone_10uM mitoxantrone Chemical 10 uM lung A549 lung cancer 24 h 5 2021-05-19 6.825349196218626 8.823164421301044e-12 8.737642749017434e-8 0.000006116349924312203
CPC006_HCC515_6H_D19_CHEMBL-1222381_80uM CHEMBL-1222381 Chemical 80 uM lung HCC515 lung cancer 6 h 5 2021-05-08 6.74738632931101 1.5138557074578785e-11 1.3666930276948565e-7 0.000010494274842454132
ASG003_MCF7_6H_L04_entinostat_10uM entinostat Chemical 10 uM breast MCF7 breast adenocarcinoma 6 h 5 2021-05-07 6.745773404241858 1.5307755063531658e-11 1.3666930276948565e-7 0.000010611565426366099
FIBR034_MCLF100SZ_6H_A05_entinostat_4uM entinostat Chemical 4 uM MCLF100SZ 6 h 5 2021-05-11 6.741267340035211 1.5790035945428826e-11 1.385555666824107e-7 0.000010945889767910444
CEGS002_HIMG002_24H_G17_tacedinaline_0.66uM tacedinaline Chemical 0.66 uM central nervous system HIMG002 24 h 5 2021-05-06 6.73861288487656 1.6080914377880617e-11 1.393441382557814e-7 0.000011147531060462512
CPC010_HEPG2_6H_G04_BRD-K85853281_10uM BRD-K85853281 Chemical 10 uM liver HEPG2 carcinoma 6 h 5 2021-05-11 6.731076257423389 1.6936008151446913e-11 1.428977113612349e-7 0.000011740294890705272
CPC006_HCC515_24H_P08_curcumin_50uM curcumin Chemical 50 uM lung HCC515 lung cancer 24 h 5 2021-05-08 6.730403602573921 1.701438989698545e-11 1.428977113612349e-7 0.000011794630292438768
HOG003_A549_6H_E14_alvocidib_10uM alvocidib Chemical 10 uM lung A549 lung cancer 6 h 5 2021-05-06 6.707627364714001 1.9891199798394155e-11 1.5669179623004323e-7 0.000013788878068243804
CPC006_U937_6H_L19_triptolide_0.08uM triptolide Chemical 0.08 uM lymphatic part of lymphoid system U937 lymphoma 6 h 5 2021-05-09 6.694355088920748 2.1781909609330796e-11 1.6486140230753676e-7 0.000015099546469832248
CEGS001_NPC.170_24H_J19_varenicline_25uM varenicline Chemical 25 uM central nervous system NPC 24 h 5 2021-05-06 6.689002781516384 2.2593038551121936e-11 1.6486140230753676e-7 0.000015661833219215993
CVD001_HEPG2_6H_K11_ellipticine_10uM ellipticine Chemical 10 uM liver HEPG2 carcinoma 6 h 5 2021-05-07 6.686413421988328 2.2996049509060867e-11 1.6558166611031809e-7 0.00001594120646042363
CPC009_A549_6H_P20_BRD-K81814927_10uM BRD-K81814927 Chemical 10 uM lung A549 lung cancer 6 h 5 2021-05-10 6.685314029116079 2.3169466345507317e-11 1.6558166611031809e-7 0.000016061421612700855
PBIOA020_MCF7_24H_B09_KU-55933_1.11uM KU-55933 Chemical 1.11 uM breast MCF7 breast adenocarcinoma 24 h 5 2021-05-20 6.657829207309888 2.7940094682321615e-11 1.9368492735205577e-7 0.000019368492735205578
FIBR020_MCLF135CN_6H_K19_entinostat_4uM entinostat Chemical 4 uM MCLF135CN 6 h 5 2021-05-11 6.644224220515823 3.0645042059518346e-11 2.103327012998912e-7 0.00002124360283128901
AICHI001_THP1_24H_M15_AZ-628_0.66uM AZ-628 Chemical 0.66 uM blood THP1 leukemia 24 h 5 2021-05-07 6.640289551288832 3.147415661430841e-11 2.1390546546458635e-7 0.000021818357477387806
REP.A005_HELA_24H_E24_deforolimus_0.04uM deforolimus Chemical 0.04 uM uterine cervix HELA cervical adenocarcinoma 24 h 5 2021-05-21 6.637316850825057 3.211497734412205e-11 2.1614159242335504e-7 0.00002226258401960557
PBIOA003_XC.L10_24H_C22_mitoxantrone_10uM mitoxantrone Chemical 10 uM epithelium XC.L10 24 h 5 2021-05-20 6.615068610857729 3.7333691693675064e-11 2.441535385606694e-7 0.00002588027508743096
HDAC001_PC3_6H_A19_tacedinaline_10uM tacedinaline Chemical 10 uM prostate gland PC3 prostate adenocarcinoma 6 h 5 2021-05-07 6.609340195365491 3.8806513558142797e-11 2.5141361959072856e-7 0.00002690125729620796
ASG003_XC.P914_24H_D16_barasertib-HQPA_10uM barasertib-HQPA Chemical 10 uM epithelium XC.P914 24 h 5 2021-05-07 6.605514018856155 3.982170149186004e-11 2.5560185925629407e-7 0.000027605000799679758
CPC002_PC3_24H_J06_KN-93_10uM KN-93 Chemical 10 uM prostate gland PC3 prostate adenocarcinoma 24 h 5 2021-05-09 6.601854197847226 4.0817127455738955e-11 2.5958756889201906e-7 0.00002829504500923008
REP.B019_MDAMB231_24H_M11_TTNPB_0.03uM TTNPB Chemical 0.03 uM breast MDAMB231 breast adenocarcinoma 24 h 5 2021-05-22 6.58145033408005 4.682898513408418e-11 2.7721438275781337e-7 0.00003246255492972416
CEGS001_NPC.215_24H_G15_tacedinaline_2.5uM tacedinaline Chemical 2.5 uM central nervous system NPC 24 h 5 2021-05-06 6.581052527448645 4.695444033586682e-11 2.7721438275781337e-7 0.00003254952235742792
CVD001_HEPG2_6H_N03_aminopurvalanol-a_12.5uM aminopurvalanol-a Chemical 12.5 uM liver HEPG2 carcinoma 6 h 5 2021-05-07 6.571469004055697 5.007727565953246e-11 2.892859887193566e-7 0.000034714318646322795
CPC020_PC3_6H_A07_SA-1017940_10uM SA-1017940 Chemical 10 uM prostate gland PC3 prostate adenocarcinoma 6 h 5 2021-05-09 6.565740588563458 5.204014996706974e-11 2.981405996646467e-7 0.00003607501255942225
CRCGN005_HEPG2_24H_O01_mitoxantrone_10uM mitoxantrone Chemical 10 uM liver HEPG2 carcinoma 24 h 5 2021-05-09 6.545293327709221 5.967915051030559e-11 3.336329219435604e-7 0.00004137048232100149
KMS002_NOMO1_6H_F14_BRD-K95985487_10uM BRD-K95985487 Chemical 10 uM blood NOMO1 leukemia 6 h 5 2021-05-07 6.52749328916579 6.721445622304145e-11 3.6979420056075934e-7 0.00004659406927065568
CPC008_VCAP_6H_G15_BRD-A66846505_10uM BRD-A66846505 Chemical 10 uM prostate gland VCAP prostate adenocarcinoma 6 h 5 2021-05-10 6.525959925422918 6.790545903356815e-11 3.706541951492515e-7 0.000047073082783954945
CPC006_CL34_6H_O24_KO-143_40uM KO-143 Chemical 40 uM large intestine CL34 colon adenocarcinoma 6 h 5 2021-05-08 6.524556752941233 6.854383727272761e-11 3.712157512110459e-7 0.00004751561615501387
LJP001_MCF10A_24H_E06_CGP-60474_2.22uM CGP-60474 Chemical 2.22 uM breast MCF10A breast carcinoma 24 h 5 2021-05-17 6.521345368498616 7.002731727823175e-11 3.7630997478317383e-7 0.00004854398674702942
HOG003_A549_6H_E17_alvocidib_0.37uM alvocidib Chemical 0.37 uM lung A549 lung cancer 6 h 5 2021-05-06 6.51126277860445 7.489142639371948e-11 3.9330197081456253e-7 0.00005191586014752225
MOAR005_PC3_24H_J11_BMS-387032_3.33uM BMS-387032 Chemical 3.33 uM prostate gland PC3 prostate adenocarcinoma 24 h 5 2021-05-17 6.501534598254627 7.989697792254447e-11 4.1643446278629064e-7 0.00005538578355057666
CEGS002_HIMG001_24H_B08_entinostat_4uM entinostat Chemical 4 uM central nervous system HIMG001 24 h 5 2021-05-06 6.494786351216422 8.355982572538778e-11 4.322755566434678e-7 0.00005792492459022469
DOSVAL002_A375_24H_K09_mitoxantrone_4uM mitoxantrone Chemical 4 uM skin of body A375 melanoma 24 h 5 2021-05-08 6.48604907102119 8.854716959660891e-11 4.4554605570979217e-7 0.00006138222617191325
FIBR011_MCLF015CN_6H_K19_entinostat_4uM entinostat Chemical 4 uM MCLF015CN 6 h 5 2021-05-11 6.48579592134666 8.869593948190868e-11 4.4554605570979217e-7 0.00006148535568795133
LKCP001_A549_48H_F10_AT-7519_10uM AT-7519 Chemical 10 uM lung A549 lung cancer 48 h 5 2021-05-18 6.477167133869084 9.391509792067154e-11 4.6117117056001785e-7 0.00006510335460507832
CPC006_HCC515_24H_G14_auranofin_10uM auranofin Chemical 10 uM lung HCC515 lung cancer 24 h 5 2021-05-08 6.475257662038339 9.510991993977314e-11 4.6117117056001785e-7 0.00006593162315104983
PBIOA022_A375_24H_J22_BRD-K96009269_0.37uM BRD-K96009269 Chemical 0.37 uM skin of body A375 melanoma 24 h 5 2021-05-20 6.472487481314188 9.686984547840893e-11 4.6578236262609284e-7 0.00006715162993331525
FIBR001_MCLF117SZ_6H_K19_entinostat_4uM entinostat Chemical 4 uM MCLF117SZ 6 h 5 2021-05-11 6.465536714536359 1.014273109944952e-10 4.783056693268639e-7 0.00007031093339104899
MOAR006_A375_24H_K19_BRD-K30748066_10uM BRD-K30748066 Chemical 10 uM skin of body A375 melanoma 24 h 5 2021-05-17 6.4571466110376265 1.0720802023911347e-10 4.954547183337136e-7 0.00007431820775005704
LKCP001_MCF7_6H_A22_tacedinaline_10uM tacedinaline Chemical 10 uM breast MCF7 breast adenocarcinoma 6 h 5 2021-05-19 6.453602515594197 1.0974554598419672e-10 5.038229050293705e-7 0.00007607725865943493
PBIOA015_A375_24H_I05_cytarabine_0.125uM cytarabine Chemical 0.125 uM skin of body A375 melanoma 24 h 5 2021-05-20 6.445335370508809 1.1589529336220039e-10 5.251003646279591e-7 0.00008034035578807774
LJP009_HEK293_24H_G14_dasatinib_3.33uM dasatinib Chemical 3.33 uM kidney HEK293 24 h 5 2021-05-18 6.432938269304647 1.2575296359784716e-10 5.624118752289136e-7 0.00008717384066048162
CEGS001_NPC.215_24H_L14_riluzole_4uM riluzole Chemical 4 uM central nervous system NPC 24 h 5 2021-05-06 6.428309246684657 1.2964029849626968e-10 5.760807661672537e-7 0.00008986859952209159
ASG002_PC3_24H_K14_BRD-K63750851_1.11uM BRD-K63750851 Chemical 1.11 uM prostate gland PC3 prostate adenocarcinoma 24 h 5 2021-05-07 6.4271519910296595 1.3063017334502547e-10 5.767821376775276e-7 0.00009055479561537183
LJP009_THP1_24H_H19_NVP-BHG712_10uM NVP-BHG712 Chemical 10 uM blood THP1 leukemia 24 h 5 2021-05-18 6.424620494284352 1.3282175359563553e-10 5.790819617534496e-7 0.00009207403191879848
CEGS001_NPC.170_24H_K21_verapamil_6.66uM verapamil Chemical 6.66 uM central nervous system NPC 24 h 5 2021-05-05 6.420902810492673 1.3610512716866197e-10 5.851531113974949e-7 0.000094350115730224
AICHI001_THP1_24H_M14_AZ-628_2.5uM AZ-628 Chemical 2.5 uM blood THP1 leukemia 24 h 5 2021-05-07 6.419217556945083 1.376196934188556e-10 5.852762930880491e-7 0.00009540003577335199
CEGS001_NPC.170_24H_J21_varenicline_6.66uM varenicline Chemical 6.66 uM central nervous system NPC 24 h 5 2021-05-05 6.413756756823063 1.4264101011463026e-10 5.992781080400813e-7 0.00009888088782661342
LJP008_THP1_24H_H16_entinostat_0.37uM entinostat Chemical 0.37 uM blood THP1 leukemia 24 h 5 2021-05-18 6.410957644707538 1.452840070470529e-10 6.034150473965362e-7 0.00010071305294512278
AICHI002_KMS34_24H_M11_dinaciclib_0.04uM dinaciclib Chemical 0.04 uM lymphoid tissue KMS34 myeloma 24 h 5 2021-05-07 6.402950882144523 1.5311085732605534e-10 6.243455468310674e-7 0.00010613874296128145

## Sheet: All three gene sets -Down
Name Perturbagen Perturbation Type Dose Cell Line Timepoint Data Level Creation Time z-score p-value q-value (BH) q-value (Bonferroni)
FIBR034_MCLF100SZ_6H_P21_BRD-K68336408_4uM BRD-K68336408 Chemical 4 uM MCLF100SZ 6 h 5 2021-05-11 -7.423881820983355 1.1457501614131615e-13 3.782148562590594e-9 7.942511981440248e-8
LGR001_XC.L100.L_96H_F18_afatinib_0.04uM afatinib Chemical 0.04 uM epithelium XC.L100 96 h 5 2021-05-06 -7.40973437060101 1.2745360322696797e-13 4.016034070953755e-9 8.83527495609826e-8
AICHI001_TMD8_24H_G01_Mps1-IN-1_10uM Mps1-IN-1 Chemical 10 uM lymphoid system TMD8 lymphoma 24 h 5 2021-05-07 -7.348558943538702 2.0183854587685346e-13 6.083369894783607e-9 1.3991750758002297e-7
PCLB001_JURKAT_6H_L23_avicin-g_1.11uM avicin-g Chemical 1.11 uM blood JURKAT leukemia 6 h 5 2021-05-20 -7.305472868933575 2.7844393457598926e-13 6.8310698477102375e-9 1.930215121070944e-7
REP.A003_A549_24H_O22_omecamtiv-mecarbil_0.37uM omecamtiv-mecarbil Chemical 0.37 uM lung A549 lung cancer 24 h 5 2021-05-20 -7.258365330927331 3.9479530755670567e-13 9.122600970930724e-9 2.736780291279217e-7
CEGS001_NPC.170_24H_A21_BRD-K01543453_12.5uM BRD-K01543453 Chemical 12.5 uM central nervous system NPC 24 h 5 2021-05-05 -7.179831069040061 7.029932191926491e-13 1.3923584126932351e-8 4.873254444426323e-7
LJP009_THP1_24H_J06_GDC-0879_0.04uM GDC-0879 Chemical 0.04 uM blood THP1 leukemia 24 h 5 2021-05-18 -7.1222142031168705 1.0693668173189508e-12 1.8080515079701376e-8 7.413011182677565e-7
LJP008_YAPC_24H_C24_CGP-60474_0.04uM CGP-60474 Chemical 0.04 uM pancreas YAPC pancreatic carcinoma 24 h 5 2021-05-18 -7.112934459333359 1.1437517599688363e-12 1.8877758959209446e-8 7.928658762867968e-7
REP.A016_A549_24H_L13_azacitidine_10uM azacitidine Chemical 10 uM lung A549 lung cancer 24 h 5 2021-05-22 -7.092566759805402 1.3253842467975119e-12 2.1366889317296216e-8 9.187762406437372e-7
CVD001_PHH_6H_C24_phenazone_10uM phenazone Chemical 10 uM liver PHH 6 h 5 2021-05-06 -7.080263685623209 1.4486190025309043e-12 2.2822827769078655e-8 0.0000010042044218394608
CPC006_VCAP_6H_A21_PJ-34_10uM PJ-34 Chemical 10 uM prostate gland VCAP prostate adenocarcinoma 6 h 5 2021-05-09 -6.991748093711585 2.7324809082074353e-12 3.714111279966701e-8 0.0000018941967527830172
CPC010_A549_6H_G10_BRD-K64881093_10uM BRD-K64881093 Chemical 10 uM lung A549 lung cancer 6 h 5 2021-05-11 -6.986612771742533 2.8341773372630996e-12 3.778258159328537e-8 0.0000019646942428508396
REP.B014_HELA_24H_N13_BRD-A39415247_2.22uM BRD-A39415247 Chemical 2.22 uM uterine cervix HELA cervical adenocarcinoma 24 h 5 2021-05-22 -6.97717390530646 3.0311309018316024e-12 3.891158163172582e-8 0.0000021012254081131942
KMS002_NOMO1_6H_D14_MW-STK33-97_10uM MW-STK33-97 Chemical 10 uM blood NOMO1 leukemia 6 h 5 2021-05-07 -6.931447841238369 4.191758051774741e-12 5.097876417300047e-8 0.000002905789557861027
REP.A019_HELA_24H_K21_thioguanine_1.11uM thioguanine Chemical 1.11 uM uterine cervix HELA cervical adenocarcinoma 24 h 5 2021-05-22 -6.883103486250847 5.891953591685706e-12 6.807317681767344e-8 0.0000040843906090604065
AICHI002_TMD8_24H_C02_CP-466722_2.5uM CP-466722 Chemical 2.5 uM lymphoid system TMD8 lymphoma 24 h 5 2021-05-08 -6.87456872579524 6.255662654552907e-12 7.1090478476654e-8 0.0000043365191870758935
CEGS002_HIMG002_24H_P13_ruboxistaurin_20uM ruboxistaurin Chemical 20 uM central nervous system HIMG002 24 h 5 2021-05-06 -6.867639657560942 6.566747146052876e-12 7.342205843308136e-8 0.000004552167622851044
CPC006_HCC515_6H_A10_BRD-K86682249_10uM BRD-K86682249 Chemical 10 uM lung HCC515 lung cancer 6 h 5 2021-05-08 -6.846114702377988 7.633671472717651e-12 7.898172492477562e-8 0.000005291775569959967
REP.A025_PC3_24H_J20_tioguanine_3.33uM tioguanine Chemical 3.33 uM prostate gland PC3 prostate adenocarcinoma 24 h 5 2021-05-23 -6.826904258505029 8.72812933039313e-12 8.737642749017434e-8 0.000006050470173768474
DOSBIO002_A549_24H_N11_BRD-K62919978_10uM BRD-K62919978 Chemical 10 uM lung A549 lung cancer 24 h 5 2021-05-06 -6.819975190270731 9.159339953157541e-12 8.942805416377612e-8 0.000006349391845628105
AICHI001_K562_4H_P17_IPI-145_0.04uM IPI-145 Chemical 0.04 uM bone marrow K562 leukemia 4 h 5 2021-05-07 -6.808757043265099 9.902301201236696e-12 9.43136398050974e-8 0.000006864423727215296
AICHI001_TMD8_24H_P03_A-443654_0.66uM A-443654 Chemical 0.66 uM lymphoid system TMD8 lymphoma 24 h 5 2021-05-07 -6.808330305242318 9.931833133691725e-12 9.43136398050974e-8 0.000006884895705772109
FIBR033_MCLF100SZ_6H_C24_brefeldin-a_0.02uM brefeldin-a Chemical 0.02 uM MCLF100SZ 6 h 5 2021-05-11 -6.762908020783665 1.3602452497707418e-11 1.2742465011078714e-7 0.000009429424108198248
REP.A019_HELA_24H_K20_thioguanine_3.33uM thioguanine Chemical 3.33 uM uterine cervix HELA cervical adenocarcinoma 24 h 5 2021-05-22 -6.751284834298783 1.4737544518084178e-11 1.362171589747163e-7 0.000010216286923103723
LKCP001_A549_6H_C01_bosutinib_10uM bosutinib Chemical 10 uM lung A549 lung cancer 6 h 5 2021-05-18 -6.745107982240234 1.5377921158687968e-11 1.3666930276948565e-7 0.00001066020561601988
CVD001_PHH_24H_E21_cycloheximide_10uM cycloheximide Chemical 10 uM liver PHH 24 h 5 2021-05-06 -6.729593523615423 1.7109424987893362e-11 1.428977113612349e-7 0.000011860510042982497
REP.A025_THP1_24H_P24_cinaciguat_0.04uM cinaciguat Chemical 0.04 uM blood THP1 leukemia 24 h 5 2021-05-23 -6.727488764892897 1.7358559034619248e-11 1.432525416807569e-7 0.000012033213501183582
CPC016_HEPG2_6H_J24_nicergoline_10uM nicergoline Chemical 10 uM liver HEPG2 carcinoma 6 h 5 2021-05-15 -6.72335157592628 1.7858603484910418e-11 1.4564531546814323e-7 0.000012379851814792175
LJP007_HELA_24H_O18_OTS-167_0.04uM OTS-167 Chemical 0.04 uM uterine cervix HELA cervical adenocarcinoma 24 h 5 2021-05-18 -6.719011867220039 1.839839391948317e-11 1.483028214057503e-7 0.000012754042640894525
REP.A021_THP1_24H_I15_MLN-8054_1.11uM MLN-8054 Chemical 1.11 uM blood THP1 leukemia 24 h 5 2021-05-23 -6.7161838237131395 1.875855026867157e-11 1.4946791292525474e-7 0.000013003708424497162
HOG003_MCF7_24H_G17_fluoropyruvate_0.37uM fluoropyruvate Chemical 0.37 uM breast MCF7 breast adenocarcinoma 24 h 5 2021-05-07 -6.705406880425975 2.0196067040956223e-11 1.573058046493985e-7 0.000014000216613796468
PBIOA021_HEPG2_24H_P12_BRD-K33269038_0.04uM BRD-K33269038 Chemical 0.04 uM liver HEPG2 carcinoma 24 h 5 2021-05-20 -6.697414583558648 2.1330937016728058e-11 1.642991722672349e-7 0.00001478692550405114
MOAR017_HAP1.BRD4_24H_M01_BRD-K04923131_3.33uM BRD-K04923131 Chemical 3.33 uM bone marrow HAP1 chronic myeloid leukemia 24 h 5 2021-05-18 -6.692546876959814 2.2052804027339334e-11 1.6486140230753676e-7 0.000015287334543812037
MUC.CP008_HA1E_24H_G01_brefeldin-a_10uM brefeldin-a Chemical 10 uM kidney HA1E 24 h 5 2021-05-18 -6.691758496544847 2.217181993557915e-11 1.6486140230753676e-7 0.0000153698381566425
ASG003_XC.P092_24H_J05_emetine_1.11uM emetine Chemical 1.11 uM epithelium XC.P092 24 h 5 2021-05-07 -6.6894946151697585 2.25173213408425e-11 1.6486140230753676e-7 0.000015609344913292134
TAA001_SHSY5Y_24H_D13_azacitidine_10uM azacitidine Chemical 10 uM nervous system SHSY5Y neuroblastoma 24 h 5 2021-05-06 -6.67251188843267 2.528310893978869e-11 1.788431669764859e-7 0.000017526630363695617
FIBR027_MCLF130CN_6H_L08_NSC-23766_4uM NSC-23766 Chemical 4 uM MCLF130CN 6 h 5 2021-05-11 -6.668396398009585 2.6001867325931016e-11 1.8206953998328557e-7 0.00001802488445834527
CPC006_NCIH1836_6H_A21_PJ-34_10uM PJ-34 Chemical 10 uM lung NCIH1836 lung cancer 6 h 5 2021-05-08 -6.634879381101718 3.2649882797386454e-11 2.1618057528221308e-7 0.00002263338850339025
CPC017_HT29_6H_M12_diclofenac_10uM diclofenac Chemical 10 uM intestine HT29 colon adenocarcinoma 6 h 5 2021-05-15 -6.634452643078938 3.274447379908452e-11 2.1618057528221308e-7 0.000022698960404632373
LJP006_BT20_3H_L24_THZ-2-98-01_0.04uM THZ-2-98-01 Chemical 0.04 uM breast BT20 breast carcinoma 3 h 5 2021-05-17 -6.598599416317545 4.172262535462323e-11 2.623879308569618e-7 0.000028922749735205144
KMS002_NOMO1_6H_N03_TUL-XX023_10uM TUL-XX023 Chemical 10 uM blood NOMO1 leukemia 6 h 5 2021-05-07 -6.596783971508768 4.2236436570419755e-11 2.623879308569618e-7 0.00002927893137716353
CPC006_PC3_24H_E12_niclosamide_10uM niclosamide Chemical 10 uM prostate gland PC3 prostate adenocarcinoma 24 h 5 2021-05-09 -6.596234275072644 4.23929780168919e-11 2.623879308569618e-7 0.00002938744825597972
FIBR027_MCLF130CN_6H_H04_amisulpride_4uM amisulpride Chemical 4 uM MCLF130CN 6 h 5 2021-05-11 -6.585305441980761 4.5630166312093934e-11 2.7721438275781337e-7 0.000031631515740038196
REP.B008_HELA_24H_H16_YM-155_0.08uM YM-155 Chemical 0.08 uM uterine cervix HELA cervical adenocarcinoma 24 h 5 2021-05-21 -6.581674552363206 4.675837494971802e-11 2.7721438275781337e-7 0.000032413606890768776
ASG002_22RV1_24H_D18_oncrasin-1_0.12uM oncrasin-1 Chemical 0.12 uM prostate gland 22RV1 prostate carcinoma 24 h 5 2021-05-07 -6.580531762403896 4.711897538811627e-11 2.7721438275781337e-7 0.00003266358052367302
MUC.CP005_MCF7_24H_O07_BRD-K36910796_10uM BRD-K36910796 Chemical 10 uM breast MCF7 breast adenocarcinoma 24 h 5 2021-05-18 -6.580314776968584 4.718780921564303e-11 2.7721438275781337e-7 0.00003271129716542198
REP.A006_HELA_24H_B07_estradiol_10uM estradiol Chemical 10 uM uterine cervix HELA cervical adenocarcinoma 24 h 5 2021-05-21 -6.57164982525179 5.0016435437783e-11 2.892859887193566e-7 0.000034672143292002744
FIBR027_MCLF130CN_6H_C24_brefeldin-a_0.02uM brefeldin-a Chemical 0.02 uM MCLF130CN 6 h 5 2021-05-11 -6.5575891690435695 5.4963367190907775e-11 3.1230680809217326e-7 0.00003810143058724513
FIBR004_MCLF027CN_6H_P21_BRD-K68336408_4uM BRD-K68336408 Chemical 4 uM MCLF027CN 6 h 5 2021-05-11 -6.551687165203083 5.717959439266451e-11 3.222581506252921e-7 0.00003963775252691093
ASG003_XC.P914_24H_F24_BRD-K61033289_0.12uM BRD-K61033289 Chemical 0.12 uM epithelium XC.P914 24 h 5 2021-05-07 -6.5275439191006965 6.71918076733391e-11 3.6979420056075934e-7 0.000046578368956273764
MOA001_A549_24H_I21_necrosulfonamide_10uM necrosulfonamide Chemical 10 uM lung A549 lung cancer 24 h 5 2021-05-06 -6.515993061094252 7.256950596001843e-11 3.864295983371981e-7 0.00005030627007407418
REP.B019_HELA_24H_K19_thioguanine_2.22uM thioguanine Chemical 2.22 uM uterine cervix HELA cervical adenocarcinoma 24 h 5 2021-05-22 -6.515052790874567 7.302536353392952e-11 3.864295983371981e-7 0.00005062227738217295
REP.A025_HELA_24H_J19_tioguanine_10uM tioguanine Chemical 10 uM uterine cervix HELA cervical adenocarcinoma 24 h 5 2021-05-23 -6.493412110126112 8.432565756777421e-11 4.330060052655156e-7 0.0000584558107108446
REP.A016_A549_24H_L14_azacitidine_3.33uM azacitidine Chemical 3.33 uM lung A549 lung cancer 24 h 5 2021-05-22 -6.488146596895874 8.732392586807691e-11 4.4510481816646277e-7 0.00006053425527063894
REP.A016_MDAMB231_24H_E02_R-547_3.33uM R-547 Chemical 3.33 uM breast MDAMB231 breast adenocarcinoma 24 h 5 2021-05-22 -6.482656865382479 9.056089211867402e-11 4.489311392233805e-7 0.00006277816883004661
CPC006_PC3_24H_K06_BRD-K74305673_10uM BRD-K74305673 Chemical 10 uM prostate gland PC3 prostate adenocarcinoma 24 h 5 2021-05-08 -6.4824832770342296 9.066503103838386e-11 4.489311392233805e-7 0.00006285035949127327
CVD001_PHH_24H_J06_emetine_2.5uM emetine Chemical 2.5 uM liver PHH 24 h 5 2021-05-05 -6.47522149779912 9.513279053408041e-11 4.6117117056001785e-7 0.00006594747739008255
RAD001_PC3_6H_F05_gefitinib_1.11uM gefitinib Chemical 1.11 uM prostate gland PC3 prostate adenocarcinoma 6 h 5 2021-05-06 -6.47161953957294 9.742784357058554e-11 4.6578236262609284e-7 0.00006753844258078345
ASG003_XC.L10_24H_J06_emetine_0.12uM emetine Chemical 0.12 uM epithelium XC.L10 24 h 5 2021-05-07 -6.469442452371975 9.884115748093336e-11 4.6930255467907685e-7 0.00006851817298314522
REP.A014_HEK293_24H_P24_triclosan_0.04uM triclosan Chemical 0.04 uM kidney HEK293 24 h 5 2021-05-22 -6.461435689808962 1.0421374874169942e-10 4.881252286079538e-7 0.00007224253383397716
DOS013_VCAP_24H_H21_BRD-K85088178_4uM BRD-K85088178 Chemical 4 uM prostate gland VCAP prostate adenocarcinoma 24 h 5 2021-05-10 -6.459866161826871 1.0529976890438775e-10 4.899018745037259e-7 0.00007299537930105515
CPC012_HCC515_6H_E13_BRD-K94991378_10uM BRD-K94991378 Chemical 10 uM lung HCC515 lung cancer 6 h 5 2021-05-12 -6.448025989906678 1.138578120674083e-10 5.19262784159924e-7 0.00007892794319230845
CPC006_RMUGS_6H_D03_CD-1530_40uM CD-1530 Chemical 40 uM ovary RMUGS ovarian carcinoma 6 h 5 2021-05-09 -6.441371769890441 1.1896195140082e-10 5.354948645475289e-7 0.00008246620914031944
CVD001_PHH_24H_I06_emetine_10uM emetine Chemical 10 uM liver PHH 24 h 5 2021-05-07 -6.425148492176945 1.3236167717423086e-10 5.790819617534496e-7 0.00009175510004233445
CEGS001_NPC.177_24H_P05_doconexent_6.66uM doconexent Chemical 6.66 uM central nervous system NPC 24 h 5 2021-05-06 -6.42331858167248 1.3396261877574034e-10 5.804056048414052e-7 0.00009286489677462484
REP.B025_HT29_24H_O01_MG-132_20uM MG-132 Chemical 20 uM intestine HT29 colon adenocarcinoma 24 h 5 2021-05-23 -6.4201867585561425 1.3674661403229038e-10 5.851531113974949e-7 0.00009479480404639418
REP.B019_MCF10A_24H_K08_MG-132_20uM MG-132 Chemical 20 uM breast MCF10A breast carcinoma 24 h 5 2021-05-22 -6.415810885610683 1.4073164855687992e-10 5.948615228924238e-7 0.00009755728975435751
CPC006_COV644_6H_O15_BRD-A28105619_10uM BRD-A28105619 Chemical 10 uM ovary COV644 ovarian carcinoma 6 h 5 2021-05-08 -6.410870850533413 1.4536660764008502e-10 6.034150473965362e-7 0.00010077031291522154
LJP009_HEK293_24H_H01_BAY-61-3606_10uM BAY-61-3606 Chemical 10 uM kidney HEK293 24 h 5 2021-05-18 -6.408983077246198 1.471769373040388e-10 6.072932178167812e-7 0.00010202526059321926
FIBR020_MCLF135CN_6H_C24_brefeldin-a_0.02uM brefeldin-a Chemical 0.02 uM MCLF135CN 6 h 5 2021-05-11 -6.403341455928085 1.5271961473217743e-10 6.243455468310674e-7 0.00010586752772656638
AICHI001_K562_4H_A12_GDC-0941_0.01uM GDC-0941 Chemical 0.01 uM bone marrow K562 leukemia 4 h 5 2021-05-07 -6.391551913942798 1.6496870536286679e-10 6.610334166943334e-7 0.0001143587810881197
CPC010_HEPG2_6H_P21_enrofloxacin_10uM enrofloxacin Chemical 10 uM liver HEPG2 carcinoma 6 h 5 2021-05-11 -6.389295265415552 1.6742029984584406e-10 6.670015124002114e-7 0.00011605826315763679
DOS012_VCAP_24H_J07_BRD-K21959862_4uM BRD-K21959862 Chemical 4 uM prostate gland VCAP prostate adenocarcinoma 24 h 5 2021-05-10 -6.385599280167404 1.715128039592173e-10 6.755411840715274e-7 0.00011889524839658883
LCP001_MCF10A.WT_12H_P05_EPZ-004777_3.33uM EPZ-004777 Chemical 3.33 uM breast MCF10A breast carcinoma 12 h 5 2021-05-06 -6.379002922933918 1.7906121030364375e-10 6.910985934083236e-7 0.0001241279169006404
HDAC002_PC3_6H_B05_HDAC1-selective_0.125uM HDAC1-selective Chemical 0.125 uM prostate gland PC3 prostate adenocarcinoma 6 h 5 2021-05-06 -6.378778704650762 1.793234449820602e-10 6.910985934083236e-7 0.00012430970191323887
FIBR037_MCLF035SZ_6H_C24_brefeldin-a_0.02uM brefeldin-a Chemical 0.02 uM MCLF035SZ 6 h 5 2021-05-11 -6.369773809085313 1.9016965779883321e-10 7.252202209580299e-7 0.00013182845933101817
REP.B018_HT29_24H_P08_apixaban_0.74uM apixaban Chemical 0.74 uM intestine HT29 colon adenocarcinoma 24 h 5 2021-05-22 -6.369585755041375 1.904028046340045e-10 7.252202209580299e-7 0.00013199008021436143
FIBR022_MCLF037SZ_6H_C24_brefeldin-a_0.02uM brefeldin-a Chemical 0.02 uM MCLF037SZ 6 h 5 2021-05-11 -6.35861352486243 2.0450396931437353e-10 7.642506287039855e-7 0.00014176521908826345
DOSBIO002_A549_24H_D09_BRD-K02665621_10uM BRD-K02665621 Chemical 10 uM lung A549 lung cancer 24 h 5 2021-05-06 -6.356646190248934 2.0713808446259918e-10 7.642506287039855e-7 0.0001435912272207407
MOAR007_PC3_24H_B12_ritonavir_1.11uM ritonavir Chemical 1.11 uM prostate gland PC3 prostate adenocarcinoma 24 h 5 2021-05-17 -6.347424309248172 2.199334048214041e-10 7.940684126211961e-7 0.00015246113522326965
PBIOA010_XC.L10_24H_L22_emetine_10uM emetine Chemical 10 uM epithelium XC.L10 24 h 5 2021-05-20 -6.342216658800684 2.2749691019896545e-10 8.087398492491068e-7 0.00015770427060357584
CPC001_PC3_24H_J05_naltriben_10uM naltriben Chemical 10 uM prostate gland PC3 prostate adenocarcinoma 24 h 5 2021-05-08 -6.3359457797201655 2.3694224360326643e-10 8.337660781697377e-7 0.00016425191739943834
LJP006_HS578T_24H_F19_QL-X-138_10uM QL-X-138 Chemical 10 uM breast HS578T breast carcinoma 24 h 5 2021-05-17 -6.330188432836553 2.4595059322507495e-10 8.512278243582171e-7 0.00017049664048252033
CRCGN005_A549_24H_F01_2-CHLOROACETOPHENONE_20uM 2-CHLOROACETOPHENONE Chemical 20 uM lung A549 lung cancer 24 h 5 2021-05-09 -6.326376722022904 2.520976760678195e-10 8.645530598379201e-7 0.0001747578905153535
REP.B001_A375_24H_I24_ramelteon_0.01uM ramelteon Chemical 0.01 uM skin of body A375 melanoma 24 h 5 2021-05-21 -6.325718532869125 2.53174370357101e-10 8.645530598379201e-7 0.00017550427114709777
AICHI001_K562_4H_E11_BRD-K08565465_0.04uM BRD-K08565465 Chemical 0.04 uM bone marrow K562 leukemia 4 h 5 2021-05-07 -6.3013727670271145 2.963089773544425e-10 9.922986847186466e-7 0.00020540582773675986
ERAM001_A549_24H_C04_BRD-K91041732_6.66uM BRD-K91041732 Chemical 6.66 uM lung A549 lung cancer 24 h 5 2021-05-06 -6.2893951709978895 3.2008640182823456e-10 0.000001061668397336649 0.00022188869504335962
CPC020_PC3_24H_J09_isotretinoin_10uM isotretinoin Chemical 10 uM prostate gland PC3 prostate adenocarcinoma 24 h 5 2021-05-09 -6.282596294024779 3.344016175077513e-10 0.0000011038677013363612 0.00023181221728063583
LJP008_YAPC_24H_K24_rucaparib_0.04uM rucaparib Chemical 0.04 uM pancreas YAPC pancreatic carcinoma 24 h 5 2021-05-18 -6.268412679403215 3.6630698474482415e-10 0.0000011977806435371853 0.00025392949642988327
REP.B019_YAPC_24H_B19_famciclovir_2.22uM famciclovir Chemical 2.22 uM pancreas YAPC pancreatic carcinoma 24 h 5 2021-05-22 -6.26464436567663 3.752713695348575e-10 0.0000012156249646360103 0.00026014374243210625
REP.A001_A375_24H_G01_lestaurtinib_10uM lestaurtinib Chemical 10 uM skin of body A375 melanoma 24 h 5 2021-05-20 -6.254272461868714 4.0106584719978855e-10 0.0000012849488633767288 0.0002780248612666014
LCP001_MCF10A.KRAS.HG_24H_A18_TG-02_1.11uM TG-02 Chemical 1.11 uM breast MCF10A breast carcinoma 24 h 5 2021-05-07 -6.253541944236497 4.0294656500350357e-10 0.0000012849488633767288 0.0002793286030589037
REP.B008_HELA_24H_H14_YM-155_0.74uM YM-155 Chemical 0.74 uM uterine cervix HELA cervical adenocarcinoma 24 h 5 2021-05-21 -6.253100740518029 4.040865420051887e-10 0.0000012849488633767288 0.00028011885221612687
PBIOA022_A549_24H_G04_MST-312_0.37uM MST-312 Chemical 0.37 uM lung A549 lung cancer 24 h 5 2021-05-20 -6.248652539094132 4.157572064400483e-10 0.0000012979319995408255 0.0002882091318623381
AICHI002_OCILY19_24H_B21_selumetinib_0.66uM selumetinib Chemical 0.66 uM lymphoid system OCILY19 lymphoma 24 h 5 2021-05-07 -6.248341526636851 4.165854328164187e-10 0.0000012979319995408255 0.0002887832708098337
LCP001_MCF10A.WT_24H_B07_filgotinib_10uM filgotinib Chemical 10 uM breast MCF10A breast carcinoma 24 h 5 2021-05-07 -6.233369531600321 4.5841663798285026e-10 0.0000013793661060206853 0.00031778128969928154
NMH002_NEU_6H_D22_anisomycin_10uM anisomycin Chemical 10 uM central nervous system NEU 6 h 5 2021-05-06 -6.231033321746795 4.6530357344920503e-10 0.0000013813460162476316 0.00032255541666859067
REP.A010_HELA_24H_J05_dinaciclib_0.125uM dinaciclib Chemical 0.125 uM uterine cervix HELA cervical adenocarcinoma 24 h 5 2021-05-21 -6.230093051527109 4.681035559173097e-10 0.0000013813460162476316 0.00032449640651521783
FIBR040_MCLF056CN_6H_H12_pterostilbene_4uM pterostilbene Chemical 4 uM MCLF056CN 6 h 5 2021-05-11 -6.221001361787534 4.96041430153582e-10 0.0000014387588284682653 0.0003438633600039154
REP.A006_YAPC_24H_P19_AT-9283_10uM AT-9283 Chemical 10 uM pancreas YAPC pancreatic carcinoma 24 h 5 2021-05-21 -6.2167773786467935 5.095688315748248e-10 0.0000014718364899172591 0.00035324075758014217

## Sheet: Ab gene set -Up
Name Perturbagen Perturbation Type Dose Tissue Cell Line Timepoint Data Level Creation Time z-score p-value q-value (BH) q-value (Bonferroni)
ASG003_XC.P910_24H_L05_entinostat_1.11uM entinostat Chemical 1.11 uM epithelium XC.P910 24 h 5 2021-05-07 6.051119929074255 1.4437586681737002e-9 0.0005004175825790158 0.0010008351651580316
FIBR018_MCLF076SZ_6H_K19_entinostat_4uM entinostat Chemical 4 uM MCLF076SZ 6 h 5 2021-05-11 5.661727915849459 1.502761914906614e-8 0.00194901640146794 0.010417371008419885
CPC012_PHH_24H_C04_BRD-K09997269_10uM BRD-K09997269 Chemical 10 uM liver PHH 24 h 5 2021-05-12 5.641853253307066 1.6869367236438393e-8 0.00194901640146794 0.01169409840880764
LKCP001_U2OS_24H_M19_entinostat_10uM entinostat Chemical 10 uM bone tissue U2OS osteosarcoma 24 h 5 2021-05-19 5.5730487974392195 2.5097399491968986e-8 0.0024854133984036114 0.01739789378882528
FIBR034_MCLF100SZ_6H_A05_entinostat_4uM entinostat Chemical 4 uM MCLF100SZ 6 h 5 2021-05-11 5.523235997244816 3.3364862428442166e-8 0.002569891456481393 0.023129023108332536
LJP001_SKBR3_6H_A05_ALW-II-38-3_10uM ALW-II-38-3 Chemical 10 uM breast SKBR3 breast adenocarcinoma 6 h 5 2021-05-17 5.491251526213969 4.0007287482879406e-8 0.002668065794400548 0.027733651792444247
FIBR036_MCLF137CN_6H_A05_entinostat_4uM entinostat Chemical 4 uM MCLF137CN 6 h 5 2021-05-11 5.481244115032538 4.233711581314026e-8 0.002668065794400548 0.029348723738406024
REP.A009_HT29_24H_J01_BRD-K29133151_10uM BRD-K29133151 Chemical 10 uM intestine HT29 colon adenocarcinoma 24 h 5 2021-05-21 5.393223747778499 6.936096674792225e-8 0.0036986201972431477 0.04808206256416092
HOG003_A549_6H_A18_wortmannin_0.125uM wortmannin Chemical 0.125 uM lung A549 lung cancer 6 h 5 2021-05-06 5.327432728050719 9.982333715186087e-8 0.004009600673563855 0.06919903466372723
REP.B006_A375_24H_P02_sorafenib_0.74uM sorafenib Chemical 0.74 uM skin of body A375 melanoma 24 h 5 2021-05-21 5.319780001853155 1.0411317141745258e-7 0.004009600673563855 0.07217281212414939
REP.B005_YAPC_24H_O23_aspirin_0.03uM aspirin Chemical 0.03 uM pancreas YAPC pancreatic carcinoma 24 h 5 2021-05-21 5.267626532656932 1.384789976022205e-7 0.0050524062275170145 0.09599571832282328
ERG015_PC3_24H_C12_BRD-K23786503_8uM BRD-K23786503 Chemical 8 uM prostate gland PC3 prostate adenocarcinoma 24 h 5 2021-05-10 5.254339381676545 1.4885430243971598e-7 0.005100341321522208 0.10318803526574771
KTOX002_HPTEC_24H_D18_pentamidine_100uM pentamidine Chemical 100 uM kidney HPTEC 24 h 5 2021-05-06 5.221219616099906 1.7809430130633075e-7 0.005367723525220351 0.12345764108006807
CEGS001_NPC.179_24H_B11_entinostat_0.66uM entinostat Chemical 0.66 uM central nervous system NPC 24 h 5 2021-05-06 5.184876174652498 2.16565286814685e-7 0.005548709580034088 0.15012630529924187
CRCGN016_MCF10A.WT.HP_24H_L24_hydroxyprogesterone-caproate_12uM hydroxyprogesterone-caproate Chemical 12 uM breast MCF10A breast carcinoma 24 h 5 2021-05-09 5.171925407241234 2.3212506627956486e-7 0.005548709580034088 0.16091257782098856
LKCP001_MCF7_6H_M19_entinostat_10uM entinostat Chemical 10 uM breast MCF7 breast adenocarcinoma 6 h 5 2021-05-19 5.152989815495979 2.568345756071011e-7 0.00577599243159996 0.1780415803294766
ASG003_XC.P933_24H_L04_entinostat_10uM entinostat Chemical 10 uM epithelium XC.P933 24 h 5 2021-05-07 5.127859159686028 2.935790102132074e-7 0.005985687457792605 0.20351337356494859
CPC007_PC3_24H_N19_JAS07-005_10uM JAS07-005 Chemical 10 uM prostate gland PC3 prostate adenocarcinoma 24 h 5 2021-05-09 5.108334896694806 3.2558031293206113e-7 0.006269365461922188 0.22569715662919876
CPC012_HA1E_6H_D14_ST-012015_10uM ST-012015 Chemical 10 uM kidney HA1E 6 h 5 2021-05-12 5.10302283949906 3.348540709158243e-7 0.0062736720208084636 0.23212586476991315
FIBR033_MCLF100SZ_6H_A05_entinostat_4uM entinostat Chemical 4 uM MCLF100SZ 6 h 5 2021-05-11 5.040413447695908 4.652912497515871e-7 0.008063671842413661 0.32254687369654644
ASG003_XC.P910_24H_L04_entinostat_10uM entinostat Chemical 10 uM epithelium XC.P910 24 h 5 2021-05-07 5.025836826367214 5.020549354028958e-7 0.008235525521448654 0.3480320120453184
CPC006_PC3_24H_O09_BRD-A15079084_10uM BRD-A15079084 Chemical 10 uM prostate gland PC3 prostate adenocarcinoma 24 h 5 2021-05-08 5.022851422191241 5.099226301208404e-7 0.008235525521448654 0.35348601603921836
ASG003_U2OS_24H_L04_entinostat_10uM entinostat Chemical 10 uM bone tissue U2OS osteosarcoma 24 h 5 2021-05-08 5.018085988295321 5.22728335283773e-7 0.008235525521448654 0.36236312294374073
HOG003_A549_6H_A14_wortmannin_10uM wortmannin Chemical 10 uM lung A549 lung cancer 6 h 5 2021-05-06 5.007798257472954 5.514394836314551e-7 0.008383800580223096 0.38226612164557916
LJP005_MCF10A_24H_A19_crizotinib_10uM crizotinib Chemical 10 uM breast MCF10A breast carcinoma 24 h 5 2021-05-17 5.00195359295943 5.684219575030625e-7 0.008383800580223096 0.39403862727048544
DOSVAL003_PC3_24H_L16_BRD-K61953981_20uM BRD-K61953981 Chemical 20 uM prostate gland PC3 prostate adenocarcinoma 24 h 5 2021-05-08 4.971805215576717 6.643439924847172e-7 0.009210664415005865 0.46053322075029324
FIBR007_MCLF051CN_6H_K19_entinostat_4uM entinostat Chemical 4 uM MCLF051CN 6 h 5 2021-05-11 4.955967155863808 7.208039733974658e-7 0.009728217229293743 0.49967212641872427
FIBR036_MCLF137CN_6H_A10_triacsin-c_4uM triacsin-c Chemical 4 uM MCLF137CN 6 h 5 2021-05-11 4.953570422933802 7.297408393114324e-7 0.009728217229293743 0.5058672959232746
ASG003_XC.P909_24H_L05_entinostat_1.11uM entinostat Chemical 1.11 uM epithelium XC.P909 24 h 5 2021-05-07 4.947907966186886 7.512808914977853e-7 0.009749084564193208 0.5207991831996373
DOSVAL003_PC3_24H_O02_alisertib_10uM alisertib Chemical 10 uM prostate gland PC3 prostate adenocarcinoma 24 h 5 2021-05-08 4.941110214894178 7.77949241914655e-7 0.009805201522433955 0.5392860837338675
MOAR010_22RV1_24H_A12_secnidazole_1.11uM secnidazole Chemical 1.11 uM prostate gland 22RV1 prostate carcinoma 24 h 5 2021-05-17 4.92284739028717 8.541897187352987e-7 0.00983016355732603 0.5921371258730901
FIBR017_MCLF076SZ_6H_B03_tretinoin_4uM tretinoin Chemical 4 uM MCLF076SZ 6 h 5 2021-05-11 4.914129449454046 8.930737058765459e-7 0.00983016355732603 0.6190920890192098
ASG001_PC3_24H_B05_vorinostat_2.22uM vorinostat Chemical 2.22 uM prostate gland PC3 prostate adenocarcinoma 24 h 5 2021-05-08 4.91115806126012 9.067120574357546e-7 0.00983016355732603 0.6285463988953266
LJP005_HA1E_24H_O06_geldanamycin_0.04uM geldanamycin Chemical 0.04 uM kidney HA1E 24 h 5 2021-05-17 4.909728431091344 9.133451472909115e-7 0.00983016355732603 0.6331445562792692
CPC006_SNUC4_6H_M22_SB-225002_12uM SB-225002 Chemical 12 uM intestine SNUC4 colon adenocarcinoma 6 h 5 2021-05-09 4.907934385389352 9.217351488732817e-7 0.00983016355732603 0.638960631226192
REP.B028_MCF10A_24H_H19_PF-04136309_2.22uM PF-04136309 Chemical 2.22 uM breast MCF10A breast carcinoma 24 h 5 2021-05-23 4.8930914604017675 9.940541698671979e-7 0.010440806990371055 0.6890932613644896
PBIOA022_A549_24H_F24_tacedinaline_0.04uM tacedinaline Chemical 0.04 uM lung A549 lung cancer 24 h 5 2021-05-20 4.887008524193447 0.000001025243643537621 0.010479972643784242 0.710714272354932
PBIOA022_A375_24H_J22_BRD-K96009269_0.37uM BRD-K96009269 Chemical 0.37 uM skin of body A375 melanoma 24 h 5 2021-05-20 4.88152827521314 0.0000010541477852843428 0.010590595028636024 0.7307510569758857
FIBR024_MCLF126CN_6H_B23_oligomycin-a_2.22uM oligomycin-a Chemical 2.22 uM MCLF126CN 6 h 5 2021-05-11 4.8725019827749865 0.0000011034720373004347 0.010773850258270715 0.7649433683372209
DOSBIO002_NEU_24H_N09_vorinostat_1.11uM vorinostat Chemical 1.11 uM central nervous system NEU 24 h 5 2021-05-06 4.86437271318783 0.0000011497893779299773 0.011070156161412905 0.7970512436217292
REP.A009_A549_24H_B07_GW-842166_10uM GW-842166 Chemical 10 uM lung A549 lung cancer 24 h 5 2021-05-21 4.857855281536058 0.0000011882686701270018 0.011110109708962946 0.8237256661620895
ASG002_A549_24H_G23_entinostat_1.11uM entinostat Chemical 1.11 uM lung A549 lung cancer 24 h 5 2021-05-07 4.853510327101543 0.0000012146066690199575 0.011110109708962946 0.8419835620646698
CEGS001_NPC.8330_24H_F17_pramipexole_1.67uM pramipexole Chemical 1.67 uM central nervous system NPC 24 h 5 2021-05-07 4.838064714885946 0.0000013128566143105758 0.011402388023224743 0.9100918978893058
FIBR036_MCLF137CN_6H_B03_tretinoin_4uM tretinoin Chemical 4 uM MCLF137CN 6 h 5 2021-05-11 4.836186573291672 0.0000013253123036793824 0.011402388023224743 0.918726368595103
DOSVAL003_HCC515_24H_N05_BRD-K61734568_10uM BRD-K61734568 Chemical 10 uM lung HCC515 lung cancer 24 h 5 2021-05-08 4.835135374638161 0.0000013323333019066297 0.011402388023224743 0.9235934298812043
CPC006_HCC515_6H_D19_CHEMBL-1222381_80uM CHEMBL-1222381 Chemical 80 uM lung HCC515 lung cancer 6 h 5 2021-05-08 4.829486933873291 0.0000013706762735932188 0.011587479914621014 0.9501733529989231
FIBR027_MCLF130CN_6H_A05_entinostat_4uM entinostat Chemical 4 uM MCLF130CN 6 h 5 2021-05-11 4.811728684619968 0.0000014982602953850233 0.012364482269825342 1
KTOX002_HPTEC_24H_G17_pioglitazone_10uM pioglitazone Chemical 10 uM kidney HPTEC 24 h 5 2021-05-06 4.795876608925013 0.0000016217321583411604 0.012593967839403523 1
ASG003_WA09.AST_24H_E10_AM-580_10uM AM-580 Chemical 10 uM blastocyst WA09 24 h 5 2021-05-07 4.786345741133174 0.0000017006156318721821 0.012593967839403523 1
CPC010_HA1E_6H_I12_BRD-K78385490_10uM BRD-K78385490 Chemical 10 uM kidney HA1E 6 h 5 2021-05-11 4.785672973994927 0.0000017063210793200057 0.012593967839403523 1
LJP001_MCF7_24H_K24_MLN-8054_2.22uM MLN-8054 Chemical 2.22 uM breast MCF7 breast adenocarcinoma 24 h 5 2021-05-17 4.784902094982352 0.0000017128811884425943 0.012593967839403523 1
DOS059_MCF7_24H_P14_BRD-K48383713_4uM BRD-K48383713 Chemical 4 uM breast MCF7 breast adenocarcinoma 24 h 5 2021-05-08 4.783276241064921 0.0000017267966201384155 0.012593967839403523 1
CPD001_PC3_24H_P16_guanethidine_10uM guanethidine Chemical 10 uM prostate gland PC3 prostate adenocarcinoma 24 h 5 2021-05-07 4.779281686181577 0.0000017614483074357423 0.012593967839403523 1
REP.B009_HT29_24H_E01_bicalutamide_2.22uM bicalutamide Chemical 2.22 uM intestine HT29 colon adenocarcinoma 24 h 5 2021-05-21 4.7742639646088145 0.0000018059233426459542 0.012593967839403523 1
FIBR039_MCLF056CN_6H_C21_GANT-58_4uM GANT-58 Chemical 4 uM MCLF056CN 6 h 5 2021-05-11 4.768251108310728 0.0000018606409319943396 0.012593967839403523 1
FIBR018_MCLF076SZ_6H_A05_entinostat_4uM entinostat Chemical 4 uM MCLF076SZ 6 h 5 2021-05-11 4.768138980454354 0.0000018616762831324962 0.012593967839403523 1
FIBR012_MCLF015CN_6H_H17_CD-1530_4uM CD-1530 Chemical 4 uM MCLF015CN 6 h 5 2021-05-11 4.76242045977925 0.0000019152194861149496 0.012593967839403523 1
CPC013_A549_24H_I10_BRD-K32321439_10uM BRD-K32321439 Chemical 10 uM lung A549 lung cancer 24 h 5 2021-05-12 4.761102957466849 0.000001927763484843581 0.012593967839403523 1
CPC007_PC3_24H_N15_BRD-K27630941_10uM BRD-K27630941 Chemical 10 uM prostate gland PC3 prostate adenocarcinoma 24 h 5 2021-05-09 4.754445365994608 0.000001992367446801424 0.012593967839403523 1
FIBR027_MCLF130CN_6H_K19_entinostat_4uM entinostat Chemical 4 uM MCLF130CN 6 h 5 2021-05-11 4.752693368238756 0.0000020097111423922343 0.012593967839403523 1
DOSVAL001_HCC515_24H_F13_BRD-K78166736_10uM BRD-K78166736 Chemical 10 uM lung HCC515 lung cancer 24 h 5 2021-05-08 4.749007164960442 0.000002046677095357552 0.012593967839403523 1
HOG003_A549_6H_A06_withaferin-a_0.37uM withaferin-a Chemical 0.37 uM lung A549 lung cancer 6 h 5 2021-05-06 4.742503749290717 0.0000021134928660515584 0.012740043105564617 1
LJP006_MCF10A_3H_L10_WYE-125132_0.37uM WYE-125132 Chemical 0.37 uM breast MCF10A breast carcinoma 3 h 5 2021-05-18 4.735229454608416 0.0000021907105700602614 0.012869774812070542 1
FIBR039_MCLF056CN_6H_A05_entinostat_4uM entinostat Chemical 4 uM MCLF056CN 6 h 5 2021-05-11 4.729146518400096 0.000002257355166124242 0.012974242609047936 1
REP.A007_A375_24H_A12_tolimidone_0.04uM tolimidone Chemical 0.04 uM skin of body A375 melanoma 24 h 5 2021-05-21 4.720260385782411 0.0000023582215744610835 0.012974242609047936 1
LRS001_PHH.MGH_24H_K21_AZD-8055_1.11uM AZD-8055 Chemical 1.11 uM liver PHH 24 h 5 2021-05-06 4.718494372044511 0.0000023787766163518853 0.012984280567750962 1
CPC020_HA1E_6H_A07_SA-1017940_10uM SA-1017940 Chemical 10 uM kidney HA1E 6 h 5 2021-05-08 4.715312744119883 0.0000024162432026297864 0.013085750247742245 1
REP.B018_YAPC_24H_B07_siguazodan_2.22uM siguazodan Chemical 2.22 uM pancreas YAPC pancreatic carcinoma 24 h 5 2021-05-22 4.706664883196995 0.0000025209642862122905 0.013189368485550284 1
DOS015_VCAP_24H_P24_BRD-K28540419_4uM BRD-K28540419 Chemical 4 uM prostate gland VCAP prostate adenocarcinoma 24 h 5 2021-05-10 4.693531908019122 0.000002688372122250371 0.013691900978922278 1
ASG003_XC.P912_24H_L05_entinostat_1.11uM entinostat Chemical 1.11 uM epithelium XC.P912 24 h 5 2021-05-07 4.6922003897246745 0.000002705928801471913 0.013691900978922278 1
FIBR010_MCLF123SZ_6H_A05_entinostat_4uM entinostat Chemical 4 uM MCLF123SZ 6 h 5 2021-05-11 4.690532487861103 0.0000027280761334402825 0.013703936933643517 1
CVD001_HEPG2_24H_F23_BRD-K46123637_2.5uM BRD-K46123637 Chemical 2.5 uM liver HEPG2 carcinoma 24 h 5 2021-05-07 4.687434955828755 0.000002769669256386109 0.01377054823486406 1
CPC017_SKB_24H_D10_BRD-K76293260_10uM BRD-K76293260 Chemical 10 uM skeletal muscle organ SKB 24 h 5 2021-05-07 4.677301400808903 0.0000029100352465505352 0.014117889536545924 1
REP.A022_HELA_24H_E20_amantadine_3.33uM amantadine Chemical 3.33 uM uterine cervix HELA cervical adenocarcinoma 24 h 5 2021-05-23 4.676993049203873 0.0000029144116355794836 0.014117889536545924 1
LGR001_XC.L100.L_48H_A09_tozasertib_1.11uM tozasertib Chemical 1.11 uM epithelium XC.L100 48 h 5 2021-05-06 4.665289704194777 0.000003085263571955821 0.014117889536545924 1
MOAR013_HAP1.RELA_24H_O18_resminostat_0.66uM resminostat Chemical 0.66 uM bone marrow HAP1 chronic myeloid leukemia 24 h 5 2021-05-18 4.664280553487406 0.0000031004374807519497 0.014117889536545924 1
FIBR042_MCLF0067SZ_6H_M21_BIBR-1532_4uM BIBR-1532 Chemical 4 uM MCLF0067SZ 6 h 5 2021-05-11 4.661911852521493 0.0000031363357524405444 0.014117889536545924 1
CPC007_A549_24H_H07_BRD-K07101857_10uM BRD-K07101857 Chemical 10 uM lung A549 lung cancer 24 h 5 2021-05-09 4.6561372679182025 0.0000032255295336902634 0.014250325813401389 1
REP.A009_PC3_24H_G04_rifabutin_0.37uM rifabutin Chemical 0.37 uM prostate gland PC3 prostate adenocarcinoma 24 h 5 2021-05-21 4.654707637749427 0.0000032479843605770498 0.014250325813401389 1
CPC014_MCF7_24H_L23_tyrphostin-51_10uM tyrphostin-51 Chemical 10 uM breast MCF7 breast adenocarcinoma 24 h 5 2021-05-14 4.646718527982738 0.00000337625341129133 0.014537077692598255 1
CEGS001_NPC.179_24H_G15_tacedinaline_2.5uM tacedinaline Chemical 2.5 uM central nervous system NPC 24 h 5 2021-05-06 4.6353515665427665 0.0000035671572149453823 0.01507809078511197 1
DOS050_PC3_24H_L13_BRD-K23077259_4uM BRD-K23077259 Chemical 4 uM prostate gland PC3 prostate adenocarcinoma 24 h 5 2021-05-07 4.627320408829938 0.0000037082316626246836 0.015511758628213494 1
HDAC002_PC3_6H_F07_HDAC3-selective_2.5uM HDAC3-selective Chemical 2.5 uM prostate gland PC3 prostate adenocarcinoma 6 h 5 2021-05-06 4.626970009278767 0.000003714506945584617 0.015511758628213494 1
LJP009_A549_24H_B17_saracatinib_0.12uM saracatinib Chemical 0.12 uM lung A549 lung cancer 24 h 5 2021-05-18 4.621195424675476 0.000003819401636295794 0.015587138993463683 1
REP.A011_PC3_24H_F01_bupropion_10uM bupropion Chemical 10 uM prostate gland PC3 prostate adenocarcinoma 24 h 5 2021-05-21 4.61606557524634 0.000003914961376194626 0.01575002942828168 1
ASG002_AGS_24H_L11_barasertib-HQPA_1.11uM barasertib-HQPA Chemical 1.11 uM stomach AGS gastric adenocarcinoma 24 h 5 2021-05-07 4.613206314908789 0.000003969214467769433 0.01575002942828168 1
DOSVAL005_HEPG2_24H_P01_BRD-K66814954_20uM BRD-K66814954 Chemical 20 uM liver HEPG2 carcinoma 24 h 5 2021-05-09 4.611664556883638 0.000003998766875179527 0.01575002942828168 1
CPC006_SKM1_6H_M22_SB-225002_12uM SB-225002 Chemical 12 uM blood SKM1 leukemia 6 h 5 2021-05-09 4.605847924334207 0.0000041121700304902475 0.01600115521828511 1
CPC007_HT29_24H_M21_BRD-K48974000_10uM BRD-K48974000 Chemical 10 uM intestine HT29 colon adenocarcinoma 24 h 5 2021-05-09 4.6046425498781804 0.000004136052916381416 0.01600115521828511 1
MOAR005_PC3_24H_E22_LB-42708_10uM LB-42708 Chemical 10 uM prostate gland PC3 prostate adenocarcinoma 24 h 5 2021-05-17 4.602035577217472 0.000004188162066043333 0.01600115521828511 1
CPC018_HT29_6H_G10_loperamide_10uM loperamide Chemical 10 uM intestine HT29 colon adenocarcinoma 6 h 5 2021-05-07 4.600269563479572 0.00000422381862597021 0.01600115521828511 1
LJP005_MDAMB231_3H_C12_NU-7441_0.04uM NU-7441 Chemical 0.04 uM breast MDAMB231 breast adenocarcinoma 3 h 5 2021-05-17 4.600255547497525 0.000004224102774674776 0.01600115521828511 1
CVD001_HEPG2_24H_P13_arctigenin_2.5uM arctigenin Chemical 2.5 uM liver HEPG2 carcinoma 24 h 5 2021-05-06 4.597620542872723 0.000004277849404488165 0.016029564188823047 1
ASG003_A549_48H_F14_PI-103_1.11uM PI-103 Chemical 1.11 uM lung A549 lung cancer 48 h 5 2021-05-08 4.590976967382529 0.000004416283945207766 0.016284224867431925 1
REP.A028_A549_24H_F14_hesperidin_3.33uM hesperidin Chemical 3.33 uM lung A549 lung cancer 24 h 5 2021-05-21 4.576176090341086 0.000004740293058747014 0.01693836212741913 1
FIBR036_MCLF137CN_6H_N20_LE-135_4uM LE-135 Chemical 4 uM MCLF137CN 6 h 5 2021-05-11 4.572952414470317 0.000004813822948701585 0.017097488617097097 1
REP.A027_HEK293_24H_C20_bortezomib_20uM bortezomib Chemical 20 uM kidney HEK293 24 h 5 2021-05-20 4.572069407601367 0.000004834153572774724 0.017097488617097097 1
ASG003_XC.L10_24H_K21_BRD-K63750851_0.12uM BRD-K63750851 Chemical 0.12 uM epithelium XC.L10 24 h 5 2021-05-07 4.567962724861649 0.000004929792653873832 0.017172895550528384 1
NMH001_NEU_24H_F12_WAY-405_10uM WAY-405 Chemical 10 uM central nervous system NEU 24 h 5 2021-05-07 4.565692135770063 0.000004983446828754623 0.01727300046697568 1
CEGS001_NPC.215_24H_B12_entinostat_0.3uM entinostat Chemical 0.3 uM central nervous system NPC 24 h 5 2021-05-06 4.562019948473796 0.000005071406344203666 0.017364405399648158 1

## Sheet: Ab gene set -Down
Name Perturbagen Perturbation Type Dose Tissue Cell Line Disease Timepoint Data Level Creation Time z-score p-value q-value (BH) q-value (Bonferroni)
ASG002_RCC10RGB_24H_D11_panobinostat_1.11uM panobinostat Chemical 1.11 uM kidney RCC10RGB carcinoma 24 h 5 2021-05-07 -6.508363311387713 7.635025944807694e-11 0.000052927145103298656 0.000052927145103298656
NMH001_FIBRNPC_6H_C14_BRD-A77864279_10uM BRD-A77864279 Chemical 10 uM connective tissue NPC 6 h 5 2021-05-06 -5.74391763457202 9.278664725442809e-9 0.00194901640146794 0.006432109567647837
CVD001_HUH7_24H_G15_spiperone_10uM spiperone Chemical 10 uM liver HUH7 carcinoma 24 h 5 2021-05-07 -5.694216962233992 1.2429538953639963e-8 0.00194901640146794 0.008616342845747527
CPC006_PC3_24H_D03_CD-1530_40uM CD-1530 Chemical 40 uM prostate gland PC3 prostate adenocarcinoma 24 h 5 2021-05-09 -5.534168463241337 3.1350111839856254e-8 0.002569891456481393 0.021732367779065953
CVD001_PHH_24H_G14_BRD-K94818765_20uM BRD-K94818765 Chemical 20 uM liver PHH 24 h 5 2021-05-06 -5.409692526683515 6.32775984943379e-8 0.0036554150366877036 0.043864980440252443
REP.B013_MCF7_24H_D17_paroxetine_0.03uM paroxetine Chemical 0.03 uM breast MCF7 breast adenocarcinoma 24 h 5 2021-05-22 -5.346676671401005 8.9778298573151e-8 0.004009600673563855 0.062235663245386874
DOSVAL003_PC3_24H_I09_BRD-K65603160_4uM BRD-K65603160 Chemical 4 uM prostate gland PC3 prostate adenocarcinoma 24 h 5 2021-05-08 -5.33474907067916 9.588234961555031e-8 0.004009600673563855 0.06646708298874371
LJP001_MCF7_24H_C15_neratinib_10uM neratinib Chemical 10 uM breast MCF7 breast adenocarcinoma 24 h 5 2021-05-17 -5.33259060944395 9.702907810549277e-8 0.004009600673563855 0.06726201237889917
CPC006_SW620_6H_B19_COT-10b_40uM COT-10b Chemical 40 uM intestine SW620 colon adenocarcinoma 6 h 5 2021-05-09 -5.247471550473603 1.5450786228221602e-7 0.005100341321522208 0.10710716775196638
ASG002_MDAMB468_24H_D11_panobinostat_1.11uM panobinostat Chemical 1.11 uM breast MDAMB468 breast adenocarcinoma 24 h 5 2021-05-07 -5.224793691521845 1.7468957547173147e-7 0.005367723525220351 0.12109743406063633
ASG002_OC316_24H_H09_camptothecin_0.12uM camptothecin Chemical 0.12 uM ovary OC316 ovarian adenocarcinoma 24 h 5 2021-05-07 -5.2069793783403355 1.9230797709823833e-7 0.005548709580034088 0.13331077434415528
ASG003_XC.P910_24H_P01_panobinostat_10uM panobinostat Chemical 10 uM epithelium XC.P910 24 h 5 2021-05-07 -5.180124756738625 2.2215310968576318e-7 0.005548709580034088 0.15399986793081633
FIBR036_MCLF137CN_6H_F20_isradipine_4uM isradipine Chemical 4 uM MCLF137CN 6 h 5 2021-05-11 -5.179367893708097 2.230559723592762e-7 0.005548709580034088 0.15462574587903566
CPC015_A549_24H_B08_scriptaid_10uM scriptaid Chemical 10 uM lung A549 lung cancer 24 h 5 2021-05-15 -5.1762843776577965 2.2677108679758362e-7 0.005548709580034088 0.15720111893438693
REP.B005_A375_24H_K13_phenylbutazone_2.22uM phenylbutazone Chemical 2.22 uM skin of body A375 melanoma 24 h 5 2021-05-21 -5.15192460086042 2.5829759220385995e-7 0.00577599243159996 0.17905576537959877
CPC006_PC3_24H_P21_CHEMBL-399379_80uM CHEMBL-399379 Chemical 80 uM prostate gland PC3 prostate adenocarcinoma 24 h 5 2021-05-08 -5.138483274077519 2.7746445896426053e-7 0.005985687457792605 0.19234252492090986
REP.A005_XC.L10_24H_E03_pelitinib_1.11uM pelitinib Chemical 1.11 uM epithelium XC.L10 24 h 5 2021-05-21 -5.128475862896088 2.9261939737956766e-7 0.005985687457792605 0.202848155554477
LJP007_A549_24H_G07_dacomitinib_10uM dacomitinib Chemical 10 uM lung A549 lung cancer 24 h 5 2021-05-18 -5.116674406012664 3.1151946644492057e-7 0.006169999055189018 0.2159499669316156
REP.B008_YAPC_24H_O16_SN-38_0.08uM SN-38 Chemical 0.08 uM pancreas YAPC pancreatic carcinoma 24 h 5 2021-05-21 -5.096631551685709 3.463501858647078e-7 0.006318293265636932 0.2400951440942034
ASG003_XC.P909_24H_H20_camptothecin_1.11uM camptothecin Chemical 1.11 uM epithelium XC.P909 24 h 5 2021-05-07 -5.060218030328067 4.1947930951025114e-7 0.0074561371677474035 0.29078934954214875
ASG002_NCIH2110_24H_H13_fostamatinib_10uM fostamatinib Chemical 10 uM lung NCIH2110 lung cancer 24 h 5 2021-05-07 -5.022346846837555 5.112640739657337e-7 0.008235525521448654 0.3544159250341561
PBIOA016_A549_24H_G06_BRD-K87550320_0.04uM BRD-K87550320 Chemical 0.04 uM lung A549 lung cancer 24 h 5 2021-05-19 -5.0058640519504936 5.57004689927254e-7 0.008383800580223096 0.3861240061279214
CPC010_MCF7_6H_B16_BRD-K01265221_10uM BRD-K01265221 Chemical 10 uM breast MCF7 breast adenocarcinoma 6 h 5 2021-05-11 -4.981069779709666 6.33319205300964e-7 0.00914638276880641 0.43902637290270774
REP.B027_HELA_24H_N22_tanaproget_0.08uM tanaproget Chemical 0.08 uM uterine cervix HELA cervical adenocarcinoma 24 h 5 2021-05-23 -4.9756876426036865 6.511684187415767e-7 0.009210664415005865 0.4513997153979421
ISO002_MCF10A.BRCA1.HD_24H_L18_BRD-K78306794_0.04uM BRD-K78306794 Chemical 0.04 uM breast MCF10A breast carcinoma 24 h 5 2021-05-11 -4.945805568879863 7.594333164551159e-7 0.009749084564193208 0.5264505664664332
LJP005_MCF10A_3H_G21_AZD-8330_1.11uM AZD-8330 Chemical 1.11 uM breast MCF10A breast carcinoma 3 h 5 2021-05-17 -4.928790166675022 8.286236650167922e-7 0.00983016355732603 0.5744143539446156
FIBR017_MCLF076SZ_6H_F05_phloretin_20uM phloretin Chemical 20 uM MCLF076SZ 6 h 5 2021-05-11 -4.926043034193845 8.403489784036822e-7 0.00983016355732603 0.5825425170641085
CPC006_VCAP_6H_K20_brefeldin-a_0.08uM brefeldin-a Chemical 0.08 uM prostate gland VCAP prostate adenocarcinoma 6 h 5 2021-05-09 -4.922525022700093 8.555980610669423e-7 0.00983016355732603 0.5931134099025204
EMU001_THP1_24H_E12_manumycin-a_0.01uM manumycin-a Chemical 0.01 uM blood THP1 leukemia 24 h 5 2021-05-09 -4.915432935784401 8.8715337542844e-7 0.00983016355732603 0.614988027147626
EMU001_THP1_6H_N01_U-0126_10uM U-0126 Chemical 10 uM blood THP1 leukemia 6 h 5 2021-05-09 -4.914451817041123 8.916060072472476e-7 0.00983016355732603 0.6180746583139007
LJP009_HELA_24H_H01_BAY-61-3606_10uM BAY-61-3606 Chemical 10 uM uterine cervix HELA cervical adenocarcinoma 24 h 5 2021-05-18 -4.886475916875668 0.0000010280189259859185 0.010479972643784242 0.7126381397773285
REP.A018_HELA_24H_D07_guanethidine_10uM guanethidine Chemical 10 uM uterine cervix HELA cervical adenocarcinoma 24 h 5 2021-05-22 -4.873903580979668 0.0000010956699405539894 0.010773850258270715 0.7595348378411337
CPC019_MCF7_24H_B08_MW-STK33-2B_10uM MW-STK33-2B Chemical 10 uM breast MCF7 breast adenocarcinoma 24 h 5 2021-05-08 -4.857308658236232 0.0000011915516893168387 0.011110109708962946 0.8260015043097724
KTOX002_HPTEC_24H_J03_mitomycin_30uM mitomycin Chemical 30 uM kidney HPTEC 24 h 5 2021-05-06 -4.851954553094346 0.000001224173222791336 0.011110109708962946 0.848615240637296
ASG002_BICR6_24H_D11_panobinostat_1.11uM panobinostat Chemical 1.11 uM esophagus BICR6 carcinoma 24 h 5 2021-05-07 -4.850356731141009 0.0000012340737687299708 0.011110109708962946 0.8554784475901467
CPC006_A673_6H_P22_BRD-K05649647_20uM BRD-K05649647 Chemical 20 uM muscle organ A673 ewing's sarcoma 6 h 5 2021-05-08 -4.8409520071875916 0.000001293927653911453 0.011402388023224743 0.8969700586062279
MOAR008_CJM_24H_A19_DFB_10uM DFB Chemical 10 uM urinary bladder CJM melanoma 24 h 5 2021-05-17 -4.8159474952160615 0.0000014669544330381257 0.012251985750584629 1
FIBR024_MCLF126CN_6H_L21_LDN-193189_0.37uM LDN-193189 Chemical 0.37 uM MCLF126CN 6 h 5 2021-05-11 -4.795428097499515 0.0000016253641095254068 0.012593967839403523 1
LJP008_HUVEC.A_24H_L19_belinostat_10uM belinostat Chemical 10 uM umbilical cord HUVEC 24 h 5 2021-05-18 -4.793816259564131 0.00000163848108147846 0.012593967839403523 1
ASG003_A549_48H_H20_camptothecin_1.11uM camptothecin Chemical 1.11 uM lung A549 lung cancer 48 h 5 2021-05-08 -4.792694981000385 0.000001647665879511706 0.012593967839403523 1
ERG015_PC3_24H_E17_BRD-K16535949_10uM BRD-K16535949 Chemical 10 uM prostate gland PC3 prostate adenocarcinoma 24 h 5 2021-05-10 -4.788700426117041 0.0000016807906069171707 0.012593967839403523 1
LJP001_MDAMB231_24H_J09_PLX-4720_0.37uM PLX-4720 Chemical 0.37 uM breast MDAMB231 breast adenocarcinoma 24 h 5 2021-05-17 -4.785294542479663 0.0000017095384734489016 0.012593967839403523 1
ASG002_MDAMB468_24H_A17_lorazepam_1.11uM lorazepam Chemical 1.11 uM breast MDAMB468 breast adenocarcinoma 24 h 5 2021-05-07 -4.77146076819945 0.0000018312374951978683 0.012593967839403523 1
ISO002_MCF10A.TP53.M.KRAS.HG_24H_M07_MLN-4924_10uM MLN-4924 Chemical 10 uM breast MCF10A breast carcinoma 24 h 5 2021-05-11 -4.765027432439959 0.0000018906291003872866 0.012593967839403523 1
DOS039_A375_24H_L11_BRD-K99128867_4uM BRD-K99128867 Chemical 4 uM skin of body A375 melanoma 24 h 5 2021-05-11 -4.76122910130527 0.0000019265590549544243 0.012593967839403523 1
PCL001_PC3_24H_E01_BRD-K91583156_10uM BRD-K91583156 Chemical 10 uM prostate gland PC3 prostate adenocarcinoma 24 h 5 2021-05-06 -4.758047473380642 0.0000019571594085388 0.012593967839403523 1
LJP001_HS578T_24H_E19_BRD-K04923131_10uM BRD-K04923131 Chemical 10 uM breast HS578T breast carcinoma 24 h 5 2021-05-17 -4.754333238138234 0.000001993473123018674 0.012593967839403523 1
DOS057_MCF7_24H_P23_BRD-K59253994_4uM BRD-K59253994 Chemical 4 uM breast MCF7 breast adenocarcinoma 24 h 5 2021-05-08 -4.753282039484723 0.0000020038675450084753 0.012593967839403523 1
REP.B006_HA1E_24H_J05_moracizine_0.03uM moracizine Chemical 0.03 uM kidney HA1E 24 h 5 2021-05-21 -4.752875576005365 0.000002007900662848172 0.012593967839403523 1
REP.A023_YAPC_24H_D09_amsacrine_1.11uM amsacrine Chemical 1.11 uM pancreas YAPC pancreatic carcinoma 24 h 5 2021-05-23 -4.750787194680388 0.000002028745802906684 0.012593967839403523 1
MOAR011_HEC1A_24H_N14_SMI-4a_3.33uM SMI-4a Chemical 3.33 uM endometrium HEC1A endometrial cancer 24 h 5 2021-05-17 -4.74883897317588 0.0000020483792406711387 0.012593967839403523 1
PBIOA014_A549_24H_N14_BRD-A33442372_3.33uM BRD-A33442372 Chemical 3.33 uM lung A549 lung cancer 24 h 5 2021-05-20 -4.748390461750382 0.000002052924945150636 0.012593967839403523 1
ASG003_XC.P026_24H_E07_lopinavir_10uM lopinavir Chemical 10 uM epithelium XC.P026 24 h 5 2021-05-07 -4.745405057574409 0.0000020834301237560027 0.012668991344206293 1
CPC006_HA1E_6H_H24_BRD-K19216856_90uM BRD-K19216856 Chemical 90 uM kidney HA1E 6 h 5 2021-05-08 -4.7380746989639215 0.0000021601906354806744 0.012852138169631669 1
CPC007_VCAP_24H_L10_BRD-K45308677_10uM BRD-K45308677 Chemical 10 uM prostate gland VCAP prostate adenocarcinoma 24 h 5 2021-05-09 -4.737233740041112 0.000002169168534793542 0.012852138169631669 1
REP.B028_HELA_24H_P14_gestrinone_0.74uM gestrinone Chemical 0.74 uM uterine cervix HELA cervical adenocarcinoma 24 h 5 2021-05-23 -4.732244050432444 0.0000022231789973403693 0.012950764946565581 1
PCLB002_HEPG2_24H_C10_BRD-K52160314_0.37uM BRD-K52160314 Chemical 0.37 uM liver HEPG2 carcinoma 24 h 5 2021-05-20 -4.726861913326464 0.000002282884701054755 0.012974242609047936 1
REP.A015_A549_24H_E14_dacinostat_3.33uM dacinostat Chemical 3.33 uM lung A549 lung cancer 24 h 5 2021-05-22 -4.726105050295936 0.0000022914033079857177 0.012974242609047936 1
REP.B020_MCF10A_24H_N08_piribedil_0.74uM piribedil Chemical 0.74 uM breast MCF10A breast carcinoma 24 h 5 2021-05-22 -4.725109915570611 0.0000023026501572154245 0.012974242609047936 1
FIBR024_MCLF126CN_6H_F04_haloperidol_4uM haloperidol Chemical 4 uM MCLF126CN 6 h 5 2021-05-11 -4.722054431484405 0.000002337514931616269 0.012974242609047936 1
CPC007_HT29_24H_J23_BRD-K35100517_10uM BRD-K35100517 Chemical 10 uM intestine HT29 colon adenocarcinoma 24 h 5 2021-05-09 -4.720708897207909 0.0000023530284645190136 0.012974242609047936 1
MOAR015_HAP1.CDK4_24H_C04_BMS-387032_0.66uM BMS-387032 Chemical 0.66 uM bone marrow HAP1 chronic myeloid leukemia 24 h 5 2021-05-18 -4.7126777394950805 0.0000024477010747148142 0.013153357368282404 1
LJP005_HEPG2_24H_A11_CP-724714_0.12uM CP-724714 Chemical 0.12 uM liver HEPG2 carcinoma 24 h 5 2021-05-17 -4.710617390134198 0.000002472571987377492 0.013184799924845295 1
REP.A027_A375_24H_C03_RAF-265_1.11uM RAF-265 Chemical 1.11 uM skin of body A375 melanoma 24 h 5 2021-05-20 -4.708655152647643 0.0000024964839913099723 0.013189368485550284 1
KTOX002_HPTEC_24H_G10_BRD-A38479395_10uM BRD-A38479395 Chemical 10 uM kidney HPTEC 24 h 5 2021-05-06 -4.705894004184419 0.000002530507863474085 0.013189368485550284 1
ISO001_MCF10A.WTHP_24H_N22_selumetinib_0.37uM selumetinib Chemical 0.37 uM breast MCF10A breast carcinoma 24 h 5 2021-05-11 -4.701647161624233 0.0000025837092636482595 0.01336616430746215 1
LUNG001_HFL1_24H_F07_SYK-inhibitor_10uM SYK-inhibitor Chemical 10 uM lung HFL1 24 h 5 2021-05-06 -4.69239661347333 0.00000270333460594685 0.013691900978922278 1
FIBR040_MCLF056CN_6H_K05_prednisone_4uM prednisone Chemical 4 uM MCLF056CN 6 h 5 2021-05-11 -4.686593996905946 0.00000278106612361384 0.01377054823486406 1
REP.A008_PC3_24H_I14_alagebrium_3.33uM alagebrium Chemical 3.33 uM prostate gland PC3 prostate adenocarcinoma 24 h 5 2021-05-21 -4.679249622313411 0.0000028825298530321675 0.014117889536545924 1
LJP005_BT20_24H_O08_WH-4-025_3.33uM WH-4-025 Chemical 3.33 uM breast BT20 breast carcinoma 24 h 5 2021-05-17 -4.675241051448021 0.000002939397603540783 0.014117889536545924 1
MOAR011_CAL29_24H_B06_GP-2a_1.11uM GP-2a Chemical 1.11 uM urinary bladder CAL29 bladder transitional cell carcinoma 24 h 5 2021-05-17 -4.674287964668837 0.0000029530761505025538 0.014117889536545924 1
REP.A001_YAPC_24H_L14_potassium-canrenoate_3.33uM potassium-canrenoate Chemical 3.33 uM pancreas YAPC pancreatic carcinoma 24 h 5 2021-05-20 -4.670027106126603 0.000003014977642656902 0.014117889536545924 1
CPC006_HA1E_24H_F16_BRD-K68336408_60uM BRD-K68336408 Chemical 60 uM kidney HA1E 24 h 5 2021-05-08 -4.669340323006309 0.0000030250709621704175 0.014117889536545924 1
HOG003_A549_6H_M11_endo-IWR-1_0.002uM endo-IWR-1 Chemical 0.002 uM lung A549 lung cancer 6 h 5 2021-05-06 -4.666018535261212 0.00000307434896984482 0.014117889536545924 1
DOS050_HT29_24H_O22_BRD-K65134227_4uM BRD-K65134227 Chemical 4 uM intestine HT29 colon adenocarcinoma 24 h 5 2021-05-07 -4.66549994392548 0.0000030821113201628947 0.014117889536545924 1
ISO002_MCF10A.BRCA1.HD_24H_P05_hydrocortisone_0.125uM hydrocortisone Chemical 0.125 uM breast MCF10A breast carcinoma 24 h 5 2021-05-11 -4.665065448482028 0.00000308862938269705 0.014117889536545924 1
ERAM001_A549_24H_O04_BRD-A19037878_6.66uM BRD-A19037878 Chemical 6.66 uM lung A549 lung cancer 24 h 5 2021-05-06 -4.6625425717136 0.0000031267382849531344 0.014117889536545924 1
PBIOA013_MCF7_24H_O11_etoposide_0.125uM etoposide Chemical 0.125 uM breast MCF7 breast adenocarcinoma 24 h 5 2021-05-20 -4.659529135573534 0.0000031728485059279166 0.014190104367979487 1
REP.A017_HELA_24H_L04_pirenoxine_0.37uM pirenoxine Chemical 0.37 uM uterine cervix HELA cervical adenocarcinoma 24 h 5 2021-05-22 -4.6558709642593135 0.000003229700979323624 0.014250325813401389 1
DOSVAL002_A549_24H_P14_BRD-K98645985_10uM BRD-K98645985 Chemical 10 uM lung A549 lung cancer 24 h 5 2021-05-08 -4.652465080621935 0.0000032835099490480246 0.014265815284232153 1
CPC012_HA1E_6H_F19_VU-0418946-1_10uM VU-0418946-1 Chemical 10 uM kidney HA1E 6 h 5 2021-05-12 -4.651890425358015 0.000003292673190102846 0.014265815284232153 1
AICHI002_SKMEL5_24H_D02_copanlisib_2.5uM copanlisib Chemical 2.5 uM skin of body SKMEL5 melanoma 24 h 5 2021-05-08 -4.642723973099394 0.000003442195927405578 0.014729517591459615 1
MOAR017_HAP1.TP53_24H_M21_BRD-K04923131_3.33uM BRD-K04923131 Chemical 3.33 uM bone marrow HAP1 chronic myeloid leukemia 24 h 5 2021-05-18 -4.640943943379448 0.0000034719770183322396 0.014765807047626894 1
ISO002_HCT116.TP53.HR_24H_F05_rimantadine_0.125uM rimantadine Chemical 0.125 uM intestine HCT116 colon carcinoma 24 h 5 2021-05-11 -4.624475164474433 0.0000037594821633568642 0.015587138993463683 1
LJP005_SKBR3_24H_I06_AZD-6482_0.04uM AZD-6482 Chemical 0.04 uM breast SKBR3 breast adenocarcinoma 24 h 5 2021-05-17 -4.621391648424132 0.000003815791111527744 0.015587138993463683 1
REP.A008_YAPC_24H_O14_SN-38_3.33uM SN-38 Chemical 3.33 uM pancreas YAPC pancreatic carcinoma 24 h 5 2021-05-21 -4.621027232890914 0.00000382249897779019 0.015587138993463683 1
CVD001_HEPG2_24H_D07_BRD-K57064803_2.5uM BRD-K57064803 Chemical 2.5 uM liver HEPG2 carcinoma 24 h 5 2021-05-07 -4.617747493091959 0.000003883380582658802 0.015742793395367376 1
NMH002_FIBRNPC_24H_J05_brefeldin-a_10uM brefeldin-a Chemical 10 uM connective tissue NPC 24 h 5 2021-05-07 -4.613738922226568 0.00000395905418915099 0.01575002942828168 1
LJP002_MCF10A_24H_O06_HMN-214_2.22uM HMN-214 Chemical 2.22 uM breast MCF10A breast carcinoma 24 h 5 2021-05-17 -4.612435435896213 0.000003983964408371676 0.01575002942828168 1
ASG002_BC3C_24H_F05_alvocidib_1.11uM alvocidib Chemical 1.11 uM urinary bladder BC3C bladder transitional cell carcinoma 24 h 5 2021-05-07 -4.610150830822581 0.000004027987062116267 0.015775486165338578 1
REP.A021_MDAMB231_24H_P15_PF-04457845_1.11uM PF-04457845 Chemical 1.11 uM breast MDAMB231 breast adenocarcinoma 24 h 5 2021-05-23 -4.600479803210274 0.000004219558593199224 0.01600115521828511 1
DOS010_VCAP_6H_F06_BRD-K59746807_4uM BRD-K59746807 Chemical 4 uM prostate gland VCAP prostate adenocarcinoma 6 h 5 2021-05-10 -4.598111102244362 0.000004267793994428004 0.016029564188823047 1
PBIOA008_XC.R10_24H_L02_BRD-A19037878_3.33uM BRD-A19037878 Chemical 3.33 uM epithelium XC.R10 24 h 5 2021-05-20 -4.593415748258677 0.000004364974842241409 0.01626809696378698 1
CPC016_A549_24H_F18_brefeldin-a_10uM brefeldin-a Chemical 10 uM lung A549 lung cancer 24 h 5 2021-05-15 -4.591916038179667 0.000004396458947120152 0.016284224867431925 1
REP.A015_JURKAT_24H_D13_vemurafenib_10uM vemurafenib Chemical 10 uM blood JURKAT leukemia 24 h 5 2021-05-22 -4.584235280018008 0.000004561145284576185 0.0166086886501258 1
LJP009_A549_24H_D06_PF-03758309_0.04uM PF-03758309 Chemical 0.04 uM lung A549 lung cancer 24 h 5 2021-05-18 -4.5838288165386505 0.00000457002308706933 0.0166086886501258 1
ASG002_HCC1588_24H_N14_JNJ-7706621_1.11uM JNJ-7706621 Chemical 1.11 uM lung HCC1588 lung cancer 24 h 5 2021-05-07 -4.583548496897714 0.000004576155351765365 0.0166086886501258 1
REP.B009_PC3_24H_H17_API-001_0.03uM API-001 Chemical 0.03 uM prostate gland PC3 prostate adenocarcinoma 24 h 5 2021-05-21 -4.580591124685835 0.0000046413328629313355 0.016757508128004923 1
CEGS002_HIMG002_24H_H07_I-BET-151_10uM I-BET-151 Chemical 10 uM central nervous system HIMG002 24 h 5 2021-05-06 -4.577563672563722 0.000004708975528622261 0.016913639746496793 1
REP.B028_MCF10A_24H_D13_ciglitazone_2.22uM ciglitazone Chemical 2.22 uM breast MCF10A breast carcinoma 24 h 5 2021-05-23 -4.569154083335628 0.000004901862514783417 0.017172895550528384 1

## Sheet: Tau gene set -Up
Name Perturbagen Perturbation Type Dose Tissue Cell Line Disease Timepoint Data Level Creation Time z-score p-value q-value (BH) q-value (Bonferroni)
LJP009_SHSY5Y_24H_A21_GSK-429286A_1.11uM GSK-429286A Chemical 1.11 uM nervous system SHSY5Y neuroblastoma 24 h 5 2021-05-18 5.462273531620957 4.711992751538219e-8 0.004090758410294271 0.03266424055257566
LRS001_PHH.MGH_24H_K21_AZD-8055_1.11uM AZD-8055 Chemical 1.11 uM liver PHH 24 h 5 2021-05-06 5.43678168740436 5.437859207368945e-8 0.004090758410294271 0.03769605570436263
LKCP002_MCF7_6H_H07_entinostat_10uM entinostat Chemical 10 uM breast MCF7 breast adenocarcinoma 6 h 5 2021-05-19 5.4356046991015665 5.473867337180138e-8 0.004090758410294271 0.037945669461433296
REP.B015_PC3_24H_B22_phenytoin_0.08uM phenytoin Chemical 0.08 uM prostate gland PC3 prostate adenocarcinoma 24 h 5 2021-05-22 5.422184161746545 5.9011394881736123e-8 0.004090758410294271 0.04090758410294271
PBIOA022_A375_24H_H17_panobinostat_0.125uM panobinostat Chemical 0.125 uM skin of body A375 melanoma 24 h 5 2021-05-20 5.351478742483617 8.742853752075064e-8 0.004497494581898703 0.06060677363744715
AICHI001_NALM6_24H_K07_mitoxantrone_10uM mitoxantrone Chemical 10 uM lymphoid system NALM6 leukemia 24 h 5 2021-05-07 5.34219201770426 9.20278777627459e-8 0.004497494581898703 0.0637951052833019
REP.B005_HELA_24H_L21_APD-668_0.25uM APD-668 Chemical 0.25 uM uterine cervix HELA cervical adenocarcinoma 24 h 5 2021-05-21 5.334268876934236 9.613632245830672e-8 0.004497494581898703 0.0666431407729351
FIBR038_MCLF035SZ_6H_M01_7b-cis_4uM 7b-cis Chemical 4 uM MCLF035SZ 6 h 5 2021-05-11 5.3279676834595255 9.952994561857054e-8 0.004497494581898703 0.06899565125197737
LJP009_SHSY5Y_24H_M18_SGX-523_0.04uM SGX-523 Chemical 0.04 uM nervous system SHSY5Y neuroblastoma 24 h 5 2021-05-18 5.295442616457944 1.1897504559321703e-7 0.004497494581898703 0.08247528623090195
LJP007_HELA_24H_H18_AST-1306_0.04uM AST-1306 Chemical 0.04 uM uterine cervix HELA cervical adenocarcinoma 24 h 5 2021-05-18 5.287691717878572 1.2412502048420038e-7 0.004497494581898703 0.08604532607495496
REP.B019_HEK293_24H_P19_CTS-1027_2.22uM CTS-1027 Chemical 2.22 uM kidney HEK293 24 h 5 2021-05-22 5.269520166764714 1.3705852786038975e-7 0.004497494581898703 0.09501102739074008
CPC012_A375_6H_E16_BRD-K05542495_10uM BRD-K05542495 Chemical 10 uM skin of body A375 melanoma 6 h 5 2021-05-12 5.264381608076909 1.4094628286720479e-7 0.004497494581898703 0.09770607747778937
CEGS001_NPC.215_24H_B09_entinostat_2.5uM entinostat Chemical 2.5 uM central nervous system NPC 24 h 5 2021-05-06 5.237325230628549 1.6324191109973185e-7 0.004497494581898703 0.11316174140300062
CPC010_HEPG2_6H_L20_benzbromarone_10uM benzbromarone Chemical 10 uM liver HEPG2 carcinoma 6 h 5 2021-05-11 5.2175460857352665 1.8166059345681163e-7 0.004497494581898703 0.12592984829316367
CPC016_A549_6H_G09_SR-59230A_10uM SR-59230A Chemical 10 uM lung A549 lung cancer 6 h 5 2021-05-15 5.166777700040387 2.3860518694185373e-7 0.004962396282112877 0.16540469466589713
FIBR006_MCLF033SZ_6H_O03_BRD-K25690923_4uM BRD-K25690923 Chemical 4 uM MCLF033SZ 6 h 5 2021-05-11 5.14305133827798 2.708013935315279e-7 0.0050736104869448136 0.1877235880169581
REP.A016_MCF10A_24H_D19_BIIB-021_10uM BIIB-021 Chemical 10 uM breast MCF10A breast carcinoma 24 h 5 2021-05-22 5.109392343521267 3.2376405534328967e-7 0.005343523655658661 0.22443809962479855
KTOX002_HPTEC_6H_B20_BRD-A50590638_3.33uM BRD-A50590638 Chemical 3.33 uM kidney HPTEC 6 h 5 2021-05-06 5.103593523102627 3.338456782131516e-7 0.005343523655658661 0.23142683182252988
LJP009_SHSY5Y_24H_B17_saracatinib_0.12uM saracatinib Chemical 0.12 uM nervous system SHSY5Y neuroblastoma 24 h 5 2021-05-18 5.101512263298907 3.375374575398382e-7 0.005343523655658661 0.23398602862847895
REP.B013_A549_24H_G19_efavirenz_2.22uM efavirenz Chemical 2.22 uM lung A549 lung cancer 24 h 5 2021-05-22 5.096344997579326 3.468744393941847e-7 0.005343523655658661 0.24045856450463976
LRS001_PHH.MGH_24H_M11_PTB1_3.33uM PTB1 Chemical 3.33 uM liver PHH 24 h 5 2021-05-06 5.067795854478644 4.0312816684817676e-7 0.005614946833455508 0.27945449218165885
CEGS001_NPC.215_24H_B07_entinostat_10uM entinostat Chemical 10 uM central nervous system NPC 24 h 5 2021-05-05 5.054145660869419 4.330420766418541e-7 0.005614946833455508 0.3001912631592829
KMS002_THP1_24H_F08_MW-STK33-1C_0.04uM MW-STK33-1C Chemical 0.04 uM blood THP1 leukemia 24 h 5 2021-05-07 5.052236643256351 4.373926256739935e-7 0.005614946833455508 0.3032071290065974
LJP009_SHSY5Y_24H_L23_AZD-1480_0.12uM AZD-1480 Chemical 0.12 uM nervous system SHSY5Y neuroblastoma 24 h 5 2021-05-18 5.019324031325801 5.193719543328257e-7 0.006102312361403893 0.36003642932282975
CEGS001_NPC.215_24H_G13_tacedinaline_10uM tacedinaline Chemical 10 uM central nervous system NPC 24 h 5 2021-05-06 5.011616193294093 5.406112366657112e-7 0.006143603580741328 0.374759818425221
REP.B004_HELA_3H_M05_travoprost_0.03uM travoprost Chemical 0.03 uM uterine cervix HELA cervical adenocarcinoma 3 h 5 2021-05-21 5.00356387088108 5.636934061747922e-7 0.006265951608294079 0.3907607245614586
FIBR021_MCLF037SZ_6H_M22_BRD-K98404142_4uM BRD-K98404142 Chemical 4 uM MCLF037SZ 6 h 5 2021-05-11 4.997262677406369 5.824157169875832e-7 0.006265951608294079 0.4037393112515475
REP.A017_A375_24H_E22_rifaximin_0.37uM rifaximin Chemical 0.37 uM skin of body A375 melanoma 24 h 5 2021-05-22 4.992626491774634 5.965722122969197e-7 0.006265951608294079 0.4135528061474092
ASG002_YAPC_24H_H15_fostamatinib_0.12uM fostamatinib Chemical 0.12 uM pancreas YAPC pancreatic carcinoma 24 h 5 2021-05-07 4.978976298165409 6.402052230569666e-7 0.00655361637410508 0.4437998637014351
REP.A004_MCF7_24H_B14_MK-0752_3.33uM MK-0752 Chemical 3.33 uM breast MCF7 breast adenocarcinoma 24 h 5 2021-05-20 4.970019704251469 6.70489274989805e-7 0.006590126489568532 0.4647932227620577
REP.A001_HELA_3H_F21_VX-765_1.11uM VX-765 Chemical 1.11 uM uterine cervix HELA cervical adenocarcinoma 3 h 5 2021-05-20 4.968727887821574 6.749694982932652e-7 0.006590126489568532 0.46789898075936587
CEGS002_HIMG001_24H_B08_entinostat_4uM entinostat Chemical 4 uM central nervous system HIMG001 24 h 5 2021-05-06 4.891965284854027 9.997587380183859e-7 0.00825056849494542 0.6930477535754154
LJP009_SHSY5Y_24H_L14_KIN001-269_3.33uM KIN001-269 Chemical 3.33 uM nervous system SHSY5Y neuroblastoma 24 h 5 2021-05-18 4.887874532826026 0.0000010207464802292066 0.008324667897553992 0.7075967712920894
ASG003_XC.P092_24H_J20_alvocidib_1.11uM alvocidib Chemical 1.11 uM epithelium XC.P092 24 h 5 2021-05-07 4.837508045576003 0.0000013165366128387035 0.009408081550474026 0.9126429280689818
CPD001_MCF7_24H_E17_ethambutol_10uM ethambutol Chemical 10 uM breast MCF7 breast adenocarcinoma 24 h 5 2021-05-05 4.833546475190992 0.0000013430135705760904 0.009408081550474026 0.9309971523269045
CPC017_A549_24H_M05_aloisine_10uM aloisine Chemical 10 uM lung A549 lung cancer 24 h 5 2021-05-15 4.82895335010692 0.0000013743527365051023 0.009432890418182025 0.9527219322363845
REP.A005_XC.L10_24H_P08_alectinib_3.33uM alectinib Chemical 3.33 uM epithelium XC.L10 24 h 5 2021-05-21 4.826455838342456 0.00000139168737356421 0.009458221202601116 0.9647385626653138
LJP007_HELA_24H_E11_OSI-930_0.12uM OSI-930 Chemical 0.12 uM uterine cervix HELA cervical adenocarcinoma 24 h 5 2021-05-18 4.822250258187353 0.0000014213534735851852 0.009522595790122325 0.9853035481913541
CEGS002_HIMG001_24H_G13_tacedinaline_10uM tacedinaline Chemical 10 uM central nervous system HIMG001 24 h 5 2021-05-06 4.810681324381847 0.0000015061312406139393 0.009735593565954975 1
LJP007_THP1_24H_F05_PF-04217903_0.12uM PF-04217903 Chemical 0.12 uM blood THP1 leukemia 24 h 5 2021-05-18 4.809877527492135 0.0000015121987468891263 0.009735593565954975 1
DOSVAL004_A549_24H_L09_BRD-K49998237_4uM BRD-K49998237 Chemical 4 uM lung A549 lung cancer 24 h 5 2021-05-09 4.789840019312872 0.000001671275871473199 0.010344227707529408 1
REP.B005_A549_24H_H11_merimepodib_0.03uM merimepodib Chemical 0.03 uM lung A549 lung cancer 24 h 5 2021-05-21 4.781256616812014 0.0000017442336188722152 0.010520989912231838 1
REP.B013_HEK293_24H_K13_anandamide_2.22uM anandamide Chemical 2.22 uM kidney HEK293 24 h 5 2021-05-22 4.776319007346636 0.0000017875793381083582 0.010520989912231838 1
REP.A015_THP1_24H_E20_selumetinib_3.33uM selumetinib Chemical 3.33 uM blood THP1 leukemia 24 h 5 2021-05-22 4.7759458159335555 0.0000017908972103075627 0.010520989912231838 1
MOAR010_HEC265_24H_J21_vernakalant_1.11uM vernakalant Chemical 1.11 uM endometrium HEC265 endometrial cancer 24 h 5 2021-05-17 4.7672332317897075 0.0000018700599835330678 0.010786182698023648 1
LRS001_PHH.MGH_24H_B10_droxinostat_10uM droxinostat Chemical 10 uM liver PHH 24 h 5 2021-05-05 4.76274058131685 0.000001912183457797312 0.010786182698023648 1
CPC010_HEPG2_6H_F08_BRD-A54632525_10uM BRD-A54632525 Chemical 10 uM liver HEPG2 carcinoma 6 h 5 2021-05-11 4.760932038314997 0.0000019293965862754447 0.010786182698023648 1
LKCP001_MCF7_6H_G07_ixazomib_10uM ixazomib Chemical 10 uM breast MCF7 breast adenocarcinoma 6 h 5 2021-05-18 4.749076034191737 0.0000020459805125661035 0.010905900744508026 1
REP.A001_PC3_24H_H16_cyproheptadine_0.37uM cyproheptadine Chemical 0.37 uM prostate gland PC3 prostate adenocarcinoma 24 h 5 2021-05-20 4.748573661135667 0.0000020510670331042036 0.010905900744508026 1
FIBR012_MCLF015CN_6H_E14_D-4476_20uM D-4476 Chemical 20 uM MCLF015CN 6 h 5 2021-05-11 4.7463488661730695 0.000002073739429064858 0.010905900744508026 1
REP.B021_HUVEC.A_24H_B17_gliquidone_0.03uM gliquidone Chemical 0.03 uM umbilical cord HUVEC 24 h 5 2021-05-22 4.745157524354388 0.0000020859788987248606 0.010905900744508026 1
REP.A001_XC.L10_24H_G15_bortezomib_20uM bortezomib Chemical 20 uM epithelium XC.L10 24 h 5 2021-05-20 4.741511731318906 0.0000021238671992218627 0.010905900744508026 1
HOG002_MCF7_24H_O21_CD-437_0.004uM CD-437 Chemical 0.004 uM breast MCF7 breast adenocarcinoma 24 h 5 2021-05-05 4.739014219554442 0.0000021502027189868045 0.010959946895900276 1
CEGS001_NPC.215_24H_G14_tacedinaline_4uM tacedinaline Chemical 4 uM central nervous system NPC 24 h 5 2021-05-06 4.731823108094693 0.0000022277940565640364 0.011075784555319606 1
LKCP001_MCF7_48H_O07_gestrinone_10uM gestrinone Chemical 10 uM breast MCF7 breast adenocarcinoma 48 h 5 2021-05-18 4.729397363909667 0.000002254568830961645 0.011075784555319606 1
LJP008_JURKAT_24H_I14_BIX-01294_3.33uM BIX-01294 Chemical 3.33 uM blood JURKAT leukemia 24 h 5 2021-05-18 4.726325711509695 0.0000022889165858241967 0.011095883294000842 1
DOS014_VCAP_6H_L20_BRD-K09032125_4uM BRD-K09032125 Chemical 4 uM prostate gland VCAP prostate adenocarcinoma 6 h 5 2021-05-10 4.716536613674267 0.000002401764451320787 0.011326116626682581 1
LJP007_HELA_24H_E05_GDC-0068_0.12uM GDC-0068 Chemical 0.12 uM uterine cervix HELA cervical adenocarcinoma 24 h 5 2021-05-18 4.713120476892988 0.0000024423881357371613 0.01138074013060905 1
FIBR007_MCLF051CN_6H_K19_entinostat_4uM entinostat Chemical 4 uM MCLF051CN 6 h 5 2021-05-11 4.712029609685522 0.000002455498778974885 0.01138074013060905 1
REP.A009_HUVEC.A_24H_A15_ampalex_1.11uM ampalex Chemical 1.11 uM umbilical cord HUVEC 24 h 5 2021-05-21 4.707407777569674 0.0000025117998601054126 0.011408568559840224 1
DOS027_VCAP_24H_M03_BRD-M03805540_4uM BRD-M03805540 Chemical 4 uM prostate gland VCAP prostate adenocarcinoma 24 h 5 2021-05-11 4.695609187509966 0.0000026612003702908282 0.01186378899522873 1
LJP009_SHSY5Y_24H_L20_AZD-1480_3.33uM AZD-1480 Chemical 3.33 uM nervous system SHSY5Y neuroblastoma 24 h 5 2021-05-18 4.691245718680097 0.0000027185842497168267 0.011930963546645836 1
DOSBIO002_PC3_24H_M10_vorinostat_3.33uM vorinostat Chemical 3.33 uM prostate gland PC3 prostate adenocarcinoma 24 h 5 2021-05-06 4.691188304616547 0.0000027193471583419893 0.011930963546645836 1
LJP001_MCF10A_6H_E05_CGP-60474_10uM CGP-60474 Chemical 10 uM breast MCF10A breast carcinoma 6 h 5 2021-05-17 4.6873846229063 0.0000027703501168652167 0.012002801601642007 1
CRCGN006_HEPG2_24H_F20_chlorpropamide_6.66uM chlorpropamide Chemical 6.66 uM liver HEPG2 carcinoma 24 h 5 2021-05-09 4.685906210769864 0.0000027904205992523856 0.012014667178327592 1
FIBR008_MCLF051CN_6H_M22_BRD-K98404142_4uM BRD-K98404142 Chemical 4 uM MCLF051CN 6 h 5 2021-05-11 4.673188995693341 0.000002968924184498789 0.01254940718632517 1
REP.A005_XC.L10_24H_N16_CPI-1189_0.37uM CPI-1189 Chemical 0.37 uM epithelium XC.L10 24 h 5 2021-05-21 4.666371075646672 0.0000030690828056734176 0.012808773056344234 1
REP.A023_JURKAT_24H_H08_volasertib_3.33uM volasertib Chemical 3.33 uM blood JURKAT leukemia 24 h 5 2021-05-23 4.664203694747626 0.000003101596082188962 0.012808773056344234 1
REP.B018_HA1E_24H_J05_etazolate_0.03uM etazolate Chemical 0.03 uM kidney HA1E 24 h 5 2021-05-22 4.664031452556973 0.000003104194042924391 0.012808773056344234 1
ABY001_NCIH508_XH_F16_vorinostat_0.66uM vorinostat Chemical 0.66 uM large intestine NCIH508 colon adenocarcinoma 24 h 5 2021-05-07 4.657170471962641 0.000003209394038528046 0.013041653042556582 1
MUC.CP008_P1A82_24H_M10_MLN-4924_0.37uM MLN-4924 Chemical 0.37 uM P1A82 24 h 5 2021-05-18 4.6562374934299395 0.000003223960915565982 0.013041653042556582 1
CPC016_A549_6H_C13_propoxycaine_10uM propoxycaine Chemical 10 uM lung A549 lung cancer 6 h 5 2021-05-15 4.655476757087889 0.000003235885437158359 0.013041653042556582 1
CPC010_A549_6H_O06_BRD-K78062244_10uM BRD-K78062244 Chemical 10 uM lung A549 lung cancer 6 h 5 2021-05-11 4.649476987446821 0.0000033314254739291727 0.013190660402257163 1
LJP009_THP1_24H_H18_VX-745_0.04uM VX-745 Chemical 0.04 uM blood THP1 leukemia 24 h 5 2021-05-18 4.649132503065516 0.0000033369923644333 0.013190660402257163 1
REP.A024_MCF10A_24H_H16_BRD-K76022557_0.37uM BRD-K76022557 Chemical 0.37 uM breast MCF10A breast carcinoma 24 h 5 2021-05-23 4.646764172944041 0.0000033755069466234744 0.013190660402257163 1
CEGS001_NPC.215_24H_B10_entinostat_1.25uM entinostat Chemical 1.25 uM central nervous system NPC 24 h 5 2021-05-06 4.646060850665543 0.0000033870264659618954 0.013190660402257163 1
CEGS001_NPC.215_24H_G16_tacedinaline_1.25uM tacedinaline Chemical 1.25 uM central nervous system NPC 24 h 5 2021-05-06 4.642013159185205 0.0000034540588240705716 0.013376566411888722 1
CRCGN014_HEPG2_24H_I21_n-nitrosopiperidine_40uM n-nitrosopiperidine Chemical 40 uM liver HEPG2 carcinoma 24 h 5 2021-05-09 4.630099740998394 0.000003658815549645311 0.013749938919801077 1
REP.A023_A549_24H_M17_probucol_0.125uM probucol Chemical 0.125 uM lung A549 lung cancer 24 h 5 2021-05-23 4.616994980992902 0.000003897479939896087 0.014223887710928862 1
HOG001_A549_6H_K04_triptolide_3.33uM triptolide Chemical 3.33 uM lung A549 lung cancer 6 h 5 2021-05-07 4.608583820682696 0.000004058451341437674 0.014427586393101115 1
FIBR006_MCLF033SZ_6H_J20_cyclosporin-a_4uM cyclosporin-a Chemical 4 uM MCLF033SZ 6 h 5 2021-05-11 4.6043351799799295 0.000004142164277576299 0.014488008657226542 1
MOAR010_A204_24H_M16_pentoxifylline_10uM pentoxifylline Chemical 10 uM muscle organ A204 rhabdomyosarcoma 24 h 5 2021-05-17 4.604306472948155 0.000004142735494205851 0.014488008657226542 1
DOS022_VCAP_24H_M20_BRD-K71225733_4uM BRD-K71225733 Chemical 4 uM prostate gland VCAP prostate adenocarcinoma 24 h 5 2021-05-11 4.601450123286497 0.000004199950544236941 0.014503895046069576 1
ERG011_VCAP_6H_A16_BRD-K56384721_10uM BRD-K56384721 Chemical 10 uM prostate gland VCAP prostate adenocarcinoma 6 h 5 2021-05-10 4.5933834473575965 0.0000043656506678591 0.01474216094674366 1
REP.B017_THP1_24H_H17_brivudine_0.03uM brivudine Chemical 0.03 uM blood THP1 leukemia 24 h 5 2021-05-22 4.585431599555798 0.0000045351115540714915 0.014920436319536087 1
REP.B009_PC3_24H_B14_BRD-K31342827_0.74uM BRD-K31342827 Chemical 0.74 uM prostate gland PC3 prostate adenocarcinoma 24 h 5 2021-05-21 4.583034562402548 0.000004587418648727137 0.014920436319536087 1
CPC002_PC3_24H_H21_BRD-K16233984_10uM BRD-K16233984 Chemical 10 uM prostate gland PC3 prostate adenocarcinoma 24 h 5 2021-05-09 4.582187704965172 0.0000046060361826860685 0.014920436319536087 1
REP.A023_HEK293_24H_F13_golvatinib_10uM golvatinib Chemical 10 uM kidney HEK293 24 h 5 2021-05-23 4.579345708819403 0.000004669045851946052 0.01498450287155918 1
REP.B013_MCF10A_24H_J01_KW-2478_2.22uM KW-2478 Chemical 2.22 uM breast MCF10A breast carcinoma 24 h 5 2021-05-22 4.576345823998868 0.000004736451512332707 0.015114124383312418 1
DOS027_VCAP_24H_N19_BRD-K30114694_4uM BRD-K30114694 Chemical 4 uM prostate gland VCAP prostate adenocarcinoma 24 h 5 2021-05-11 4.575613794688595 0.000004753040709681855 0.015114124383312418 1
LJP008_MDAMB231_24H_I11_mocetinostat_0.12uM mocetinostat Chemical 0.12 uM breast MDAMB231 breast adenocarcinoma 24 h 5 2021-05-18 4.572671323931611 0.0000048202859623813765 0.015188611515510026 1
MOAR005_PC3_24H_F08_DDR1-IN-1_3.33uM DDR1-IN-1 Chemical 3.33 uM prostate gland PC3 prostate adenocarcinoma 24 h 5 2021-05-17 4.564087921430752 0.000005021691179774024 0.01568068311345518 1
REP.A016_MCF10A_24H_E08_tacedinaline_3.33uM tacedinaline Chemical 3.33 uM breast MCF10A breast carcinoma 24 h 5 2021-05-22 4.560915794419565 0.00000509814345406312 0.01570715339781496 1
REP.A012_MCF7_24H_P06_mepivacaine_0.04uM mepivacaine Chemical 0.04 uM breast MCF7 breast adenocarcinoma 24 h 5 2021-05-21 4.554169641952335 0.000005264456948816942 0.016076654289753904 1
FIBR012_MCLF015CN_6H_I12_MK-1775_0.12uM MK-1775 Chemical 0.12 uM MCLF015CN 6 h 5 2021-05-11 4.544782442561764 0.000005504545406820327 0.016447557949090315 1
MOAR010_CAL29_24H_I13_BD-1063_10uM BD-1063 Chemical 10 uM urinary bladder CAL29 bladder transitional cell carcinoma 24 h 5 2021-05-17 4.5432466163617775 0.000005544810507407405 0.01646363810191856 1
MOAR009_HEC108_24H_P05_dynasore_3.33uM dynasore Chemical 3.33 uM endometrium HEC108 endometrial cancer 24 h 5 2021-05-17 4.53894056159546 0.000005659212389819146 0.016519161375652784 1
DOSVAL001_MCF7_24H_C13_BRD-K85095987_10uM BRD-K85095987 Chemical 10 uM breast MCF7 breast adenocarcinoma 24 h 5 2021-05-08 4.528318959838544 0.000005951144279814358 0.016907469188243894 1
REP.B005_A549_24H_C07_diclofenac_2.22uM diclofenac Chemical 2.22 uM lung A549 lung cancer 24 h 5 2021-05-21 4.526108518391835 0.000006013683624406241 0.016970411257721276 1
CEGS001_NPC.179_24H_B08_entinostat_4uM entinostat Chemical 4 uM central nervous system NPC 24 h 5 2021-05-06 4.523955491008676 0.00000607520292605912 0.017002287485019765 1

## Sheet: Tau gene set -Down
Name Perturbagen Perturbation Type Dose Tissue Cell Line Disease Timepoint Data Level Creation Time z-score p-value q-value (BH) q-value (Bonferroni)
DOS015_VCAP_24H_J16_BRD-K56345641_4uM BRD-K56345641 Chemical 4 uM prostate gland VCAP prostate adenocarcinoma 24 h 5 2021-05-10 -5.901620299428295 3.611526189217784e-9 0.001784098529066802 0.0025035641272586062
LJP005_HEPG2_24H_C11_NU-7441_0.12uM NU-7441 Chemical 0.12 uM liver HEPG2 carcinoma 24 h 5 2021-05-17 -5.842871358899842 5.147316572973182e-9 0.001784098529066802 0.003568197058133604
LJP001_MCF7_24H_I02_A-443654_2.22uM A-443654 Chemical 2.22 uM breast MCF7 breast adenocarcinoma 24 h 5 2021-05-17 -5.641620712638066 1.689216300171381e-8 0.0032831670475277908 0.01170990077523304
REP.A004_A375_24H_P05_L-ergothioneine_0.125uM L-ergothioneine Chemical 0.125 uM skin of body A375 melanoma 24 h 5 2021-05-20 -5.621841567744783 1.8944581681168415e-8 0.0032831670475277908 0.013132668190111163
KMS002_THP1_24H_N09_TUL-XX023_0.01uM TUL-XX023 Chemical 0.01 uM blood THP1 leukemia 24 h 5 2021-05-07 -5.538734710754862 3.054399799751195e-8 0.003550090131836381 0.021173557571845247
REP.B016_JURKAT_24H_P19_apocynin_2.22uM apocynin Chemical 2.22 uM blood JURKAT leukemia 24 h 5 2021-05-22 -5.537686904095058 3.0727178135236954e-8 0.003550090131836381 0.021300540791018285
REP.B021_HA1E_24H_H24_doxifluridine_0.01uM doxifluridine Chemical 0.01 uM kidney HA1E 24 h 5 2021-05-22 -5.393778553804739 6.914710581895633e-8 0.004357619178207983 0.047933810960287815
CPC010_HCC515_6H_L22_cladribine_10uM cladribine Chemical 10 uM lung HCC515 lung cancer 6 h 5 2021-05-11 -5.2959306359981255 1.1865780158437644e-7 0.004497494581898703 0.08225536792531352
REP.A023_PC3_24H_H13_secnidazole_10uM secnidazole Chemical 10 uM prostate gland PC3 prostate adenocarcinoma 24 h 5 2021-05-23 -5.285639165106628 1.2552453032554922e-7 0.004497494581898703 0.0870154872896256
REP.B001_HA1E_24H_I01_PKI-179_2.22uM PKI-179 Chemical 2.22 uM kidney HA1E 24 h 5 2021-05-21 -5.254578156725594 1.4866138764446646e-7 0.004497494581898703 0.10305430383595882
CPC012_A375_6H_A22_BRD-K00816165_10uM BRD-K00816165 Chemical 10 uM skin of body A375 melanoma 6 h 5 2021-05-12 -5.239262955273392 1.6153783310990377e-7 0.004497494581898703 0.11198044897928194
KMS002_THP1_24H_O05_TUL_XIX003_1.11uM TUL_XIX003 Chemical 1.11 uM blood THP1 leukemia 24 h 5 2021-05-07 -5.223517148344559 1.7589834477860222e-7 0.004497494581898703 0.12193537107569874
CPC013_MCF7_24H_O02_HG-5-113-01_10uM HG-5-113-01 Chemical 10 uM breast MCF7 breast adenocarcinoma 24 h 5 2021-05-13 -5.221852140501583 1.7748711145237905e-7 0.004497494581898703 0.12303672796546095
CPC009_PC3_6H_A07_KU-C104250_10uM KU-C104250 Chemical 10 uM prostate gland PC3 prostate adenocarcinoma 6 h 5 2021-05-11 -5.219627345538986 1.7963170018120422e-7 0.004497494581898703 0.12452338904111349
DOSVAL004_A375_24H_G04_BRD-K93830491_20uM BRD-K93830491 Chemical 20 uM skin of body A375 melanoma 24 h 5 2021-05-08 -5.195283782593407 2.0479616913426923e-7 0.004895440565048705 0.14196777638641245
REP.A011_MCF10A_24H_N09_PF-04691502_1.11uM PF-04691502 Chemical 1.11 uM breast MCF10A breast carcinoma 24 h 5 2021-05-21 -5.187805600815903 2.1318813092641165e-7 0.004900874862517639 0.14778521018015245
ISO002_MCF10A.BRCA1.HD_24H_J05_BRD-K38024286_0.125uM BRD-K38024286 Chemical 0.125 uM breast MCF10A breast carcinoma 24 h 5 2021-05-11 -5.18265268861221 2.1916306014446718e-7 0.004900874862517639 0.15192712073804682
LJP008_HA1E_24H_O07_AZ-20_10uM AZ-20 Chemical 10 uM kidney HA1E 24 h 5 2021-05-18 -5.163332856227333 2.430389269836297e-7 0.004962396282112877 0.16847822976895688
MOAR010_MDAMB468_24H_F23_doxofylline_3.33uM doxofylline Chemical 3.33 uM breast MDAMB468 breast adenocarcinoma 24 h 5 2021-05-17 -5.1584813678572825 2.4941832221792026e-7 0.004962396282112877 0.1729005222362956
CPC008_VCAP_6H_M04_KU-C104491_10uM KU-C104491 Chemical 10 uM prostate gland VCAP prostate adenocarcinoma 6 h 5 2021-05-10 -5.157634510419907 2.5054834340565435e-7 0.004962396282112877 0.17368386987395068
LJP009_SHSY5Y_24H_L03_GSK-2334470_1.11uM GSK-2334470 Chemical 1.11 uM nervous system SHSY5Y neuroblastoma 24 h 5 2021-05-18 -5.145606264105995 2.671423984246246e-7 0.0050736104869448136 0.18518711772392615
LJP009_HEK293_24H_H01_BAY-61-3606_10uM BAY-61-3606 Chemical 10 uM kidney HEK293 24 h 5 2021-05-18 -5.133922502173387 2.84274710438126e-7 0.005185881405167514 0.19706349339636553
REP.A001_PC3_24H_P01_amikacin_10uM amikacin Chemical 10 uM prostate gland PC3 prostate adenocarcinoma 24 h 5 2021-05-20 -5.1259850078874765 2.965139467292488e-7 0.005270459373895287 0.2055479155819162
REP.A021_HELA_24H_B11_aminosalicylic-acid_0.125uM aminosalicylic-acid Chemical 0.125 uM uterine cervix HELA cervical adenocarcinoma 24 h 5 2021-05-23 -5.108172294670811 3.2586046727622886e-7 0.005343523655658661 0.225891363822891
REP.A021_A375_24H_P09_AZD-7762_1.11uM AZD-7762 Chemical 1.11 uM skin of body A375 melanoma 24 h 5 2021-05-23 -5.099201347240983 3.4168277829316196e-7 0.005343523655658661 0.23685962715449427
CPC011_HA1E_6H_K12_olmesartan_10uM olmesartan Chemical 10 uM kidney HA1E 6 h 5 2021-05-11 -5.089598845112096 3.5944022003242537e-7 0.005390846914979505 0.24916935212977775
LKCP001_U2OS_6H_O23_cobimetinib_1.11uM cobimetinib Chemical 1.11 uM bone tissue U2OS osteosarcoma 6 h 5 2021-05-19 -5.08642671810091 3.6549959969711665e-7 0.005390846914979505 0.2533698050040367
CPC006_SNGM_6H_L23_SN-38_0.37uM SN-38 Chemical 0.37 uM endometrium SNGM endometrial cancer 6 h 5 2021-05-09 -5.064968211848762 4.091563012842414e-7 0.005614946833455508 0.2836332853947554
LJP006_HCC515_24H_I20_A-443654_3.33uM A-443654 Chemical 3.33 uM lung HCC515 lung cancer 24 h 5 2021-05-17 -5.061853498901126 4.1589709187661583e-7 0.005614946833455508 0.28830610254524824
CPC006_SW620_6H_N07_emetine_0.66uM emetine Chemical 0.66 uM intestine SW620 colon adenocarcinoma 6 h 5 2021-05-09 -5.060834399273098 4.1812577578070886e-7 0.005614946833455508 0.2898510596578241
CPC006_HT29_24H_N11_LDN-193189_10uM LDN-193189 Chemical 10 uM intestine HT29 colon adenocarcinoma 24 h 5 2021-05-08 -5.055179114013335 4.3070434041503347e-7 0.005614946833455508 0.2985707093408074
REP.A002_A375_24H_E24_butoconazole_0.04uM butoconazole Chemical 0.04 uM skin of body A375 melanoma 24 h 5 2021-05-20 -5.043423584501289 4.5802974568687205e-7 0.0057275846272050734 0.317513090156325
REP.B017_YAPC_24H_P06_molsidomine_0.01uM molsidomine Chemical 0.01 uM pancreas YAPC pancreatic carcinoma 24 h 5 2021-05-22 -5.041485859856446 4.626915734995407e-7 0.0057275846272050734 0.3207447391234841
REP.B005_A375_24H_I06_flecainide_0.01uM flecainide Chemical 0.01 uM skin of body A375 melanoma 24 h 5 2021-05-21 -5.033821082372402 4.815842824523742e-7 0.005856867515091624 0.33384144836022256
REP.A005_A375_24H_P24_benzbromarone_0.04uM benzbromarone Chemical 0.04 uM skin of body A375 melanoma 24 h 5 2021-05-21 -5.021606240351948 5.132391855955376e-7 0.006102312361403893 0.3557851020426106
MOAR010_JHH5_24H_P04_benazepril_10uM benazepril Chemical 10 uM liver JHH5 carcinoma 24 h 5 2021-05-17 -5.01428594724921 5.331615215986574e-7 0.006143603580741328 0.36959556419501327
CPC010_HEPG2_6H_C13_BRD-K47448802_10uM BRD-K47448802 Chemical 10 uM liver HEPG2 carcinoma 6 h 5 2021-05-11 -5.001209894275493 5.706187020670939e-7 0.006265951608294079 0.3955614435534405
PBIOA015_HA1E_24H_E07_BRD-K99006945_10uM BRD-K99006945 Chemical 10 uM kidney HA1E 24 h 5 2021-05-20 -4.99297097615594 5.955090298659371e-7 0.006265951608294079 0.4128157921385156
ASG003_XC.P033_24H_H20_camptothecin_1.11uM camptothecin Chemical 1.11 uM epithelium XC.P033 24 h 5 2021-05-07 -4.978172501275696 6.428682493009319e-7 0.00655361637410508 0.4456459134391455
LJP009_HELA_24H_I22_alectinib_0.37uM alectinib Chemical 0.37 uM uterine cervix HELA cervical adenocarcinoma 24 h 5 2021-05-18 -4.974899899653296 6.538212071749427e-7 0.006568676349735912 0.45323866813177793
CPC001_HCC515_24H_F17_clobetasol_10uM clobetasol Chemical 10 uM lung HCC515 lung cancer 24 h 5 2021-05-08 -4.951345780081541 7.38131481936577e-7 0.007106719656259225 0.5116838152506642
KMS002_THP1_24H_O10_TUL_XIX003 TUL_XIX003 Chemical blood THP1 leukemia 24 h 5 2021-05-06 -4.943379578763854 7.689464498472631e-7 0.007301989222340692 0.5330452132308705
KMS002_THP1_24H_O06_TUL_XIX003_0.37uM TUL_XIX003 Chemical 0.37 uM blood THP1 leukemia 24 h 5 2021-05-05 -4.9405232291021965 7.802943493562253e-7 0.007309618207959131 0.5409117473889757
CPC006_NOMO1_6H_H03_PTB1_10uM PTB1 Chemical 10 uM blood NOMO1 leukemia 6 h 5 2021-05-08 -4.933245996547121 8.099396169303219e-7 0.007486163887338041 0.5614622915503531
FIBR012_MCLF015CN_6H_F19_sildenafil_4uM sildenafil Chemical 4 uM MCLF015CN 6 h 5 2021-05-11 -4.930447060949015 8.216280533712705e-7 0.007494274881812701 0.5695648910177653
ASG003_XC.P931_24H_H19_camptothecin_10uM camptothecin Chemical 10 uM epithelium XC.P931 24 h 5 2021-05-07 -4.92354301980702 8.511582916259641e-7 0.007647685050635747 0.5900356951294927
MOAR004_PC3_24H_A16_PF-03758309_10uM PF-03758309 Chemical 10 uM prostate gland PC3 prostate adenocarcinoma 24 h 5 2021-05-17 -4.921404345939749 8.605114343307463e-7 0.007647685050635747 0.5965194339495883
AICHI002_K562_4H_A18_BRD-K04065047_0.01uM BRD-K04065047 Chemical 0.01 uM bone marrow K562 leukemia 4 h 5 2021-05-07 -4.9147299610519575 8.903415196215292e-7 0.007734777267964663 0.6171980965244384
PBIOA017_HA1E_24H_A19_CX-4945_10uM CX-4945 Chemical 10 uM kidney HA1E 24 h 5 2021-05-19 -4.914227587995887 8.926266474862388e-7 0.007734777267964663 0.618782181437173
KTOX002_HPTEC_6H_B22_BRD-A50590638_1.11uM BRD-A50590638 Chemical 1.11 uM kidney HPTEC 6 h 5 2021-05-06 -4.909548341816489 9.141840178195082e-7 0.007823778690280869 0.6337260739127504
CPC012_A549_24H_E08_topotecan_10uM topotecan Chemical 10 uM lung A549 lung cancer 24 h 5 2021-05-12 -4.9019983924595465 9.500275317542162e-7 0.008031382139329255 0.658573335424999
REP.A017_YAPC_24H_K24_altretamine_0.04uM altretamine Chemical 0.04 uM pancreas YAPC pancreatic carcinoma 24 h 5 2021-05-22 -4.8972043181530465 9.734857497889493e-7 0.00813054125349333 0.6748349240399465
LKCP001_A549_24H_D23_romidepsin_1.11uM romidepsin Chemical 1.11 uM lung A549 lung cancer 24 h 5 2021-05-18 -4.8669758136935 0.000001134758043308537 0.009146875546420087 0.7866312969921274
KMS002_THP1_24H_C18_methyl-fasudil_0.12uM methyl-fasudil Chemical 0.12 uM blood THP1 leukemia 24 h 5 2021-05-07 -4.861205700306635 0.0000011683354030900261 0.009309283062678765 0.8099076264530525
CPC007_HCC515_6H_B22_BRD-A44862234_10uM BRD-A44862234 Chemical 10 uM lung HCC515 lung cancer 6 h 5 2021-05-09 -4.858105340874887 0.0000011867697167211588 0.009312710553596663 0.8226865691768581
CPC011_PC3_24H_N16_nicorandil_10uM nicorandil Chemical 10 uM prostate gland PC3 prostate adenocarcinoma 24 h 5 2021-05-11 -4.855923606459953 0.0000011999094275960687 0.009312710553596663 0.8317952138510087
REP.A001_PC3_24H_P02_amikacin_3.33uM amikacin Chemical 3.33 uM prostate gland PC3 prostate adenocarcinoma 24 h 5 2021-05-20 -4.854416487291742 0.0000012090678214171646 0.009312710553596663 0.8381439498236998
ASG002_A204_24H_H07_camptothecin_10uM camptothecin Chemical 10 uM muscle organ A204 rhabdomyosarcoma 24 h 5 2021-05-07 -4.84995254385066 0.0000012365904058508903 0.009408081550474026 0.8572230181919249
REP.A026_A549_24H_B23_alvocidib_0.125uM alvocidib Chemical 0.125 uM lung A549 lung cancer 24 h 5 2021-05-20 -4.847885637562827 0.0000012495371912724096 0.009408081550474026 0.8661979240479034
DOS029_VCAP_24H_G02_SA-424828_4uM SA-424828 Chemical 4 uM prostate gland VCAP prostate adenocarcinoma 24 h 5 2021-05-11 -4.844067602336692 0.0000012737964869558027 0.009408081550474026 0.8830148317050668
REP.B018_THP1_24H_G22_milacemide_0.08uM milacemide Chemical 0.08 uM blood THP1 leukemia 24 h 5 2021-05-22 -4.838842922553561 0.000001307728662247598 0.009408081550474026 0.9065371245999687
DOS028_VCAP_24H_O13_BRD-K78704198_4uM BRD-K78704198 Chemical 4 uM prostate gland VCAP prostate adenocarcinoma 24 h 5 2021-05-11 -4.8359004517965785 0.000001327219787849998 0.009408081550474026 0.9200486652344364
CPC007_PC3_24H_I04_BRD-A02241946_10uM BRD-A02241946 Chemical 10 uM prostate gland PC3 prostate adenocarcinoma 24 h 5 2021-05-09 -4.8351110084227535 0.0000013324964682759344 0.009408081550474026 0.9237065392559018
PBIOA015_HT29_24H_H19_ML-161_10uM ML-161 Chemical 10 uM intestine HT29 colon adenocarcinoma 24 h 5 2021-05-19 -4.833460354095665 0.0000013435948060802616 0.009408081550474026 0.9314000734969285
REP.A020_MDAMB231_24H_D10_pimobendan_0.37uM pimobendan Chemical 0.37 uM breast MDAMB231 breast adenocarcinoma 24 h 5 2021-05-22 -4.831106377490078 0.0000013595759174034328 0.009424784195828206 0.9424784195828206
LJP009_SHSY5Y_24H_H02_BAY-61-3606_3.33uM BAY-61-3606 Chemical 3.33 uM nervous system SHSY5Y neuroblastoma 24 h 5 2021-05-18 -4.821231158559324 0.000001428633197742002 0.009522595790122325 0.9903499621727219
CPC003_HA1E_24H_P10_pirinixic-acid_10uM pirinixic-acid Chemical 10 uM kidney HA1E 24 h 5 2021-05-09 -4.81406875413135 0.0000014808172372759998 0.009735593565954975 1
LJP005_MDAMB231_3H_P20_trametinib_3.33uM trametinib Chemical 3.33 uM breast MDAMB231 breast adenocarcinoma 3 h 5 2021-05-17 -4.80927467982485 0.0000015167647917646576 0.009735593565954975 1
AICHI002_SKMEL5_24H_C22_sirolimus_0.125uM sirolimus Chemical 0.125 uM skin of body SKMEL5 melanoma 24 h 5 2021-05-08 -4.799700884727739 0.00000159107922370616 0.010096827063695524 1
DOS016_VCAP_6H_A17_BRD-K68368772_4uM BRD-K68368772 Chemical 4 uM prostate gland VCAP prostate adenocarcinoma 6 h 5 2021-05-10 -4.798308593686629 0.0000016021738955540599 0.010096827063695524 1
REP.A008_YAPC_24H_E22_fenoldopam_0.37uM fenoldopam Chemical 0.37 uM pancreas YAPC pancreatic carcinoma 24 h 5 2021-05-21 -4.795366122929646 0.0000016258665809232298 0.01015382974679907 1
CPC002_PC3_24H_H03_SB-431542_10uM SB-431542 Chemical 10 uM prostate gland PC3 prostate adenocarcinoma 24 h 5 2021-05-09 -4.783151280909193 0.0000017278706192502824 0.010520989912231838 1
REP.A014_A375_24H_I18_AGI-5198_0.04uM AGI-5198 Chemical 0.04 uM skin of body A375 melanoma 24 h 5 2021-05-22 -4.7794050132624974 0.0000017603685515954481 0.010520989912231838 1
ASG002_HCC1588_24H_C09_PJ-34_0.08uM PJ-34 Chemical 0.08 uM lung HCC1588 lung cancer 24 h 5 2021-05-07 -4.7771802182999 0.000001779945239199776 0.010520989912231838 1
REP.B013_MCF7_24H_D08_camptothecin_0.74uM camptothecin Chemical 0.74 uM breast MCF7 breast adenocarcinoma 24 h 5 2021-05-22 -4.769745097070059 0.0000018468986249242647 0.01075880529644432 1
CPC008_VCAP_6H_N13_VU-0405166-2_10uM VU-0405166-2 Chemical 10 uM prostate gland VCAP prostate adenocarcinoma 6 h 5 2021-05-10 -4.764951022763559 0.0000018913455031022153 0.010786182698023648 1
ASG002_GI1_24H_C17_NVP-BEZ235_1.11uM NVP-BEZ235 Chemical 1.11 uM brain GI1 glioblastoma 24 h 5 2021-05-07 -4.7617645422364845 0.0000019214546722601256 0.010786182698023648 1
DOSVAL003_HCC515_24H_K22_BRD-K72934042_20uM BRD-K72934042 Chemical 20 uM lung HCC515 lung cancer 24 h 5 2021-05-08 -4.759037374217817 0.00000194758901983505 0.010800783379079634 1
CPC015_HT29_6H_B12_glipizide_10uM glipizide Chemical 10 uM intestine HT29 colon adenocarcinoma 6 h 5 2021-05-15 -4.750281729526305 0.0000020338222521676386 0.010905900744508026 1
FIBR038_MCLF035SZ_6H_P08_CHIR-99021_4uM CHIR-99021 Chemical 4 uM MCLF035SZ 6 h 5 2021-05-11 -4.748415772460901 0.0000020526681610011366 0.010905900744508026 1
REP.B024_HT29_24H_K01_tiabendazole_2.22uM tiabendazole Chemical 2.22 uM intestine HT29 colon adenocarcinoma 24 h 5 2021-05-22 -4.748099995111372 0.000002055874019246673 0.010905900744508026 1
LJP005_MCF7_24H_I22_torin-2_0.37uM torin-2 Chemical 0.37 uM breast MCF7 breast adenocarcinoma 24 h 5 2021-05-17 -4.74306191103478 0.0000021076771326011823 0.010905900744508026 1
CPC017_SKB_24H_A04_wortmannin_10uM wortmannin Chemical 10 uM skeletal muscle organ SKB 24 h 5 2021-05-07 -4.74174138757311 0.0000021214611563014074 0.010905900744508026 1
REP.A021_A375_24H_P07_AZD-7762_10uM AZD-7762 Chemical 10 uM skin of body A375 melanoma 24 h 5 2021-05-23 -4.734751225335788 0.000002195880849820142 0.011075784555319606 1
KMS002_THP1_24H_M09_MW-STK33-100_0.01uM MW-STK33-100 Chemical 0.01 uM blood THP1 leukemia 24 h 5 2021-05-07 -4.731536037776938 0.0000022309466665149102 0.011075784555319606 1
CPD003_PC3_24H_A11_piromidic-acid_10uM piromidic-acid Chemical 10 uM prostate gland PC3 prostate adenocarcinoma 24 h 5 2021-05-06 -4.7309475436255415 0.0000022374229158295122 0.011075784555319606 1
LJP008_MDAMB231_24H_L19_belinostat_10uM belinostat Chemical 10 uM breast MDAMB231 breast adenocarcinoma 24 h 5 2021-05-18 -4.72811990099566 0.0000022687930971709847 0.011075784555319606 1
REP.B013_A549_24H_D09_camptothecin_0.25uM camptothecin Chemical 0.25 uM lung A549 lung cancer 24 h 5 2021-05-22 -4.724100916547098 0.000002314107807377397 0.011100530769278489 1
REP.A003_HELA_3H_D12_miltefosine_0.04uM miltefosine Chemical 0.04 uM uterine cervix HELA cervical adenocarcinoma 3 h 5 2021-05-20 -4.722837807148978 0.00000232852817005913 0.011100530769278489 1
HDAC002_HA1E_6H_H21_BRD-K29107232_10uM BRD-K29107232 Chemical 10 uM kidney HA1E 6 h 5 2021-05-05 -4.722019656743377 0.0000023379146329993716 0.011100530769278489 1
CPC004_HA1E_6H_O08_GR-113808_10uM GR-113808 Chemical 10 uM kidney HA1E 6 h 5 2021-05-09 -4.711441115534125 0.0000024625996546401296 0.01138074013060905 1
REP.B014_MCF10A_24H_I24_enzalutamide_0.01uM enzalutamide Chemical 0.01 uM breast MCF10A breast carcinoma 24 h 5 2021-05-22 -4.7091732600238645 0.0000024901488073769684 0.011408568559840224 1
CPC002_HCC515_6H_P23_CP-94253_10uM CP-94253 Chemical 10 uM lung HCC515 lung cancer 6 h 5 2021-05-09 -4.706905404513604 0.000002517993681117048 0.011408568559840224 1
DOS013_VCAP_6H_O23_BRD-K26038019_4uM BRD-K26038019 Chemical 4 uM prostate gland VCAP prostate adenocarcinoma 6 h 5 2021-05-10 -4.695235996096884 0.0000026660623804186656 0.01186378899522873 1
ISO002_MCF10A.EGFR.HL_24H_G21_CD-1530_1.11uM CD-1530 Chemical 1.11 uM breast MCF10A breast carcinoma 24 h 5 2021-05-11 -4.69494892577913 0.0000026698081883047564 0.01186378899522873 1
REP.A013_A375_24H_D11_camptothecin_0.125uM camptothecin Chemical 0.125 uM skin of body A375 melanoma 24 h 5 2021-05-21 -4.687599925644616 0.0000027674388125564775 0.012002801601642007 1
EMU001_K562_24H_C01_bortezomib_10uM bortezomib Chemical 10 uM bone marrow K562 leukemia 24 h 5 2021-05-09 -4.677150566078352 0.0000029121752334049233 0.01246150342237527 1
LJP006_HT29_24H_E14_palbociclib_3.33uM palbociclib Chemical 3.33 uM intestine HT29 colon adenocarcinoma 24 h 5 2021-05-17 -4.673260763272779 0.000002967886751692461 0.01254940718632517 1
EMU001_TMD8_3H_D04_AVL-292_0.125uM AVL-292 Chemical 0.125 uM lymphoid system TMD8 lymphoma 3 h 5 2021-05-09 -4.668538456545718 0.000003036896626618102 0.012758923000127681 1
REP.A004_A549_24H_P20_balicatib_3.33uM balicatib Chemical 3.33 uM lung A549 lung cancer 24 h 5 2021-05-20 -4.657443188764508 0.000003205147965923416 0.013041653042556582 1

## Sheet: Ab.Tau gene set -Up
Name Perturbagen Perturbation Type Dose Tissue Cell Line Disease Timepoint Data Level Creation Time z-score p-value q-value (BH) q-value (Bonferroni)
KMS002_NOMO1_6H_H03_BRD-K23582869_10uM BRD-K23582869 Chemical 10 uM blood NOMO1 leukemia 6 h 5 2021-05-07 9.683097600362515 0 0 0
KMS002_NOMO1_6H_I03_BRD-K49010888_10uM BRD-K49010888 Chemical 10 uM blood NOMO1 leukemia 6 h 5 2021-05-07 9.58885086545661 0 0 0
KMS002_NOMO1_6H_E05_BRD-K51556300_1.11uM BRD-K51556300 Chemical 1.11 uM blood NOMO1 leukemia 6 h 5 2021-05-06 9.56526075464072 0 0 0
KMS002_NOMO1_6H_I04_BRD-K49010888_3.33uM BRD-K49010888 Chemical 3.33 uM blood NOMO1 leukemia 6 h 5 2021-05-07 9.483128333223881 0 0 0
KMS002_NOMO1_6H_E03_BRD-K51556300_10uM BRD-K51556300 Chemical 10 uM blood NOMO1 leukemia 6 h 5 2021-05-05 8.494609099312912 0 0 0
DOSVAL005_HCC515_24H_K09_mitoxantrone_4uM mitoxantrone Chemical 4 uM lung HCC515 lung cancer 24 h 5 2021-05-09 8.434667301233082 0 0 0
KMS002_NOMO1_6H_I05_BRD-K49010888_1.11uM BRD-K49010888 Chemical 1.11 uM blood NOMO1 leukemia 6 h 5 2021-05-07 8.057024351853743 8.881784197001252e-16 7.696232540155279e-11 6.156986032124223e-10
KMS002_NOMO1_6H_I06_BRD-K49010888_0.37uM BRD-K49010888 Chemical 0.37 uM blood NOMO1 leukemia 6 h 5 2021-05-07 7.9816357107257625 1.5543122344752192e-15 1.197191728468599e-10 1.077472555621739e-9
HDAC001_MCF7_6H_C07_BRD-K99636700_10uM BRD-K99636700 Chemical 10 uM breast MCF7 breast adenocarcinoma 6 h 5 2021-05-07 7.8117991583667905 5.773159728050814e-15 4.002040920880745e-10 4.002040920880745e-9
CPC006_VCAP_6H_D19_CHEMBL-1222381_80uM CHEMBL-1222381 Chemical 80 uM prostate gland VCAP prostate adenocarcinoma 6 h 5 2021-05-09 7.719030632110455 1.176836406102666e-14 7.146501644429902e-10 8.158006492564596e-9
AICHI001_OCILY3_24H_M14_AZ-628_2.5uM AZ-628 Chemical 2.5 uM lymphoid system OCILY3 lymphoma 24 h 5 2021-05-07 7.700469929421794 1.3766765505351941e-14 7.146501644429902e-10 9.543328349792546e-9
AICHI001_OCILY3_24H_M23_BRD-A19037878_0.04uM BRD-A19037878 Chemical 0.04 uM lymphoid system OCILY3 lymphoma 24 h 5 2021-05-07 7.665552716823708 1.7985612998927536e-14 7.79243544690722e-10 1.2467896715051552e-8
MOAR005_PC3_24H_J11_BMS-387032_3.33uM BMS-387032 Chemical 3.33 uM prostate gland PC3 prostate adenocarcinoma 24 h 5 2021-05-17 7.567212481042077 3.8413716652030416e-14 1.4015244520493297e-9 2.6628964588937265e-8
AICHI001_OCILY3_24H_D03_BI-D1870_0.66uM BI-D1870 Chemical 0.66 uM lymphoid system OCILY3 lymphoma 24 h 5 2021-05-07 7.546211422062116 4.529709940470639e-14 1.570031438191677e-9 3.140062876383354e-8
PBIOA007_XC.R10_24H_C22_mitoxantrone_10uM mitoxantrone Chemical 10 uM epithelium XC.R10 24 h 5 2021-05-20 7.509571090505659 5.972999872483342e-14 1.6931711588341614e-9 4.14057310660354e-8
KMS002_NOMO1_6H_E04_BRD-K51556300_3.33uM BRD-K51556300 Chemical 3.33 uM blood NOMO1 leukemia 6 h 5 2021-05-07 7.507104493824131 6.106226635438361e-14 1.6931711588341614e-9 4.2329278970854034e-8
MOAR004_A375_24H_H19_EPZ-004777_10uM EPZ-004777 Chemical 10 uM skin of body A375 melanoma 24 h 5 2021-05-17 7.467437770594593 8.237854842718662e-14 2.196386363382776e-9 5.710604544795217e-8
DOSVAL002_HCC515_24H_K09_mitoxantrone_4uM mitoxantrone Chemical 4 uM lung HCC515 lung cancer 24 h 5 2021-05-08 7.391218183776028 1.4654943925052066e-13 3.5986521808450204e-9 1.0159026953004968e-7
CVD001_HEPG2_6H_K11_ellipticine_10uM ellipticine Chemical 10 uM liver HEPG2 carcinoma 6 h 5 2021-05-07 7.357875394591684 1.8829382497642655e-13 4.275133043273351e-9 1.3052810388103353e-7
DOSVAL002_A375_24H_K09_mitoxantrone_4uM mitoxantrone Chemical 4 uM skin of body A375 melanoma 24 h 5 2021-05-08 7.35582864415382 1.9118040484045196e-13 4.275133043273351e-9 1.325291243414739e-7
LKCP001_A549_48H_F10_AT-7519_10uM AT-7519 Chemical 10 uM lung A549 lung cancer 48 h 5 2021-05-18 7.338081393562258 2.1826984664130578e-13 4.7283728668578995e-9 1.5130793173945278e-7
AICHI001_OCILY3_24H_M24_BRD-A19037878_0.01uM BRD-A19037878 Chemical 0.01 uM lymphoid system OCILY3 lymphoma 24 h 5 2021-05-07 7.327672705438079 2.360334150353083e-13 4.812408935402977e-9 1.6362190380370123e-7
CPC010_PC3_6H_I19_BRD-K53423944_10uM BRD-K53423944 Chemical 10 uM prostate gland PC3 prostate adenocarcinoma 6 h 5 2021-05-11 7.2976362054225925 2.950972799453666e-13 5.7807257746055205e-9 2.0456586091732731e-7
ASG002_PC3_24H_K14_BRD-K63750851_1.11uM BRD-K63750851 Chemical 1.11 uM prostate gland PC3 prostate adenocarcinoma 24 h 5 2021-05-07 7.288067209785742 3.168576512280197e-13 5.936499370163018e-9 2.1965047669603166e-7
FIBR040_MCLF056CN_6H_A05_entinostat_4uM entinostat Chemical 4 uM MCLF056CN 6 h 5 2021-05-11 7.2627977139951945 3.8191672047105385e-13 6.780380867876801e-9 2.647503993813416e-7
LKCP002_MCF7_6H_H07_entinostat_10uM entinostat Chemical 10 uM breast MCF7 breast adenocarcinoma 6 h 5 2021-05-19 7.259578892793767 3.9124259387790516e-13 6.780380867876801e-9 2.7121523471507203e-7
AICHI002_OCILY19_24H_G10_BRD-K32972437_0.125uM BRD-K32972437 Chemical 0.125 uM lymphoid system OCILY19 lymphoma 24 h 5 2021-05-07 7.228650219510493 4.913847106990943e-13 8.308176883592015e-9 3.4063525222727264e-7
CPC020_HA1E_6H_A11_BRD-K02562327_10uM BRD-K02562327 Chemical 10 uM kidney HA1E 6 h 5 2021-05-08 7.219903422767486 5.240252676230739e-13 8.447957578961145e-9 3.6326217589532916e-7
AICHI002_OCILY19_24H_H16_MK-2206_0.125uM MK-2206 Chemical 0.125 uM lymphoid system OCILY19 lymphoma 24 h 5 2021-05-07 7.208882458871297 5.682121440031551e-13 8.95211775920789e-9 3.938931814051472e-7
FIBR027_MCLF130CN_6H_J09_CHEMBL-1222381_4uM CHEMBL-1222381 Chemical 4 uM MCLF130CN 6 h 5 2021-05-11 7.193461856213375 6.361577931102147e-13 9.799869434464389e-9 4.409941245508975e-7
REP.B006_HT29_24H_K04_sulmazole_0.08uM sulmazole Chemical 0.08 uM intestine HT29 colon adenocarcinoma 24 h 5 2021-05-21 7.1624194745724425 7.982503547054876e-13 1.1528314992440928e-8 5.533591196371646e-7
CEGS001_NPC.215_24H_L05_clozapine_1.67uM clozapine Chemical 1.67 uM central nervous system NPC 24 h 5 2021-05-06 7.152649302610503 8.570921750106208e-13 1.2125492899999746e-8 5.941491520999875e-7
PBIOA009_XC.L10_24H_K04_BRD-K04762295_10uM BRD-K04762295 Chemical 10 uM epithelium XC.L10 24 h 5 2021-05-20 7.0932760463189695 1.318722908649761e-12 1.7248273606031018e-8 9.14158501119644e-7
CEGS001_NPC.170_24H_J20_varenicline_12.5uM varenicline Chemical 12.5 uM central nervous system NPC 24 h 5 2021-05-06 7.065172588383687 1.6149304116197527e-12 1.9877151092692564e-8 0.0000011194939852909869
CPC006_PL21_6H_O08_cytosporone-b_10uM cytosporone-b Chemical 10 uM blood PL21 leukemia 6 h 5 2021-05-09 7.059425942923531 1.6830981053317373e-12 1.9877151092692564e-8 0.0000011667488530875403
CPC002_PC3_24H_J06_KN-93_10uM KN-93 Chemical 10 uM prostate gland PC3 prostate adenocarcinoma 24 h 5 2021-05-09 7.058708705590605 1.6917578449238135e-12 1.9877151092692564e-8 0.0000011727519144688614
DOSVAL006_HT29_24H_E11_BRD-K00540336_10uM BRD-K00540336 Chemical 10 uM intestine HT29 colon adenocarcinoma 24 h 5 2021-05-09 7.0502155659531445 1.7983392552878286e-12 2.0777262447572536e-8 0.000001246635746854352
CVD001_HEPG2_6H_E07_kenpaullone_15uM kenpaullone Chemical 15 uM liver HEPG2 carcinoma 6 h 5 2021-05-07 7.038311175585912 1.958655460043701e-12 2.2258513848101547e-8 0.0000013577693447341943
CPC005_A375_24H_O13_mitoxantrone_10uM mitoxantrone Chemical 10 uM skin of body A375 melanoma 24 h 5 2021-05-10 7.035319771099803 2.001288024189307e-12 2.2376175446586945e-8 0.0000013873228776883906
DOSVAL002_HT29_24H_K13_BRD-K39597586_20uM BRD-K39597586 Chemical 20 uM intestine HT29 colon adenocarcinoma 24 h 5 2021-05-08 6.9959154517725555 2.652322805829499e-12 2.7038675791810234e-8 0.0000018386299538430961
REP.A003_HA1E_24H_H20_levocabastine_3.33uM levocabastine Chemical 3.33 uM kidney HA1E 24 h 5 2021-05-20 6.990020110767769 2.76623168815604e-12 2.7791207242102742e-8 0.0000019175932997050893
AICHI001_OCILY3_24H_B17_dovitinib_0.04uM dovitinib Chemical 0.04 uM lymphoid system OCILY3 lymphoma 24 h 5 2021-05-07 6.972622732045927 3.1308289294429414e-12 2.994994164393578e-8 0.0000021703375763237887
CEGS001_NPC.170_24H_J19_varenicline_25uM varenicline Chemical 25 uM central nervous system NPC 24 h 5 2021-05-06 6.972334087753408 3.1372682229857674e-12 2.994994164393578e-8 0.0000021748013911970787
HOG002_A549_6H_M04_daunorubicin_3.33uM daunorubicin Chemical 3.33 uM lung A549 lung cancer 6 h 5 2021-05-06 6.958864020769177 3.4521274727694617e-12 3.233873710859301e-8 0.0000023930665460358824
ERG012_VCAP_6H_H06_BRD-K06574200_2.5uM BRD-K06574200 Chemical 2.5 uM prostate gland VCAP prostate adenocarcinoma 6 h 5 2021-05-10 6.955435276445917 3.5371705564557487e-12 3.256316494226752e-8 0.000002452019687293472
CEGS001_NPC.215_24H_J08_ketamine_12.5uM ketamine Chemical 12.5 uM central nervous system NPC 24 h 5 2021-05-06 6.954123256934467 3.5700331579846534e-12 3.256316494226752e-8 0.0000024748005356123315
PBIOA017_A549_24H_C22_mitoxantrone_10uM mitoxantrone Chemical 10 uM lung A549 lung cancer 24 h 5 2021-05-19 6.942332574924893 3.881117649484622e-12 3.449293553060875e-8 0.0000026904489713874824
PBIOA020_MCF7_24H_B09_KU-55933_1.11uM KU-55933 Chemical 1.11 uM breast MCF7 breast adenocarcinoma 24 h 5 2021-05-20 6.933402095450282 4.134248499099158e-12 3.5824038416287785e-8 0.0000028659230733030228
CPC007_A549_6H_J21_BRD-K84203638_10uM BRD-K84203638 Chemical 10 uM lung A549 lung cancer 6 h 5 2021-05-09 6.926072279779643 4.353850613370014e-12 3.659141307224188e-8 0.000003018154552947294
AICHI002_HBL1_24H_M22_BRD-A19037878_0.125uM BRD-A19037878 Chemical 0.125 uM lymphoid system HBL1 lymphoma 24 h 5 2021-05-07 6.918340111458824 4.598099678787548e-12 3.7499666692126004e-8 0.0000031874716688307103
AICHI002_OCILY19_4H_L17_crizotinib_0.04uM crizotinib Chemical 0.04 uM lymphoid system OCILY19 lymphoma 4 h 5 2021-05-07 6.898458642461968 5.289324533919171e-12 4.214527708943423e-8 0.000003666639106780778
LJP007_THP1_24H_E16_AZ-628_0.37uM AZ-628 Chemical 0.37 uM blood THP1 leukemia 24 h 5 2021-05-18 6.896665549129652 5.356604049211455e-12 4.219634404516044e-8 0.000003713278275974119
FIBR030_MCLF040SZ_6H_K19_entinostat_4uM entinostat Chemical 4 uM MCLF040SZ 6 h 5 2021-05-11 6.879390625562213 6.047606859738153e-12 4.658101988081537e-8 0.0000041922917892733835
HOG001_A549_6H_K06_triptolide_0.37uM triptolide Chemical 0.37 uM lung A549 lung cancer 6 h 5 2021-05-07 6.867529969178694 6.571854171966152e-12 5.0062724063950724e-8 0.000004555707889819516
KMS002_NOMO1_6H_E07_BRD-K51556300_0.125uM BRD-K51556300 Chemical 0.125 uM blood NOMO1 leukemia 6 h 5 2021-05-06 6.848444458685452 7.510436716984259e-12 5.538667434855578e-8 0.000005206347388764243
PBIOA015_HCC515_24H_D07_daunorubicin_10uM daunorubicin Chemical 10 uM lung HCC515 lung cancer 24 h 5 2021-05-19 6.83892794382906 8.026468378830032e-12 5.731749749349987e-8 0.0000055640682772306604
CPC013_MCF7_6H_B19_TC-H-106_10uM TC-H-106 Chemical 10 uM breast MCF7 breast adenocarcinoma 6 h 5 2021-05-13 6.838551831569111 8.04756261629791e-12 5.731749749349987e-8 0.0000055786911190569555
MOAR006_A375_24H_K19_BRD-K30748066_10uM BRD-K30748066 Chemical 10 uM skin of body A375 melanoma 24 h 5 2021-05-17 6.833058843214503 8.361755732266829e-12 5.7964944999433496e-8 0.00000579649449994335
CEGS001_NPC.215_24H_L14_riluzole_4uM riluzole Chemical 4 uM central nervous system NPC 24 h 5 2021-05-06 6.821539311903962 9.060308059360977e-12 6.117832383084987e-8 0.00000628074145136992
PBIOA003_XC.L10_24H_C22_mitoxantrone_10uM mitoxantrone Chemical 10 uM epithelium XC.L10 24 h 5 2021-05-20 6.82106698487984 9.090062036420932e-12 6.117832383084987e-8 0.000006301367354577536
HOG001_A549_6H_K04_triptolide_3.33uM triptolide Chemical 3.33 uM lung A549 lung cancer 6 h 5 2021-05-07 6.806512315099475 1.0057954469289143e-11 6.640309435645975e-8 0.000006972324907428273
KMS002_NOMO1_6H_H04_BRD-K23582869_3.33uM BRD-K23582869 Chemical 3.33 uM blood NOMO1 leukemia 6 h 5 2021-05-07 6.778680007863226 1.2198020371556595e-11 7.819795906625662e-8 0.000008455850691868605
MOAR004_A375_24H_C15_alvocidib_1.11uM alvocidib Chemical 1.11 uM skin of body A375 melanoma 24 h 5 2021-05-17 6.774437811442867 1.2561063300609021e-11 7.90929666205642e-8 0.000008707517495931683
REP.B005_A375_24H_N14_CPI-1189_0.74uM CPI-1189 Chemical 0.74 uM skin of body A375 melanoma 24 h 5 2021-05-21 6.770869118371721 1.287481232736809e-11 7.90929666205642e-8 0.00000892501302751647
ERBB2002_H1781_24H_E13_afatinib_1.11uM afatinib Chemical 1.11 uM lung NCIH1781 lung cancer 24 h 5 2021-05-07 6.770562980485716 1.2901901769168944e-11 7.90929666205642e-8 0.00000894379183491445
CPC012_PC3_6H_E08_topotecan_10uM topotecan Chemical 10 uM prostate gland PC3 prostate adenocarcinoma 6 h 5 2021-05-12 6.769390909722152 1.3006928867298484e-11 7.90929666205642e-8 0.000009016598194744319
CPC006_HCC515_24H_G14_auranofin_10uM auranofin Chemical 10 uM lung HCC515 lung cancer 24 h 5 2021-05-08 6.753393018479192 1.4525047831170923e-11 8.680156062314786e-8 0.000010068981032285151
CPC006_MDST8_6H_E09_AG-14361_25uM AG-14361 Chemical 25 uM intestine MDST8 colon carcinoma 6 h 5 2021-05-08 6.748363610351963 1.5037082690128045e-11 8.893061922459086e-8 0.000010423931277037113
DOSVAL005_A375_24H_K09_mitoxantrone_4uM mitoxantrone Chemical 4 uM skin of body A375 melanoma 24 h 5 2021-05-09 6.747392715913489 1.513789094076401e-11 8.893061922459086e-8 0.000010493813068501723
AICHI001_OCILY3_24H_H01_ruxolitinib_10uM ruxolitinib Chemical 10 uM lymphoid system OCILY3 lymphoma 24 h 5 2021-05-07 6.746019468824837 1.528177584475543e-11 8.902148102707677e-8 0.000010593556242222135
MOAR004_PC3_24H_C13_alvocidib_10uM alvocidib Chemical 10 uM prostate gland PC3 prostate adenocarcinoma 24 h 5 2021-05-17 6.738768374324884 1.606381694330139e-11 9.279732385292228e-8 0.000011135678862350673
HDAC002_PC3_6H_G12_BRD-K61894884_4uM BRD-K61894884 Chemical 4 uM prostate gland PC3 prostate adenocarcinoma 6 h 5 2021-05-06 6.733572777059537 1.6648016298859147e-11 9.489707057504579e-8 0.000011540654618613644
FIBR040_MCLF056CN_6H_J09_CHEMBL-1222381_4uM CHEMBL-1222381 Chemical 4 uM MCLF056CN 6 h 5 2021-05-11 6.733109196832158 1.670108495943623e-11 9.489707057504579e-8 0.000011577442610155586
HOG003_A549_6H_E15_alvocidib_3.33uM alvocidib Chemical 3.33 uM lung A549 lung cancer 6 h 5 2021-05-06 6.719044347669403 1.8394175071989594e-11 1.0283159735910699e-7 0.000012751118072529266
CRCGN004_HMELZ_24H_B07_dichlorodiamine-platinum_20uM dichlorodiamine-platinum Chemical 20 uM breast HMELZ 24 h 5 2021-05-09 6.713472638144107 1.9110490967477745e-11 1.0431243303952822e-7 0.000013247678996020085
DOS014_VCAP_24H_N08_BRD-K11081110_4uM BRD-K11081110 Chemical 4 uM prostate gland VCAP prostate adenocarcinoma 24 h 5 2021-05-10 6.68925275796272 2.2554624834469905e-11 1.2027080195866966e-7 0.000015635204254627055
FIBR029_MCLF040SZ_6H_K19_entinostat_4uM entinostat Chemical 4 uM MCLF040SZ 6 h 5 2021-05-11 6.68407465429086 2.3366197865470895e-11 1.227689021655497e-7 0.000016197798853312406
DOSBIO002_NEU_24H_E17_BRD-K82462389_10uM BRD-K82462389 Chemical 10 uM central nervous system NEU 24 h 5 2021-05-06 6.663554669131764 2.6872948311051914e-11 1.369759622312195e-7 0.000018628730863445853
REP.A025_HELA_24H_M20_broxuridine_3.33uM broxuridine Chemical 3.33 uM uterine cervix HELA cervical adenocarcinoma 24 h 5 2021-05-23 6.655682552063057 2.8350877201432922e-11 1.4345440393570307e-7 0.000019653253339191323
LJP008_ASC_24H_O23_NU-7026_0.12uM NU-7026 Chemical 0.12 uM adipose tissue ASC 24 h 5 2021-05-18 6.647854168978066 2.989941627618009e-11 1.5019365111516073e-7 0.00002072672385389218
CPC006_RMGI_6H_M08_PIK-75_0.08uM PIK-75 Chemical 0.08 uM ovary RMGI ovarian carcinoma 6 h 5 2021-05-09 6.632477300303859 3.3185676429070554e-11 1.6509892545289698e-7 0.000023004808685778144
EMU001_OCILY19_24H_F11_doxorubicin_0.04uM doxorubicin Chemical 0.04 uM lymphoid system OCILY19 lymphoma 24 h 5 2021-05-09 6.627815257639837 3.424993622047623e-11 1.6720119392308047e-7 0.00002374256953707743
CVD001_HEPG2_6H_N03_aminopurvalanol-a_12.5uM aminopurvalanol-a Chemical 12.5 uM liver HEPG2 carcinoma 6 h 5 2021-05-07 6.617205393190568 3.6798342151200814e-11 1.77146963571838e-7 0.000025509162754344672
DOS022_VCAP_24H_N04_BRD-K46574442_4uM BRD-K46574442 Chemical 4 uM prostate gland VCAP prostate adenocarcinoma 24 h 5 2021-05-11 6.603367960743131 4.0402348133738997e-11 1.8923995784817485e-7 0.00002800751376152988
DOSVAL006_A375_24H_K09_mitoxantrone_4uM mitoxantrone Chemical 4 uM skin of body A375 melanoma 24 h 5 2021-05-09 6.585795646086429 4.548006415916461e-11 2.10183084507302e-7 0.0000315274626760953
HOG001_A549_6H_K05_triptolide_1.11uM triptolide Chemical 1.11 uM lung A549 lung cancer 6 h 5 2021-05-05 6.580197696170905 4.722489066466551e-11 2.151283113015221e-7 0.0000327370025821061
REP.A009_PC3_24H_E12_amlexanox_0.04uM amlexanox Chemical 0.04 uM prostate gland PC3 prostate adenocarcinoma 24 h 5 2021-05-21 6.577993503391666 4.792988228530248e-11 2.157513853792595e-7 0.00003322571334840596
MOAR009_NCIH2110_24H_M15_AH-11110_1.11uM AH-11110 Chemical 1.11 uM lung NCIH2110 lung cancer 24 h 5 2021-05-17 6.574940871328357 4.892308780313215e-11 2.1880140846095644e-7 0.00003391421831144825
CPC001_PC3_24H_H16_ER-27319_10uM ER-27319 Chemical 10 uM prostate gland PC3 prostate adenocarcinoma 24 h 5 2021-05-08 6.569736527266268 5.0663029327324693e-11 2.242888048676845e-7 0.00003512037187514139
LJP008_THP1_24H_I12_mocetinostat_0.04uM mocetinostat Chemical 0.04 uM blood THP1 leukemia 24 h 5 2021-05-18 6.569342921412833 5.079714426869941e-11 2.242888048676845e-7 0.00003521334236422646
REP.A015_MDAMB231_24H_E07_epirubicin_10uM epirubicin Chemical 10 uM breast MDAMB231 breast adenocarcinoma 24 h 5 2021-05-22 6.565415609675222 5.215361476018643e-11 2.288206838986243e-7 0.000036153668055982635
CPC018_A375_6H_A12_doxorubicin_10uM doxorubicin Chemical 10 uM skin of body A375 melanoma 6 h 5 2021-05-07 6.562467939172829 5.3195003957284825e-11 2.3192185325942893e-7 0.0000368755746682492
CPC006_HCC515_24H_P08_curcumin_50uM curcumin Chemical 50 uM lung HCC515 lung cancer 24 h 5 2021-05-08 6.553345030169872 5.654832158086265e-11 2.396006131440244e-7 0.0000392001447446777
REP.A006_A375_24H_N13_AV-412_10uM AV-412 Chemical 10 uM skin of body A375 melanoma 24 h 5 2021-05-21 6.525617684494539 6.806066821241075e-11 2.8251901865189413e-7 0.000047180676114866316
CPC006_HCT116_6H_M08_PIK-75_0.08uM PIK-75 Chemical 0.08 uM intestine HCT116 colon carcinoma 6 h 5 2021-05-08 6.523326023747871 6.91087187476569e-11 2.851619075396248e-7 0.000047907200466656974
FIBR040_MCLF056CN_6H_B10_SJ-172550_4uM SJ-172550 Chemical 4 uM MCLF056CN 6 h 5 2021-05-11 6.505316369254019 7.791323142214424e-11 3.1220011977053016e-7 0.000054010620720301716
CEGS001_NPC.170_24H_J09_ketamine_6.66uM ketamine Chemical 6.66 uM central nervous system NPC 24 h 5 2021-05-06 6.486668198597927 8.818434871216141e-11 3.4151236476257523e-7 0.00006113071329250097
MOA001_A549_24H_I03_5-iodotubercidin_10uM 5-iodotubercidin Chemical 10 uM lung A549 lung cancer 24 h 5 2021-05-06 6.474343961987031 9.568701386797329e-11 3.6850929621381726e-7 0.0000663316733184871
AICHI001_K562_4H_K08_mitoxantrone_2.5uM mitoxantrone Chemical 2.5 uM bone marrow K562 leukemia 4 h 5 2021-05-07 6.469935576428554 9.851941484839699e-11 3.7732119427696975e-7 0.00006829513616413152
CPC006_MCF7_24H_N05_RITA_10uM RITA Chemical 10 uM breast MCF7 breast adenocarcinoma 24 h 5 2021-05-08 6.464311386122801 1.0225198465718677e-10 3.845029456810182e-7 0.00007088260954413172

## Sheet: Ab.Tau gene set -Down
Name Perturbagen Perturbation Type Dose Cell Line Timepoint Data Level Creation Time z-score p-value q-value (BH) q-value (Bonferroni)
FIBR034_MCLF100SZ_6H_P21_BRD-K68336408_4uM BRD-K68336408 Chemical 4 uM MCLF100SZ 6 h 5 2021-05-11 -8.035437257492001 8.881784197001252e-16 7.696232540155279e-11 6.156986032124223e-10
CVD001_PHH_6H_C24_phenazone_10uM phenazone Chemical 10 uM liver PHH 6 h 5 2021-05-06 -7.703662510232991 1.3322676295501878e-14 7.146501644429902e-10 9.235479048186335e-9
CPC006_HCC515_6H_A10_BRD-K86682249_10uM BRD-K86682249 Chemical 10 uM lung HCC515 lung cancer 6 h 5 2021-05-08 -7.693437504840415 1.4432899320127035e-14 7.146501644429902e-10 1.0005102302201863e-8
LJP008_YAPC_24H_C24_CGP-60474_0.04uM CGP-60474 Chemical 0.04 uM pancreas YAPC pancreatic carcinoma 24 h 5 2021-05-18 -7.669856140821268 1.7319479184152442e-14 7.79243544690722e-10 1.2006122762642235e-8
FIBR033_MCLF100SZ_6H_C24_brefeldin-a_0.02uM brefeldin-a Chemical 0.02 uM MCLF100SZ 6 h 5 2021-05-11 -7.5842862282844274 3.375077994860476e-14 1.316910901315459e-9 2.3396546922072048e-8
AICHI001_OCILY3_24H_K13_pilaralisib_10uM pilaralisib Chemical 10 uM lymphoid system OCILY3 lymphoma 24 h 5 2021-05-07 -7.5823269458139935 3.419486915845482e-14 1.316910901315459e-9 2.370439622367826e-8
REP.A009_HT29_24H_O03_MG-132_20uM MG-132 Chemical 20 uM intestine HT29 colon adenocarcinoma 24 h 5 2021-05-21 -7.5268197736828695 5.240252676230739e-14 1.6651848586881422e-9 3.6326217589532916e-8
LJP009_THP1_24H_J06_GDC-0879_0.04uM GDC-0879 Chemical 0.04 uM blood THP1 leukemia 24 h 5 2021-05-18 -7.526032561975999 5.284661597215745e-14 1.6651848586881422e-9 3.663406689113913e-8
FIBR024_MCLF126CN_6H_C24_brefeldin-a_0.02uM brefeldin-a Chemical 0.02 uM MCLF126CN 6 h 5 2021-05-11 -7.5177755858505995 5.617728504603292e-14 1.6931711588341614e-9 3.894293665318571e-8
AICHI001_TMD8_24H_G01_Mps1-IN-1_10uM Mps1-IN-1 Chemical 10 uM lymphoid system TMD8 lymphoma 24 h 5 2021-05-07 -7.419470337255941 1.1857181902996672e-13 3.0442875381058662e-9 8.219576352885838e-8
REP.A025_PC3_24H_J20_tioguanine_3.33uM tioguanine Chemical 3.33 uM prostate gland PC3 prostate adenocarcinoma 24 h 5 2021-05-23 -7.387771945859282 1.5054624213917123e-13 3.5986521808450204e-9 1.0436091324450558e-7
CPC013_A549_24H_P09_S-206352_10uM S-206352 Chemical 10 uM lung A549 lung cancer 24 h 5 2021-05-13 -7.329649481501999 2.324807013565078e-13 4.812408935402977e-9 1.6115910939085154e-7
CPC006_PC3_24H_E12_niclosamide_10uM niclosamide Chemical 10 uM prostate gland PC3 prostate adenocarcinoma 24 h 5 2021-05-09 -7.29527457030198 3.0020430585864233e-13 5.7807257746055205e-9 2.0810612788579874e-7
REP.A003_A549_24H_O22_omecamtiv-mecarbil_0.37uM omecamtiv-mecarbil Chemical 0.37 uM lung A549 lung cancer 24 h 5 2021-05-20 -7.278052127514999 3.412825577697731e-13 6.225847060115086e-9 2.3658218828437327e-7
LJP007_HELA_24H_O18_OTS-167_0.04uM OTS-167 Chemical 0.04 uM uterine cervix HELA cervical adenocarcinoma 24 h 5 2021-05-18 -7.224434263480364 5.069278330438465e-13 8.366904232940238e-9 3.5140997778349004e-7
HDAC002_PC3_6H_B05_HDAC1-selective_0.125uM HDAC1-selective Chemical 0.125 uM prostate gland PC3 prostate adenocarcinoma 6 h 5 2021-05-06 -7.181417517098255 6.94777568810423e-13 1.0470222442672116e-8 4.816302323629174e-7
AICHI001_OCILY3_24H_G07_MI-2_10uM MI-2 Chemical 10 uM lymphoid system OCILY3 lymphoma 24 h 5 2021-05-07 -7.177236548255097 7.16315895488151e-13 1.0565126031719545e-8 4.965609234908186e-7
CEGS001_NPC.215_24H_A09_duloxetine_6.66uM duloxetine Chemical 6.66 uM central nervous system NPC 24 h 5 2021-05-06 -7.135593048961639 9.703349235223868e-13 1.3453014480191428e-8 6.726507240095714e-7
FIBR022_MCLF037SZ_6H_C24_brefeldin-a_0.02uM brefeldin-a Chemical 0.02 uM MCLF037SZ 6 h 5 2021-05-11 -7.127309832446011 1.0305090114570703e-12 1.4007143223082608e-8 7.14364304377213e-7
FIBR027_MCLF130CN_6H_E06_FK-866_0.01uM FK-866 Chemical 0.01 uM MCLF130CN 6 h 5 2021-05-11 -7.102425195712155 1.234345958778249e-12 1.645513718873969e-8 8.556671338144639e-7
FIBR004_MCLF027CN_6H_P21_BRD-K68336408_4uM BRD-K68336408 Chemical 4 uM MCLF027CN 6 h 5 2021-05-11 -7.0811267456429325 1.439515173728978e-12 1.847950946586173e-8 9.978935111565335e-7
RAD001_PC3_6H_F05_gefitinib_1.11uM gefitinib Chemical 1.11 uM prostate gland PC3 prostate adenocarcinoma 6 h 5 2021-05-06 -7.065190081977173 1.6147083670148277e-12 1.9877151092692564e-8 0.0000011193400606401838
FIBR037_MCLF035SZ_6H_C24_brefeldin-a_0.02uM brefeldin-a Chemical 0.02 uM MCLF035SZ 6 h 5 2021-05-11 -7.061096581101446 1.6631140908884845e-12 1.9877151092692564e-8 0.0000011528956345152608
MOA001_A549_24H_I21_necrosulfonamide_10uM necrosulfonamide Chemical 10 uM lung A549 lung cancer 24 h 5 2021-05-06 -7.030202895005144 2.0758950114441177e-12 2.2631733813394117e-8 0.000001439041560358234
CEGS001_NPC.170_24H_A21_BRD-K01543453_12.5uM BRD-K01543453 Chemical 12.5 uM central nervous system NPC 24 h 5 2021-05-05 -7.029301974940615 2.0894397323445446e-12 2.2631733813394117e-8 0.0000014484309640572235
FIBR027_MCLF130CN_6H_H04_amisulpride_4uM amisulpride Chemical 4 uM MCLF130CN 6 h 5 2021-05-11 -7.016977738329717 2.2819524048145468e-12 2.43366713277464e-8 0.000001581883636303516
AICHI002_KMS34_24H_C02_CP-466722_2.5uM CP-466722 Chemical 2.5 uM lymphoid tissue KMS34 myeloma 24 h 5 2021-05-07 -7.009814111797194 2.4018564914740637e-12 2.522731738995747e-8 0.000001665002947737193
KMS002_NOMO1_6H_N03_TUL-XX023_10uM TUL-XX023 Chemical 10 uM blood NOMO1 leukemia 6 h 5 2021-05-07 -6.99909928578701 2.5928148517095906e-12 2.682653951384871e-8 0.0000017973781474278638
FIBR018_MCLF076SZ_6H_P21_BRD-K68336408_4uM BRD-K68336408 Chemical 4 uM MCLF076SZ 6 h 5 2021-05-11 -6.976812447685828 3.0389024630039785e-12 2.994994164393578e-8 0.000002106612770891303
REP.B008_HELA_24H_H16_YM-155_0.08uM YM-155 Chemical 0.08 uM uterine cervix HELA cervical adenocarcinoma 24 h 5 2021-05-21 -6.971581863233509 3.1539215683551447e-12 2.994994164393578e-8 0.0000021863457400073116
CEGS001_NPC.215_24H_A13_modafinil_25uM modafinil Chemical 25 uM central nervous system NPC 24 h 5 2021-05-06 -6.944169402240925 3.830935568771565e-12 3.448911688709066e-8 0.0000026556620003059805
REP.B019_MCF10A_24H_K08_MG-132_20uM MG-132 Chemical 20 uM breast MCF10A breast carcinoma 24 h 5 2021-05-22 -6.937574317496697 4.013900323229791e-12 3.522146724769291e-8 0.0000027824959125677395
LJP008_YAPC_24H_K24_rucaparib_0.04uM rucaparib Chemical 0.04 uM pancreas YAPC pancreatic carcinoma 24 h 5 2021-05-18 -6.925521231584833 4.370948047949241e-12 3.659141307224188e-8 0.0000030300067510591333
FIBR004_MCLF027CN_6H_C24_brefeldin-a_0.02uM brefeldin-a Chemical 0.02 uM MCLF027CN 6 h 5 2021-05-11 -6.925188853308598 4.381162099775793e-12 3.659141307224188e-8 0.000003037087284996076
NMH002_NEU_6H_D22_anisomycin_10uM anisomycin Chemical 10 uM central nervous system NEU 6 h 5 2021-05-06 -6.922346144367121 4.469979941745805e-12 3.688877553949188e-8 0.0000030986571453173184
AICHI001_K562_4H_P17_IPI-145_0.04uM IPI-145 Chemical 0.04 uM bone marrow K562 leukemia 4 h 5 2021-05-07 -6.903216899890164 5.115241563657946e-12 4.123211837850167e-8 0.000003545962180551143
DOS025_VCAP_24H_L14_BRD-K04229162_4uM BRD-K04229162 Chemical 4 uM prostate gland VCAP prostate adenocarcinoma 24 h 5 2021-05-11 -6.880921314992238 5.982991879704969e-12 4.658101988081537e-8 0.00000414749971588968
LJP007_HEK293_24H_O16_OTS-167_0.37uM OTS-167 Chemical 0.37 uM kidney HEK293 24 h 5 2021-05-18 -6.858450794159452 7.0030647947305624e-12 5.2767712626947246e-8 0.000004854629561679147
CPC006_PC3_24H_K06_BRD-K74305673_10uM BRD-K74305673 Chemical 10 uM prostate gland PC3 prostate adenocarcinoma 24 h 5 2021-05-08 -6.855616832014718 7.143396985043182e-12 5.3246343451469996e-8 0.0000049519099409867096
CPC007_PC3_24H_P14_BRD-K58214070_10uM BRD-K58214070 Chemical 10 uM prostate gland PC3 prostate adenocarcinoma 24 h 5 2021-05-09 -6.8416219572259065 7.877032359715486e-12 5.731749749349987e-8 0.00000546047698724017
AICHI001_OCILY3_24H_G04_Mps1-IN-1_0.125uM Mps1-IN-1 Chemical 0.125 uM lymphoid system OCILY3 lymphoma 24 h 5 2021-05-07 -6.836128968871298 8.184564137536654e-12 5.731749749349987e-8 0.000005673662628602472
AICHI001_OCILY3_24H_L18_BRD-K90846035_0.01uM BRD-K90846035 Chemical 0.01 uM lymphoid system OCILY3 lymphoma 24 h 5 2021-05-07 -6.8361114752778125 8.185674360561279e-12 5.731749749349987e-8 0.000005674432251856487
DOSVAL005_A375_24H_G05_BRD-K78133682_10uM BRD-K78133682 Chemical 10 uM skin of body A375 melanoma 24 h 5 2021-05-09 -6.82202913252157 9.029443859276398e-12 6.117832383084987e-8 0.000006259345924908288
CRCGN001_HA1E_24H_B09_BRD-K33235400_10uM BRD-K33235400 Chemical 10 uM kidney HA1E 24 h 5 2021-05-09 -6.81103440901561 9.746869977789174e-12 6.496804299666464e-8 0.0000067566764716531225
AICHI001_OCILY3_24H_D12_barasertib-HQPA_0.01uM barasertib-HQPA Chemical 0.01 uM lymphoid system OCILY3 lymphoma 24 h 5 2021-05-07 -6.7803069120574255 1.20614629395277e-11 7.819795906625662e-8 0.000008361187031624695
TAA001_SHSY5Y_24H_D14_azacitidine_3.33uM azacitidine Chemical 3.33 uM nervous system SHSY5Y neuroblastoma 24 h 5 2021-05-06 -6.779371004805924 1.2139844685066237e-11 7.819795906625662e-8 0.000008415522433358191
AICHI002_OCILY3_4H_I11_bortezomib_0.04uM bortezomib Chemical 0.04 uM lymphoid system OCILY3 lymphoma 4 h 5 2021-05-08 -6.777525430693149 1.2295719997723609e-11 7.819795906625662e-8 0.000008523577538221971
REP.B019_YAPC_24H_B19_famciclovir_2.22uM famciclovir Chemical 2.22 uM pancreas YAPC pancreatic carcinoma 24 h 5 2021-05-22 -6.772259859053859 1.2751577571634698e-11 7.90929666205642e-8 0.000008839584846320747
REP.B008_HELA_24H_H15_YM-155_0.25uM YM-155 Chemical 0.25 uM uterine cervix HELA cervical adenocarcinoma 24 h 5 2021-05-21 -6.753419258869421 1.4522383295911823e-11 8.680156062314786e-8 0.000010067133936475514
FIBR027_MCLF130CN_6H_L08_NSC-23766_4uM NSC-23766 Chemical 4 uM MCLF130CN 6 h 5 2021-05-11 -6.722490585586147 1.7964518761459658e-11 1.0124612905061184e-7 0.000012453273873225257
REP.A010_HELA_24H_J05_dinaciclib_0.125uM dinaciclib Chemical 0.125 uM uterine cervix HELA cervical adenocarcinoma 24 h 5 2021-05-21 -6.717312481914287 1.8613999230865375e-11 1.0322802781459473e-7 0.00001290350347682434
REP.B012_MCF7_24H_K05_BRD-A02367930_0.03uM BRD-A02367930 Chemical 0.03 uM breast MCF7 breast adenocarcinoma 24 h 5 2021-05-22 -6.713630080485481 1.9089840819219717e-11 1.0431243303952822e-7 0.000013233364003495396
KMS002_NOMO1_6H_D14_MW-STK33-97_10uM MW-STK33-97 Chemical 10 uM blood NOMO1 leukemia 6 h 5 2021-05-07 -6.710533714438457 1.9499291070701474e-11 1.0517468542937162e-7 0.000013517201059576323
CEGS001_NPC.170_24H_H01_bizine_25uM bizine Chemical 25 uM central nervous system NPC 24 h 5 2021-05-06 -6.70999141304039 1.957189965651196e-11 1.0517468542937162e-7 0.000013567534420388938
REP.A025_PC3_24H_J21_tioguanine_1.11uM tioguanine Chemical 1.11 uM prostate gland PC3 prostate adenocarcinoma 24 h 5 2021-05-23 -6.6840046799169155 2.3377300095717146e-11 1.227689021655497e-7 0.00001620549508585256
AICHI002_KMS34_24H_K01_BRD-K13733627_10uM BRD-K13733627 Chemical 10 uM lymphoid tissue KMS34 myeloma 24 h 5 2021-05-07 -6.68271015399895 2.3584689756717125e-11 1.2292677225340348e-7 0.000016349260709702662
CPC006_HCC515_24H_M15_SU-11652_10uM SU-11652 Chemical 10 uM lung HCC515 lung cancer 24 h 5 2021-05-08 -6.667551955243319 2.6151747434255412e-11 1.3528942983311467e-7 0.000018128783597637366
FIBR013_MCLF162SZ_6H_C24_brefeldin-a_0.02uM brefeldin-a Chemical 0.02 uM MCLF162SZ 6 h 5 2021-05-11 -6.6643243872451485 2.6732616120739294e-11 1.369759622312195e-7 0.00001853145048413829
REP.A014_HA1E_24H_D01_clofazimine_10uM clofazimine Chemical 10 uM kidney HA1E 24 h 5 2021-05-22 -6.631252748759838 3.346189991759729e-11 1.6509892545289698e-7 0.000023196290951377208
CRCGN005_A549_24H_F01_2-CHLOROACETOPHENONE_20uM 2-CHLOROACETOPHENONE Chemical 20 uM lung A549 lung cancer 24 h 5 2021-05-09 -6.630727940955258 3.3581137870442035e-11 1.6509892545289698e-7 0.000023278948488858475
LJP009_SHSY5Y_24H_C14_QL-XI-92_3.33uM QL-XI-92 Chemical 3.33 uM nervous system SHSY5Y neuroblastoma 24 h 5 2021-05-18 -6.625086257056018 3.488853650424062e-11 1.6912767015935077e-7 0.00002418525683278716
AICHI001_OCILY3_24H_F21_midostaurin_0.66uM midostaurin Chemical 0.66 uM lymphoid system OCILY3 lymphoma 24 h 5 2021-05-07 -6.608266166919215 3.908873225100251e-11 1.8687514156812903e-7 0.000027096895527378706
REP.B008_HELA_24H_H14_YM-155_0.74uM YM-155 Chemical 0.74 uM uterine cervix HELA cervical adenocarcinoma 24 h 5 2021-05-21 -6.60697164100125 3.9431791165611685e-11 1.8722403501965413e-7 0.000027334709112869504
DOSVAL001_A549_24H_J01_BRD-K60085502_10uM BRD-K60085502 Chemical 10 uM lung A549 lung cancer 24 h 5 2021-05-08 -6.6052047880591624 3.9904746174102e-11 1.8818073890530695e-7 0.00002766256861908012
FIBR037_MCLF035SZ_6H_P21_BRD-K68336408_4uM BRD-K68336408 Chemical 4 uM MCLF035SZ 6 h 5 2021-05-11 -6.587466284264344 4.497158201388629e-11 2.092280216493704e-7 0.000031174975225756185
MOAR010_NCIH838_24H_G03_IOX2_1.11uM IOX2 Chemical 1.11 uM lung NCIH838 lung cancer 24 h 5 2021-05-17 -6.583372783388616 4.622746629934227e-11 2.1222233808409638e-7 0.00003204557305069855
KMS002_NOMO1_6H_N06_TUL-XX023_0.37uM TUL-XX023 Chemical 0.37 uM blood NOMO1 leukemia 6 h 5 2021-05-07 -6.579392990870548 4.7481130138748995e-11 2.151283113015221e-7 0.000032914631629132884
CPC004_A375_6H_G01_diethylcarbamazine_10uM diethylcarbamazine Chemical 10 uM skin of body A375 melanoma 6 h 5 2021-05-09 -6.557534745809773 5.498335120535103e-11 2.3822052378635883e-7 0.00003811528380581741
CEGS001_NPC.215_24H_A12_duloxetine_0.74uM duloxetine Chemical 0.74 uM central nervous system NPC 24 h 5 2021-05-06 -6.555514235762138 5.573275174697301e-11 2.396006131440244e-7 0.000038634779502277894
PBIOA021_HEPG2_24H_P12_BRD-K33269038_0.04uM BRD-K33269038 Chemical 0.04 uM liver HEPG2 carcinoma 24 h 5 2021-05-20 -6.552995158300152 5.668110425460782e-11 2.396006131440244e-7 0.00003929219168585796
FIBR018_MCLF076SZ_6H_C24_brefeldin-a_0.02uM brefeldin-a Chemical 0.02 uM MCLF076SZ 6 h 5 2021-05-11 -6.552986411503409 5.668443492368169e-11 2.396006131440244e-7 0.000039294500555620004
HOG003_MCF7_24H_G17_fluoropyruvate_0.37uM fluoropyruvate Chemical 0.37 uM breast MCF7 breast adenocarcinoma 24 h 5 2021-05-07 -6.538029389072866 6.264877505657296e-11 2.6320648848995287e-7 0.00004342907060084222
CEGS001_NPC.179_24H_A10_duloxetine_3.33uM duloxetine Chemical 3.33 uM central nervous system NPC 24 h 5 2021-05-06 -6.534102077335256 6.431410959351069e-11 2.685753342281055e-7 0.000044583505481865515
FIBR027_MCLF130CN_6H_C24_brefeldin-a_0.02uM brefeldin-a Chemical 0.02 uM MCLF130CN 6 h 5 2021-05-11 -6.522005257439677 6.97200075450155e-11 2.859819824279167e-7 0.000048330955030317924
REP.A025_THP1_24H_P24_cinaciguat_0.04uM cinaciguat Chemical 0.04 uM blood THP1 leukemia 24 h 5 2021-05-23 -6.5198273050506685 7.073941432622632e-11 2.868534391501735e-7 0.00004903762310215498
PCLB001_JURKAT_6H_L23_avicin-g_1.11uM avicin-g Chemical 1.11 uM blood JURKAT leukemia 6 h 5 2021-05-20 -6.519783571066953 7.076006447448435e-11 2.868534391501735e-7 0.00004905193809467967
CPC010_A549_24H_O08_BRD-K65258912_10uM BRD-K65258912 Chemical 10 uM lung A549 lung cancer 24 h 5 2021-05-11 -6.506269770099007 7.742095853302544e-11 3.12031219589949e-7 0.00005366936976947123
REP.A016_HA1E_24H_K09_MG-132_20uM MG-132 Chemical 20 uM kidney HA1E 24 h 5 2021-05-22 -6.50046189706165 8.04685207356215e-11 3.190136764213187e-7 0.000055781985601743855
AICHI001_OCILY3_24H_L13_BRD-K90846035_10uM BRD-K90846035 Chemical 10 uM lymphoid system OCILY3 lymphoma 24 h 5 2021-05-07 -6.500339441907248 8.053402389407438e-11 3.190136764213187e-7 0.00005582739337373077
NMH002_NEU_6H_J09_thapsigargin_10uM thapsigargin Chemical 10 uM central nervous system NEU 6 h 5 2021-05-06 -6.496473357746838 8.262901474154205e-11 3.2545268439805725e-7 0.00005727967245405807
REP.A019_HELA_24H_K21_thioguanine_1.11uM thioguanine Chemical 1.11 uM uterine cervix HELA cervical adenocarcinoma 24 h 5 2021-05-22 -6.492546046009228 8.481171320795511e-11 3.3216243938673786e-7 0.0000587927517714526
CPC016_HEPG2_6H_J24_nicergoline_10uM nicergoline Chemical 10 uM liver HEPG2 carcinoma 6 h 5 2021-05-15 -6.491601391960984 8.534528639358996e-11 3.3237434105242957e-7 0.00005916263270733246
CEGS001_NPC.215_24H_A08_duloxetine_12.5uM duloxetine Chemical 12.5 uM central nervous system NPC 24 h 5 2021-05-06 -6.467600181698171 1.0005285489000926e-10 3.810886802339438e-7 0.00006935813980257777
ASG003_XC.P936_24H_J05_emetine_1.11uM emetine Chemical 1.11 uM epithelium XC.P936 24 h 5 2021-05-07 -6.45334290300707 1.0993383980917315e-10 4.0070132512234424e-7 0.00007620778676331597
MUC.CP005_MCF7_24H_O07_BRD-K36910796_10uM BRD-K36910796 Chemical 10 uM breast MCF7 breast adenocarcinoma 24 h 5 2021-05-18 -6.452695640048087 1.1040435232700929e-10 4.0070132512234424e-7 0.00007653395309836775
FIBR040_MCLF056CN_6H_G09_FGIN-1-27_4uM FGIN-1-27 Chemical 4 uM MCLF056CN 6 h 5 2021-05-11 -6.448908277058365 1.1319722936775634e-10 4.086980070633813e-7 0.00007847001735616921
CPC006_VCAP_6H_A21_PJ-34_10uM PJ-34 Chemical 10 uM prostate gland VCAP prostate adenocarcinoma 6 h 5 2021-05-09 -6.441674676151898 1.1872480776276007e-10 4.225713172427247e-7 0.00008230181761326172
REP.A022_MDAMB231_24H_K19_MLN-4924_10uM MLN-4924 Chemical 10 uM breast MDAMB231 breast adenocarcinoma 24 h 5 2021-05-23 -6.441490993420294 1.1886847062214656e-10 4.225713172427247e-7 0.00008240140686233133
AICHI002_OCILY19_4H_E03_canertinib_0.66uM canertinib Chemical 0.66 uM lymphoid system OCILY19 lymphoma 4 h 5 2021-05-07 -6.439811608445638 1.201905241998702e-10 4.250911950674134e-7 0.00008331787423321302
CEGS001_NPC.170_24H_P09_methylphenidate_6.66uM methylphenidate Chemical 6.66 uM central nervous system NPC 24 h 5 2021-05-06 -6.434441075245431 1.2451573105920488e-10 4.359402651828622e-7 0.00008631617250620671
ASG002_YH13_24H_F19_alectinib_10uM alectinib Chemical 10 uM central nervous system YH13 astrocytoma 24 h 5 2021-05-07 -6.426682666534384 1.3103385043677918e-10 4.496763892600588e-7 0.00009083463063053188
CPC004_VCAP_24H_A16_mirtazapine_10uM mirtazapine Chemical 10 uM prostate gland VCAP prostate adenocarcinoma 24 h 5 2021-05-10 -6.420656123578452 1.3632583950595745e-10 4.655325952370556e-7 0.00009450311683312229
CEGS001_NPC.179_24H_P02_doconexent_50uM doconexent Chemical 50 uM central nervous system NPC 24 h 5 2021-05-06 -6.419195408522369 1.3763967743329886e-10 4.6623626557869654e-7 0.00009541388899192427
KMS002_NOMO1_6H_F16_BRD-K95985487_1.11uM BRD-K95985487 Chemical 1.11 uM blood NOMO1 leukemia 6 h 5 2021-05-06 -6.414988199288983 1.4149326155177278e-10 4.737068129583555e-7 0.00009808525130661216
AICHI001_TMD8_24H_P03_A-443654_0.66uM A-443654 Chemical 0.66 uM lymphoid system TMD8 lymphoma 24 h 5 2021-05-07 -6.409084111487453 1.4707968176708164e-10 4.855135314103214e-7 0.0001019578415961675
AICHI001_HBL1_24H_E21_baricitinib_0.66uM baricitinib Chemical 0.66 uM lymphoid system HBL1 lymphoma 24 h 5 2021-05-07 -6.408017002284806 1.481119671353781e-10 4.866039682357873e-7 0.00010267343729775114
CPC006_COV644_6H_O15_BRD-A28105619_10uM BRD-A28105619 Chemical 10 uM ovary COV644 ovarian carcinoma 6 h 5 2021-05-08 -6.402209129247449 1.5385626106478867e-10 4.983900374487265e-7 0.00010665546801402748
CRCGN015_MCF10A.TP53.M_24H_A13_BRD-K90275731_100uM BRD-K90275731 Chemical 100 uM breast MCF10A breast carcinoma 24 h 5 2021-05-09 -6.4006871866141655 1.5539725062296839e-10 4.987208569009308e-7 0.00010772370509060103
REP.B016_MCF7_24H_O11_OTS-167_0.03uM OTS-167 Chemical 0.03 uM breast MCF7 breast adenocarcinoma 24 h 5 2021-05-22 -6.3939696467155365 1.6238077549246555e-10 5.116581331045886e-7 0.0001125647892830095
REP.B019_HELA_24H_K19_thioguanine_2.22uM thioguanine Chemical 2.22 uM uterine cervix HELA cervical adenocarcinoma 24 h 5 2021-05-22 -6.390191030522557 1.6644285949496407e-10 5.197328236252321e-7 0.00011538068684480152
